# Supplementary material for: Meta-analysis highlights the key drought responsive genes in genes: PEPC and TaSAG7 are hubs response networks
Source: J Genet Eng Biotechnol. 2022 Sep 2;20:127. doi: 10.1186/s43141-022-00395-4 (PMC9468207; doi:10.1186/s43141-022-00395-4)
Supplement: Supplementary file 1 — Additional file 1: Sensitive RMA. [file 43141_2022_395_MOESM1_ESM.xlsx]

## Sheet: Sensitive RMA
	GSM2327793_WL711_C1.CEL	GSM2327794_WL711_C2.CEL	GSM2327795_WL711_D1.CEL	GSM2327796_WL711_D2.CEL	GSM754875.CEL	GSM754876.CEL	GSM754877.CEL	GSM754878.CEL	GSM754879.CEL	GSM754880.CEL	GSM754887.CEL	GSM754888.CEL	GSM754889.CEL	GSM754890.CEL	GSM754891.CEL	GSM754892.CEL	GSM788213_Krugman_T._SC1.CEL	GSM788214_Krugman_T._SC2.CEL	GSM788215_Krugman_T._SC3.CEL	GSM788216_Krugman_T._SD1.CEL	GSM788217_Krugman_T._SD2.CEL	GSM788218_Krugman_T._SD3.CEL
AFFX-BioB-3_at	5.69302	6.87624	6.82311	6.74661	7.12011	7.13144	6.94344	7.00683	7.33176	7.17861	7.36921	7.70586	7.9312	7.575	7.11198	7.35383	8.32891	8.15716	7.81215	7.97694	8.15678	8.20237
AFFX-BioB-5_at	6.22132	7.47344	7.43809	7.34214	7.46399	7.35202	7.15424	7.18152	7.65344	7.62	7.56399	7.88189	8.1996	7.84855	7.26412	7.60999	8.70608	8.34807	8.04852	8.27472	8.56843	8.49053
AFFX-BioB-M_at	5.7095	6.9108	6.97284	6.99683	7.14478	7.22345	7.17588	7.13454	7.28251	7.28989	7.37615	7.88857	8.10183	7.6023	7.24208	7.47875	8.17484	8.17477	7.69646	8.19856	8.27327	8.27956
AFFX-BioC-3_at	8.01411	9.21381	9.07026	8.94056	8.84177	8.99347	8.75907	8.90202	9.13824	9.01972	9.05308	9.56127	9.78685	9.21632	8.96631	9.20951	9.96613	9.92771	9.55417	9.65579	9.87362	9.88286
AFFX-BioC-5_at	7.15511	8.20287	8.15864	8.0481	8.31602	8.44282	8.32769	8.31484	8.66191	8.45489	8.48717	8.97747	9.31218	8.82288	8.3856	8.70045	9.6333	9.43928	9.17939	9.29494	9.57804	9.47935
AFFX-BioDn-3_at	10.3489	10.8481	10.7975	10.7372	11.1008	11.0939	11.1167	11.2541	11.4769	11.3292	11.2428	11.7783	11.9474	11.365	11.3048	11.4472	12.118	11.878	11.7186	11.7254	12.0118	11.8278
AFFX-BioDn-5_at	8.86767	9.94013	10.0107	9.91246	9.85341	9.91122	9.8136	9.89365	10.1489	10.0037	10.0463	10.5249	10.797	10.184	10.075	10.2518	10.528	10.5719	10.2707	10.5793	10.6523	10.6349
AFFX-CreX-3_at	12.1673	12.6344	12.6622	12.6278	12.9807	12.8223	12.8864	13.0121	13.0575	13.0704	13.0501	13.462	13.5545	13.3381	13.2266	13.3709	13.4387	13.2847	13.2797	13.6228	13.7453	13.6514
AFFX-CreX-5_at	11.6824	12.1565	12.2373	12.1696	12.3986	12.3487	12.4344	12.4982	12.6586	12.5988	12.5625	13.0215	13.1487	12.7819	12.7566	12.8646	12.7967	12.7875	12.8119	13.1038	13.1555	13.1812
AFFX-DapX-3_at	8.40314	8.9932	9.29672	8.66886	11.833	11.7492	12.1673	11.2848	11.3728	11.3452	11.3719	12.9864	12.6781	12.5743	12.5151	12.4742	10.5107	9.65256	9.84971	9.40546	10.2915	9.67785
AFFX-DapX-5_at	4.07685	4.76331	5.143	4.10983	8.84845	9.09475	10.6647	9.53708	9.4444	9.56235	8.57117	11.3393	9.79529	10.8552	11.0893	10.8322	8.87248	8.09557	8.05487	7.51145	8.43308	7.65169
AFFX-DapX-M_at	6.04322	6.96305	7.66273	6.71789	10.2344	10.3856	11.3488	10.2457	10.1912	10.2765	9.84604	12.1125	11.4419	11.6406	11.652	11.5908	9.5963	8.82785	8.75662	8.50525	9.40689	8.71287
AFFX-LysX-3_at	6.01898	6.56494	6.55409	6.21459	9.64267	9.53464	9.91013	8.70274	8.84772	8.72678	9.20303	10.7968	10.6296	10.0625	10.1465	10.0271	7.95354	7.42437	6.98304	6.8368	7.62636	6.95578
AFFX-LysX-5_at	3.47061	4.04211	4.58458	3.75879	6.87429	7.08697	7.78753	6.68816	6.39492	6.61809	6.34385	8.76465	7.63024	8.28778	8.01941	7.94908	6.48902	5.75177	5.43435	4.59208	5.81036	5.24344
AFFX-LysX-M_at	4.4815	4.71943	5.34519	3.86768	7.78755	7.9513	8.28595	7.1712	7.30992	7.24395	7.42172	9.22739	8.58142	8.9107	8.4429	8.51338	6.93204	6.01328	5.90322	5.57159	6.5304	6.19097
AFFX-PheX-3_at	6.09706	6.63629	6.65299	6.24902	8.79876	8.79061	9.21556	8.01616	8.07219	8.1851	8.36236	10.1529	9.72514	9.6983	9.49481	9.47321	7.65625	7.22692	6.90354	6.65144	7.17997	7.00555
AFFX-PheX-5_at	4.25824	4.08584	4.86187	3.68831	6.88823	7.19446	8.60111	7.3128	7.2885	7.37129	6.4267	9.16742	7.42604	8.95254	8.7219	8.67026	7.15256	6.47913	6.32974	5.36612	6.71676	6.0732
AFFX-PheX-M_at	4.15412	4.59973	5.25685	4.56101	7.42118	7.60078	8.66326	7.34354	7.46462	7.35026	7.03287	9.5098	8.46119	9.02207	8.85496	8.7743	7.16345	6.28146	5.92226	5.45671	6.7007	5.93207
AFFX-r2-Bs-dap-3_at	8.80773	9.24831	9.54234	8.83102	11.8922	11.7786	12.2934	11.4675	11.6326	11.5915	11.5136	12.9947	12.753	12.513	12.5263	12.5133	10.3915	9.7309	9.85652	9.39302	10.255	9.66719
AFFX-r2-Bs-dap-5_at	4.24553	4.73597	5.76327	4.10529	9.34077	9.7287	11.2596	10.104	9.89017	10.0205	8.98608	11.67	10.3715	11.2912	11.4153	11.2437	9.48433	8.89626	8.6558	8.13805	8.9763	8.51628
AFFX-r2-Bs-dap-M_at	6.82339	7.91159	8.3535	7.59565	10.7139	10.8499	11.8552	10.6954	10.645	10.7789	10.3808	12.529	11.7811	11.9978	12.1318	12.034	9.68423	9.22865	8.9667	8.65644	9.46833	8.8299
AFFX-r2-Bs-lys-3_at	5.60272	6.04841	5.88577	5.4787	9.02107	9.09666	9.47689	8.29255	7.84107	8.34804	8.7177	10.3063	9.95508	9.68972	9.62323	9.61576	7.64819	6.94385	6.53665	6.22762	7.27259	6.7776
AFFX-r2-Bs-lys-5_at	3.64276	4.17863	4.43751	3.75424	7.49007	7.66499	8.6147	7.25613	6.57855	7.32899	6.99821	9.34641	8.17764	8.86736	8.59309	8.55241	6.52683	6.31133	5.84504	5.22198	6.21664	5.57016
AFFX-r2-Bs-lys-M_at	3.67026	4.5246	4.73551	4.23774	7.4494	7.5642	7.98513	6.88778	6.92515	6.86942	7.1194	9.18277	8.49073	8.59331	8.29444	8.24239	6.01541	5.76298	5.29814	4.77925	6.0541	5.46753
AFFX-r2-Bs-phe-3_at	6.53157	7.02887	7.10451	6.69274	9.41982	9.41192	9.83347	8.71976	8.86675	8.67664	8.93776	10.7966	10.3773	10.1699	10.0923	10.0605	7.78466	7.21636	7.13462	6.71816	7.48125	7.21616
AFFX-r2-Bs-phe-5_at	3.46359	4.6345	4.64197	4.46226	7.31652	7.67005	9.21769	7.94501	7.83839	7.99614	7.12196	9.76653	7.93192	9.60838	9.30367	9.28296	7.56435	7.07637	6.92848	6.24379	7.15242	6.28534
AFFX-r2-Bs-phe-M_at	3.61396	4.04104	4.68896	4.18484	7.46661	7.99319	8.95275	7.61392	7.6486	7.71347	7.2919	9.62415	8.4214	9.27406	9.0403	8.92166	7.10786	6.33462	6.10747	6.02716	6.83823	6.18024
AFFX-r2-Bs-thr-3_s_at	6.71456	7.20752	7.47017	6.80743	10.4993	10.4898	10.6236	9.61556	9.55669	9.62625	9.95719	11.6705	11.3354	11.3635	11.1117	11.066	8.96458	8.17209	8.01381	7.73623	8.56317	7.7758
AFFX-r2-Bs-thr-5_s_at	2.95802	3.12195	3.41121	3.05752	8.14315	8.54435	9.44768	8.24806	8.25587	8.25664	7.72113	10.2008	8.9459	10.1365	9.8706	9.70327	8.00798	7.23715	7.26163	6.67773	7.39198	6.81826
AFFX-r2-Bs-thr-M_s_at	5.38065	5.44821	5.79631	5.1605	9.06937	9.38475	9.86506	8.74646	8.85839	8.74665	8.72868	10.8323	9.90191	10.5454	10.2845	10.3028	8.27972	7.67698	7.66276	7.21707	7.85021	7.26274
AFFX-r2-Ec-bioB-3_at	6.11865	7.15394	6.96434	7.1898	7.41873	7.47766	7.34195	7.28799	7.54392	7.41963	7.49341	7.90689	8.14248	7.60994	7.32808	7.62463	8.69529	8.58314	8.2743	8.51743	8.60554	8.43785
AFFX-r2-Ec-bioB-5_at	6.95024	8.0307	7.8253	8.00318	7.82574	7.95862	7.72803	7.74236	7.71965	7.89333	7.84132	8.16906	8.50914	8.22661	7.79279	8.10888	9.48661	9.17686	8.88986	8.72618	9.26297	8.94024
AFFX-r2-Ec-bioB-M_at	6.68763	7.73714	7.74521	7.79859	7.85725	7.99976	7.70014	7.846	7.83631	7.91473	8.11639	8.26326	8.74569	8.29693	7.91365	8.1843	9.28333	8.98869	8.80787	9.13048	9.37545	9.17588
AFFX-r2-Ec-bioC-3_at	8.65218	9.52209	9.32436	9.343	9.30873	9.47708	9.21004	9.34244	9.58192	9.46053	9.45295	9.9525	10.241	9.695	9.41531	9.67477	10.889	10.5029	10.1646	10.1114	10.6287	10.3079
AFFX-r2-Ec-bioC-5_at	7.60784	8.58939	8.61096	8.63475	8.76284	8.96117	8.80215	8.90556	9.39496	9.06965	8.98857	9.46067	9.7328	9.2793	8.96119	9.25121	10.3478	10.0266	9.89064	9.81467	10.2978	9.86546
AFFX-r2-Ec-bioD-3_at	10.9348	11.4803	11.4205	11.4091	11.4679	11.6575	11.582	11.7347	11.8028	11.808	11.6998	12.2034	12.3658	11.9681	11.8008	11.9871	12.4942	12.4199	12.2952	12.2947	12.612	12.4005
AFFX-r2-Ec-bioD-5_at	10.3973	11.0364	10.9283	10.9355	10.9678	11.135	11.0361	11.1516	11.4896	11.2524	11.1673	11.6423	11.8502	11.4228	11.2098	11.3892	12.1008	12.0296	11.7585	11.8411	12.232	11.9431
AFFX-r2-P1-cre-3_at	12.4523	12.8151	12.9065	12.8643	13.1663	13.0758	13.1512	13.2982	13.2567	13.3316	13.2954	13.6644	13.7431	13.5556	13.5096	13.5886	13.619	13.6049	13.4828	13.8848	13.9541	13.926
AFFX-r2-P1-cre-5_at	12.3455	12.702	12.7873	12.7541	13.113	13.0334	13.1434	13.2107	13.3296	13.2831	13.1818	13.6099	13.676	13.4462	13.3846	13.4975	13.6104	13.5501	13.6043	13.8794	14.0436	13.8741
AFFX-r2-TagA_at	3.73995	3.16973	3.91196	3.97363	3.02835	3.08187	3.12708	3.10928	3.15765	3.03626	3.40495	3.44728	3.32997	3.80952	3.03184	3.35451	3.88678	3.72982	3.37781	3.66729	3.51771	3.77557
AFFX-r2-TagB_at	2.73898	2.79821	2.72213	2.84873	2.70472	2.88199	3.03715	3.10457	3.16032	2.8689	3.36428	3.526	3.05735	2.94182	3.15374	3.15086	3.46126	3.00195	2.68242	3.14613	2.91447	3.09439
AFFX-r2-TagC_at	2.42874	2.43059	2.47493	2.30354	2.39081	2.44059	2.46177	2.27996	2.31808	2.4672	2.37942	2.59419	2.48623	2.48401	2.67736	2.18351	2.42681	2.75757	2.98941	2.74114	2.93545	2.88199
AFFX-r2-TagD_at	2.88936	2.74608	2.48849	2.83998	2.67891	2.79159	2.60725	2.64854	2.74601	2.74849	2.70295	2.84533	2.97855	2.57588	2.91897	2.76818	2.86036	2.80762	2.90851	2.87582	2.91358	2.99411
AFFX-r2-TagE_at	2.35247	2.50066	2.29261	2.28328	2.17898	1.94747	2.19934	2.45183	2.37146	2.29261	2.24873	2.33119	2.61499	2.67363	2.48243	2.25516	2.94744	2.61652	2.36909	2.74679	2.25212	2.66787
AFFX-r2-TagF_at	3.9757	3.79509	3.61871	3.94063	3.21074	3.17866	3.75767	3.62511	3.29557	3.58893	3.55858	4.25574	4.24379	3.4039	3.87852	3.84828	3.16276	3.3	3.42137	3.64339	3.1046	4.23121
AFFX-r2-TagG_at	4.3017	3.97923	3.4955	3.89662	3.49825	3.20089	3.13822	3.11072	3.39919	3.56005	3.47551	3.33933	3.47619	3.0386	3.38415	3.32297	3.99736	2.83143	3.39651	3.45165	3.05977	3.60676
AFFX-r2-TagH_at	4.12844	4.30484	4.54383	4.28161	4.04882	3.50211	4.0364	3.76182	3.96542	3.65011	4.05975	4.06101	4.27308	3.59523	4.34765	3.82403	3.93296	4.11537	3.97093	4.02913	4.15752	4.38658
AFFX-r2-TagIN-3_at	4.04254	4.32877	3.89728	3.97532	3.69535	3.17048	3.71869	3.5313	3.71742	3.58816	3.5886	3.65163	4.02882	3.30011	3.64816	3.76161	3.75264	3.58684	3.38518	3.01382	3.29863	3.32016
AFFX-r2-TagIN-5_at	3.63108	3.4905	3.19263	3.64697	2.91227	2.96041	3.22716	3.06084	3.28976	3.14506	3.00836	3.19254	3.41587	2.84379	3.10284	3.31539	3.7519	3.67933	3.26164	3.24837	2.67427	3.47089
AFFX-r2-TagIN-M_at	3.73856	3.90728	3.46546	3.343	3.0029	3.30504	3.4265	3.20449	3.28954	3.30084	3.30502	3.13144	3.46153	3.15875	3.49904	3.41923	3.24775	3.2927	3.10252	3.85991	3.4654	3.12966
AFFX-r2-TagJ-3_at	3.84386	4.12782	3.7183	3.85548	3.86172	3.80318	3.88932	3.82874	3.72245	3.57929	3.77393	3.6155	3.53275	3.70173	3.45165	3.72825	3.74668	3.53837	4.43313	3.88948	3.9539	4.29659
AFFX-r2-TagJ-5_at	3.25411	2.96088	2.92606	2.68345	2.93061	2.79728	2.77411	2.70536	2.66786	2.89174	2.90062	3.05269	3.05819	2.5033	2.86787	2.84651	2.77027	2.68296	2.38565	3.02964	2.66754	2.76569
AFFX-r2-TagO-3_at	3.55468	2.50066	2.89046	2.63335	3.10156	2.6608	2.65696	2.71604	2.40807	2.77449	2.57083	3.25723	2.83877	2.72644	2.77291	2.8289	3.07058	2.44869	2.88115	2.78178	3.39333	3.00971
AFFX-r2-TagO-5_at	3.21533	3.14339	2.77072	2.96748	2.86722	2.66726	2.59871	2.90981	2.72348	2.70285	2.72297	2.66249	2.83121	2.47173	2.87112	2.77022	3.02024	2.45989	2.62301	2.543	2.64133	2.30933
AFFX-r2-TagQ-3_at	4.30313	3.88601	3.99489	3.99211	3.44958	3.41062	3.29964	3.73868	3.5945	3.79287	3.90183	3.77202	3.89427	3.30011	3.93436	3.83083	3.36186	3.72059	3.5521	3.4813	3.54992	3.65254
AFFX-r2-TagQ-5_at	2.84459	2.67454	3.05049	2.79609	2.50044	2.53378	2.88199	2.6898	2.64817	2.77541	2.65982	3.02832	2.64133	2.75197	3.16601	2.8399	3.00669	3.02771	2.89575	3.03423	2.93488	3.03167
AFFX-Ta-actin-3_at	5.15693	5.3379	4.62087	5.29597	4.11836	3.83165	3.94196	4.11643	4.31192	4.45088	4.32416	4.21187	4.45371	3.7576	4.20406	4.26909	4.97633	5.10669	4.60282	4.46251	4.10226	4.01034
AFFX-Ta-actin-5_at	5.17993	5.12534	5.09258	5.21021	5.13208	5.24008	5.40618	5.39985	5.47512	5.39708	5.32541	5.50893	5.48527	5.6133	5.75629	5.49885	5.36242	5.59867	5.31911	5.54941	5.56997	5.45341
AFFX-Ta-actin-M_at	6.86103	6.57314	6.69618	6.85699	5.907	5.77952	6.06481	5.83792	6.35228	6.02826	5.86121	5.69026	5.73317	5.64249	6.11132	5.84834	6.3777	6.33997	6.2751	6.18078	6.38757	6.27649
AFFX-Ta-actin-M_x_at	4.94756	4.92603	4.5898	4.71442	4.27472	3.96808	4.46514	4.16046	4.40287	4.07651	4.22886	3.63641	4.14012	3.55996	4.17647	4.27922	4.46467	4.99702	4.31265	4.78066	4.73649	4.55024
AFFX-Ta-ef1a-3_at	3.64201	3.86435	3.79448	3.8096	3.79632	3.7461	3.62516	3.88659	3.98386	4.08856	3.44665	3.98812	3.90434	3.23683	3.90583	3.91047	4.27601	4.14561	3.91148	4.12542	4.05869	4.14457
AFFX-Ta-ef1a-5_at	4.16242	3.79156	3.88777	4.14782	3.3136	3.11363	3.47437	3.04716	3.25892	3.43537	2.777	3.18914	3.59569	3.46135	3.50747	3.11986	4.41574	3.47211	3.08675	3.26872	4.11665	3.16743
AFFX-Ta-ef1a-M_s_at	3.60663	3.56859	3.60429	3.74397	3.55222	3.75963	3.58788	3.47618	3.79831	3.6841	3.55757	3.56424	3.09498	3.06194	3.37223	3.26778	4.17501	4.55585	4.5996	4.2619	4.64724	4.30787
AFFX-Ta-gapdh-3_at	4.61253	4.2702	3.62527	3.32446	3.28612	3.47593	3.38206	3.35291	3.55135	3.17353	3.57945	3.7443	3.98862	3.03167	3.54495	3.30405	3.58754	3.44923	3.69134	3.51339	3.85702	3.47265
AFFX-Ta-gapdh-5_at	5.57964	4.79274	5.19835	5.18315	4.42267	4.57863	4.99849	4.91506	5.22832	5.04577	4.84802	4.84802	4.58538	3.95935	4.75734	5.06342	5.29007	5.62626	5.98353	5.19233	6.48109	5.18496
AFFX-Ta-gapdh-5_x_at	4.87598	4.63553	4.91486	4.8402	4.92014	4.27922	4.74877	4.77222	4.99902	5.11303	4.4678	5.22041	4.73186	4.83031	4.92235	4.55799	5.24663	5.56912	5.68924	5.31898	5.53158	5.30308
AFFX-Ta-gapdh-M_at	2.9662	2.51755	2.69809	2.69322	2.21755	2.24868	2.18196	2.42777	2.54843	2.27016	2.26685	2.04884	2.1631	2.06669	2.22361	2.46177	3.28371	3.08036	2.5251	2.40335	2.92401	3.09598
AFFX-Ta-gapdh-M_x_at	4.65911	4.71947	4.64833	4.65486	4.50516	4.25642	4.2197	4.3606	4.53834	4.46628	4.56441	4.53231	4.38095	4.29931	4.45008	4.28247	4.74466	4.85448	4.50343	4.6148	4.66151	4.64554
AFFX-Ta_18SrRNA_at	12.5423	12.559	12.4473	12.1904	7.43587	6.74287	4.50207	4.02535	4.00629	4.30796	6.4271	5.20734	7.01677	5.52733	5.12714	5.43001	5.44883	4.86235	6.15588	6.15054	6.43957	6.67228
AFFX-Ta_CYP86-TA_3_at	4.05243	4.09071	4.12609	4.35962	3.91825	4.00847	3.90981	3.94812	3.75395	3.91147	3.76873	3.75826	3.80612	3.7898	3.60066	3.96311	4.19108	4.26999	4.26894	4.22341	4.23358	3.99408
AFFX-Ta_CYP86-TA_5_at	7.18164	6.93312	6.62588	6.71672	6.17522	6.19641	6.26816	6.31772	6.57804	6.43243	6.56947	6.68188	6.67924	6.46217	6.58361	6.39276	7.07246	6.79388	6.87629	7.00719	6.67177	6.83274
AFFX-Ta_CYP86-TA_M_at	6.23178	6.28187	6.16324	6.30133	5.9048	5.3928	5.82629	5.74414	6.01991	5.70783	5.64092	5.85203	5.98797	5.65	5.71938	5.62708	6.21052	6.10608	6.32706	6.22937	6.1449	6.2757
AFFX-Ta_G-6-PDH_3_s_at	7.24296	7.40135	7.92054	7.42657	7.75694	7.726	7.77392	7.51319	7.46224	7.5353	7.09124	6.59622	6.58129	7.55135	7.19969	7.2815	6.55599	6.77953	7.25711	6.63323	6.45811	6.26943
AFFX-Ta_G-6-PDH_5_s_at	3.47725	3.236	3.56289	3.29216	3.95342	4.23965	4.47986	4.65754	4.40813	4.43372	3.51967	3.21971	3.07741	3.60896	3.60719	3.50027	4.05231	4.76011	4.22215	4.09583	4.04881	3.68581
AFFX-Ta_G-6-PDH_M_s_at	5.48252	5.8207	6.19815	5.61525	5.84959	5.8376	6.50028	6.40099	6.22604	6.34511	4.86121	4.25786	4.09123	5.25793	5.1993	5.22707	5.08449	6.24086	5.81367	5.28407	5.49399	5.03125
AFFX-Ta_Sucsyn_3_at	9.76586	9.57819	9.57576	9.0838	8.51663	8.48816	8.29968	8.75255	8.55201	8.78921	8.78138	9.20002	9.29548	9.80408	9.46287	9.57435	9.16158	8.59794	9.40182	11.7028	11.0023	11.1633
AFFX-Ta_Sucsyn_5_at	3.28043	3.07117	2.90285	3.21212	2.90371	2.91965	2.80878	3.2449	3.23206	3.12563	3.04289	3.02727	3.19303	3.20658	3.00465	3.16065	3.61406	4.21872	4.1588	6.24117	6.12311	6.0098
AFFX-Ta_Sucsyn_M_at	5.88586	5.56456	5.95675	5.34914	5.19939	5.30754	5.42842	6.35893	6.02392	6.08138	5.5004	4.76903	4.38782	6.27536	5.8001	5.92852	7.4376	7.35774	7.99972	10.2041	9.35536	9.78823
AFFX-Ta_Ubiquitin_3_at	12.4216	12.4398	12.4085	12.5578	11.6324	11.4588	11.8304	11.696	11.6126	11.7435	11.7901	12.2308	12.355	11.851	12.1809	12.1155	11.1208	11.296	11.3121	11.1552	11.2813	11.2048
AFFX-Ta_Ubiquitin_5_at	12.4065	12.4197	12.701	12.7948	12.0638	12.0704	12.0892	12.2341	12.2078	12.1957	11.9871	11.4877	11.3714	12.4025	12.3848	12.3926	13.0723	12.9151	13.0703	13.5207	13.3493	13.3877
AFFX-Ta_Ubiquitin_M_at	12.0896	12.2158	12.3468	12.4239	12.0996	12.0065	12.0587	12.0202	12.1207	12.0591	12.1781	11.9133	12.1484	12.355	12.3116	12.4015	12.6527	12.5024	12.5405	12.5989	12.7064	12.6057
AFFX-Tae-r2-Bs-dap-3_at	8.56511	9.06328	9.56593	8.92682	12.1919	12.0184	12.5413	11.6486	11.7819	11.6596	11.68	13.2644	13.005	13.0735	12.7642	12.7503	10.7988	9.98029	10.1601	9.60197	10.4609	9.87004
AFFX-Tae-r2-Bs-dap-5_at	4.10849	5.97304	6.1427	5.47273	9.67593	10.1181	11.4084	10.3767	10.4059	10.398	9.41006	12.107	10.6083	11.7659	11.7535	11.5745	10.0218	9.2499	9.11905	8.47864	9.36643	8.70807
AFFX-Tae-r2-Bs-dap-M_at	7.41113	8.35263	8.34691	7.83184	11.2852	11.4025	12.2025	11.2501	11.0889	11.2574	10.8021	12.852	12.1693	12.5267	12.4091	12.314	10.776	9.87863	9.76532	9.43434	10.2659	9.5317
AFFX-Tae-r2-Bs-lys-3_at	5.27663	5.74854	5.80293	5.35041	9.05242	9.05429	9.27504	8.1841	8.05767	8.18583	8.5447	10.2774	10.0679	9.64517	9.57377	9.50069	7.24211	6.75511	6.63015	5.67466	6.87942	6.47274
AFFX-Tae-r2-Bs-lys-5_at	3.74654	4.38714	5.1365	3.99211	7.48144	7.82896	8.62381	7.27615	7.04923	7.39348	7.17039	9.40998	8.29844	9.01512	8.83234	8.68921	7.14491	6.52812	6.0532	5.36948	6.75075	5.86678
AFFX-Tae-r2-Bs-lys-M_at	4.51269	5.03721	5.31318	4.95222	8.42815	8.50481	8.80567	7.7156	7.80082	7.6896	7.90423	9.80817	9.11044	9.40605	8.91147	9.06082	7.49803	6.75173	6.75997	5.98588	6.89853	6.20304
AFFX-Tae-r2-Bs-phe-3_at	6.08351	6.6929	6.73329	6.15893	9.31586	9.1898	9.62887	8.49813	8.5049	8.5021	8.80282	10.4369	10.1659	10.0288	9.8728	9.81924	7.82102	7.0494	7.0903	6.86383	7.63295	6.92563
AFFX-Tae-r2-Bs-phe-5_at	4.12553	4.74518	5.13118	4.52941	7.35403	7.79005	9.136	7.99781	8.09863	7.84535	7.12698	9.75409	8.05131	9.46036	9.2003	9.25985	7.82712	6.80304	6.81396	6.37974	7.26613	6.50541
AFFX-Tae-r2-Bs-phe-M_at	4.57494	5.12921	5.83067	5.26423	7.91034	8.17206	9.09976	7.93293	8.51237	8.0039	7.6617	10.0751	8.97726	9.6864	9.44166	9.39317	7.80911	6.73428	6.65117	6.3266	7.19915	6.48408
AFFX-Tae-r2-Bs-thr-3_s_at	6.36036	7.10364	7.35101	6.56599	10.2569	10.2102	10.3912	9.3585	9.43155	9.3586	9.70513	11.4763	11.1528	11.1188	10.8775	10.8402	8.80824	7.82539	7.91125	7.34167	8.27102	7.69788
AFFX-Tae-r2-Bs-thr-5_s_at	3.83562	3.43518	3.90205	3.35469	8.23214	8.82387	9.69278	8.37781	8.51096	8.47571	7.82895	10.4376	9.03198	10.3226	10.1521	10.0147	8.31479	7.61365	7.57317	6.91334	7.67439	6.96796
AFFX-Tae-r2-Bs-thr-M_s_at	3.95029	5.22859	5.82816	5.07254	9.05784	9.27016	9.87634	8.7204	8.78331	8.74446	8.61921	10.7847	9.8418	10.5747	10.34	10.3012	8.36826	7.66064	7.51731	6.9062	7.76957	7.12577
AFFX-Tae-r2-Ec-bioB-3_at	6.30773	7.15041	7.1219	7.14921	7.31926	7.53673	7.17138	7.25799	7.61014	7.38027	7.58924	7.8914	8.27935	7.72186	7.38778	7.55543	9.1118	8.58476	8.16549	8.24438	8.69524	8.33319
AFFX-Tae-r2-Ec-bioB-5_at	5.79703	6.71376	6.87624	6.52392	6.82407	6.98473	6.76067	6.88309	7.16897	6.95242	6.86435	7.42127	7.58551	7.25075	6.85103	7.10905	8.23913	8.22968	7.86384	7.86854	8.20443	8.01693
AFFX-Tae-r2-Ec-bioB-M_at	6.70837	8.02531	8.01072	8.03547	7.80466	8.20968	7.77968	7.91423	8.24464	7.98026	8.11709	8.55966	8.93023	8.32019	8.04616	8.34561	9.52805	9.1912	8.91088	9.01548	9.33803	9.29509
AFFX-Tae-r2-Ec-bioC-3_at	8.54625	9.5535	9.23429	9.30148	9.2713	9.48736	9.22274	9.30891	9.61358	9.43205	9.49782	9.85762	10.1346	9.682	9.54875	9.62915	10.7584	10.5271	10.172	10.2384	10.6781	10.2979
AFFX-Tae-r2-Ec-bioC-5_at	7.53584	8.61626	8.59504	8.57785	8.59426	8.7905	8.69445	8.79297	9.06547	8.86431	8.93498	9.40964	9.69402	9.2119	8.90982	9.13889	10.4616	10.0887	9.82184	9.8598	10.2765	10.2027
AFFX-Tae-r2-Ec-bioD-3_at	11.0228	11.5566	11.592	11.5124	11.8004	11.961	11.8441	11.9632	12.0874	12.0958	11.9884	12.4519	12.5803	12.3288	12.148	12.3076	12.88	12.5881	12.4876	12.6614	12.9768	12.7481
AFFX-Tae-r2-Ec-bioD-5_at	9.98305	10.6148	10.6039	10.5463	10.6235	10.8199	10.6343	10.7718	11.0729	10.8515	10.8095	11.2837	11.5107	11.1041	10.8428	11.0411	12.0246	11.6991	11.5717	11.4946	11.9751	11.7445
AFFX-Tae-r2-P1-cre-3_s_at	12.6206	12.8708	12.9704	12.901	13.2305	13.1334	13.2407	13.3196	13.2694	13.3653	13.3676	13.7426	13.8474	13.6809	13.5946	13.6974	13.6472	13.6087	13.62	13.9004	14.0541	13.9223
AFFX-Tae-r2-P1-cre-5_s_at	12.2054	12.5441	12.7146	12.6543	12.784	12.7342	12.8562	12.8992	13.0744	13.0067	12.9244	13.3547	13.4566	13.1202	13.087	13.2635	13.4487	13.3783	13.3436	13.618	13.8101	13.8014
AFFX-Tae-TrpnX-3_at	2.61593	2.80059	2.70852	2.67522	2.543	2.62002	2.64133	2.76921	2.73502	2.82624	2.6883	2.52285	2.64379	2.62905	2.51216	2.49981	3.11815	2.59357	2.53914	2.49763	2.57287	2.76797
AFFX-Tae-TrpnX-5_at	2.83728	2.6754	2.82832	2.73121	2.74059	2.49841	2.60559	2.49297	2.36466	2.71054	2.65505	2.79604	2.65065	2.4381	2.67434	2.47109	2.942	2.68261	3.07206	2.70695	2.78855	2.91467
AFFX-Tae-TrpnX-M_at	3.48842	3.63889	3.89659	3.52552	3.0983	3.10791	3.20388	2.87684	3.5336	3.15748	3.07607	3.4823	3.55492	3.15508	3.22392	3.57932	3.71539	2.95294	3.30165	3.18971	3.06541	3.06946
AFFX-ThrX-3_at	6.26901	6.88494	7.02114	6.55777	10.1537	10.0522	10.2083	9.19101	9.28196	9.21046	9.58286	11.334	11.0139	10.9406	10.6288	10.7594	8.61318	7.78438	7.66761	7.325	8.12594	7.45635
AFFX-ThrX-5_at	3.57882	3.12296	3.61187	3.74466	7.62995	8.00306	9.0366	7.84684	7.77502	7.81827	7.23457	9.70842	8.05882	9.58996	9.32322	9.32008	7.60733	6.81315	6.80565	6.19511	7.0194	6.34944
AFFX-ThrX-M_at	3.74169	4.901	5.33886	4.4207	8.84139	9.04525	9.69813	8.45586	8.47718	8.55567	8.41331	10.6561	9.64013	10.3326	10.1543	10.028	8.07396	7.1254	6.93578	6.67838	7.37459	6.59521
AFFX-TrpnX-3_at	2.73978	2.6209	2.60604	2.71891	2.77109	2.42095	2.60706	2.71456	2.57039	2.64214	2.63652	2.29515	2.40702	2.52169	2.57923	2.40218	2.53293	2.37389	2.35611	2.5694	2.34165	2.93646
AFFX-TrpnX-5_at	3.66431	4.27011	3.68119	3.6436	3.5306	3.48413	3.68723	3.67164	3.80051	3.58455	3.67827	3.56082	3.63925	3.68209	3.56005	3.48476	3.6947	3.79979	3.86221	3.43021	3.39884	3.7
AFFX-TrpnX-M_at	2.26218	2.50915	2.41833	2.61142	2.33777	2.54818	2.31135	2.49551	2.37695	2.44491	2.23057	2.37701	2.55887	2.47244	2.36036	2.33974	2.5992	2.41751	2.56169	2.82566	2.66577	2.89615
RPTR-Ta-A00196-1_s_at	3.26478	3.05446	2.82017	3.17731	2.75532	2.81007	2.61799	2.63853	2.88505	2.79956	2.67854	3.3535	3.08276	2.88901	3.12708	2.72503	2.66252	3.16304	2.93198	3.18338	2.78855	2.7223
RPTR-Ta-A06498-1_at	3.19047	3.66691	3.3206	3.51191	3.18509	3.04386	2.96855	3.19226	3.16543	3.26858	3.26219	3.32134	3.17098	2.9633	3.39197	3.13791	3.58978	3.74328	3.09824	3.34871	3.24639	3.24383
RPTR-Ta-A12338-1_at	4.40484	4.245	4.34535	4.38345	4.30243	4.08505	4.30327	4.22902	4.26626	4.29185	4.14036	4.58612	4.40467	4.0858	4.14574	4.09245	4.3646	4.39074	4.26262	4.5462	5.07482	4.154
RPTR-Ta-AB076373-1_at	3.58357	3.27332	3.73159	3.24919	3.1598	3.41601	3.4093	3.28429	3.00484	3.03493	3.41062	3.31072	3.29333	3.48943	3.57983	3.48665	4.1115	3.41601	3.35253	3.71908	3.70113	3.92224
RPTR-Ta-AE009032-1_at	3.92662	3.32122	3.78191	3.54972	3.65301	2.92439	2.88199	3.10095	3.45611	3.31282	3.2626	3.1859	3.0878	3.09149	2.93092	3.21967	3.9909	3.54873	3.27016	3.49616	3.8133	3.97905
RPTR-Ta-AF062997-1_at	3.73678	3.15059	2.93758	3.45617	2.46205	2.70158	2.71235	2.50967	3.05936	2.98346	2.66045	2.80619	2.91798	2.53743	3.1111	2.9445	2.83885	3.36998	3.02575	3.86198	3.02965	2.84253
RPTR-Ta-AF292559-1_at	2.71403	2.56863	2.77868	2.5146	2.33191	2.22251	2.31152	2.23723	2.24428	2.14116	2.3447	2.10706	2.48157	2.40218	2.27109	2.36938	2.17825	2.54018	2.54018	2.22154	2.38544	2.04455
RPTR-Ta-AF292559-2_s_at	1.92086	1.98012	2.65386	2.12757	2.13779	2.31874	2.08145	2.07047	1.90444	2.19111	2.31365	2.03053	2.18191	2.1789	2.17108	2.33173	2.14127	2.26568	1.98402	2.04532	1.96788	1.78429
RPTR-Ta-AF292559-3_s_at	2.16126	2.07503	1.91654	1.79084	2.02727	2.15008	2.05846	1.99918	2.02962	1.95477	2.14169	2.08293	2.07268	2.08157	2.10191	2.06519	2.05918	1.97712	2.28516	2.05846	2.15008	2.09641
RPTR-Ta-AF292559-4_s_at	2.98732	3.20974	3.36908	3.45868	3.09972	3.19466	3.16156	2.94171	3.2357	3.04798	3.16947	3.27559	3.59192	3.03042	3.4064	2.99129	3.3796	2.90495	3.03001	3.37005	3.08568	3.01555
RPTR-Ta-AF292560-1_s_at	2.13462	2.09293	2.04857	2.15622	1.95988	1.96966	2.05218	2.04286	1.96435	2.01396	2.55999	1.88826	2.00925	2.08839	2.16988	2.07395	2.31109	2.31815	2.20223	2.15008	2.34904	2.16493
RPTR-Ta-AF298789-1_at	3.60131	3.01866	2.93709	2.83012	2.33023	2.23044	2.57774	2.54686	2.44033	2.711	2.92926	2.84391	3.20594	2.52356	2.70949	2.92475	2.78926	2.71058	2.79051	2.94492	2.94034	2.91268
RPTR-Ta-AF323980-1_at	2.88716	2.56688	2.74377	2.79707	2.61752	2.69393	2.61735	2.35799	2.78438	2.64606	2.5013	2.64721	2.6873	2.5013	2.568	2.65139	2.88023	2.49685	2.6833	2.55517	2.7616	2.67065
RPTR-Ta-AF403737-1_at	2.59312	2.70776	2.78824	2.98723	2.54512	2.60858	2.52897	2.82072	2.69993	2.55472	3.04634	2.26454	2.78979	2.56569	2.60202	2.50835	2.67421	2.55927	2.37792	2.88494	2.37781	2.46627
RPTR-Ta-AJ002682-1_s_at	2.88716	2.65145	2.74629	2.58136	2.47668	2.22581	2.54942	2.57387	2.55171	2.14815	2.35635	2.62447	2.94171	2.515	2.67516	2.40547	2.72249	2.85604	2.3282	3.02182	2.80815	2.83401
RPTR-Ta-AJ002682-2_s_at	2.35247	2.41209	2.55824	2.36911	2.50715	2.59215	2.57907	2.5089	2.7184	2.3467	2.44345	3.10455	2.63584	2.62632	2.59892	2.54542	3.07447	2.66433	2.33369	2.60631	2.50894	2.75128
RPTR-Ta-AJ132968-1_at	2.90738	2.51852	2.65863	2.59125	2.543	2.36684	2.50813	2.46382	2.44094	2.34278	2.5207	2.69963	2.88309	2.40973	2.24147	2.52129	2.89794	2.51734	2.3821	2.41536	2.44915	2.69227
RPTR-Ta-AY056050-1_at	5.95369	5.44633	5.2298	5.47506	5.37245	4.8501	5.43587	5.18169	5.25729	4.97201	5.24783	5.59159	5.71173	5.20899	5.68767	5.39335	5.57723	5.51804	5.50812	5.57286	5.57355	5.69377
RPTR-Ta-AY125353_at	4.09232	3.99094	3.59862	3.63255	3.73693	3.73617	3.858	3.835	4.15267	3.79981	4.04916	4.00445	3.8766	3.84191	3.72258	3.79662	4.40493	4.44846	4.14658	3.89777	3.93326	4.0935
RPTR-Ta-CVE247372-1_at	4.40053	4.20949	4.61584	4.08805	3.69606	3.62056	4.28342	3.90057	4.16672	3.99868	3.9017	3.98247	3.88984	3.63639	4.03054	3.70027	4.4472	3.95118	4.51706	4.46888	4.59651	4.17579
RPTR-Ta-E00696-1_s_at	3.16517	3.03407	3.17457	3.15475	2.99258	2.88351	3.16708	2.77036	3.25741	3.13518	3.36314	2.9497	3.41107	2.96473	3.06536	3.11588	3.28587	2.93246	2.70425	3.96331	3.30646	3.31774
RPTR-Ta-ECOLOXB_at	2.49496	2.50066	2.39782	2.17094	2.27732	2.15143	2.32783	2.28068	2.15632	2.31635	2.27148	2.74496	2.22174	2.30827	2.22915	2.34812	2.46481	2.24965	2.2189	2.1923	2.41869	2.53853
RPTR-Ta-ECOLOXL_at	1.96076	2.06007	2.04825	2.08221	2.12389	2.03609	1.95648	1.87185	1.9438	1.80879	1.90394	1.84536	1.87579	1.99951	1.99271	1.96083	2.02728	1.91932	2.0238	1.77181	2.08606	2.05094
RPTR-Ta-ECOLOXL_x_at	2.20502	2.09209	1.99954	2.35149	1.8578	1.78397	2.08347	2.04944	1.93134	1.88081	1.92802	1.95566	1.99826	2.12588	2.01952	2.02778	2.30904	2.09268	2.08053	1.99649	1.9438	2.00911
RPTR-Ta-J01347-1_at	1.90281	2.01271	1.97587	2.0712	2.04834	2.2545	1.99921	1.98157	1.93549	1.98726	1.98007	2.03992	2.19111	2.25142	2.04423	2.09318	1.90471	2.02772	2.13779	1.75615	2.04092	1.90143
RPTR-Ta-J01347-1_s_at	2.23947	2.13739	2.23225	2.1951	2.31974	2.25494	2.01267	1.81465	2.02396	2.08287	2.20818	2.17642	2.56482	2.14861	2.13034	1.87049	2.28348	2.22078	2.27128	2.38023	1.98873	2.37899
RPTR-Ta-J01347-2_at	2.4794	2.59404	2.77072	2.64293	2.66344	2.45197	2.54098	2.42526	2.66344	2.64214	2.81343	2.67928	3.19542	2.85437	2.56658	2.76739	2.84251	2.76135	2.65293	2.67818	2.85328	2.51506
RPTR-Ta-J01347-3_at	2.42002	2.64418	2.55211	2.48404	2.64268	2.28217	2.43792	2.30528	2.59502	2.31344	2.57577	2.31811	2.94171	2.2507	2.33709	2.21541	2.22877	2.40846	2.51533	2.543	2.66432	2.32636
RPTR-Ta-J01347-4_at	2.88716	2.79821	2.42265	2.68604	2.5049	2.32655	2.53391	2.40785	2.43864	2.61329	2.52453	2.45454	2.50692	2.37152	2.7326	2.09757	2.52625	2.30106	3.21891	2.72341	2.34091	2.55847
RPTR-Ta-J01636-1_at	5.34585	5.40667	5.17887	5.11521	4.91748	4.76572	4.77412	4.84387	5.00588	4.70691	4.74778	5.19266	5.22033	4.98492	4.94575	4.98797	5.14915	5.28744	5.17778	5.3291	5.10253	5.67746
RPTR-Ta-J01636-3_at	3.92544	3.53597	3.20882	3.60017	3.53149	3.48954	3.37756	3.68968	3.54574	3.45046	3.49789	3.49799	3.76887	3.66919	3.87291	3.56127	3.74379	3.56394	3.98699	3.20357	3.86396	4.033
RPTR-Ta-J01636-4_at	3.73051	2.95026	3.13662	3.07509	2.543	2.6841	2.80711	2.70098	3.01688	2.67417	2.79873	2.74304	2.89851	2.96473	2.77184	2.80711	2.73082	2.64877	2.85597	2.73857	2.96872	2.97431
RPTR-Ta-J03196-1_at	4.91885	5.19113	5.01578	4.66965	4.3986	4.283	4.67409	4.25811	4.55229	4.60129	4.74108	4.61299	4.66965	4.3673	4.57614	4.68441	4.35028	4.67142	4.53375	4.57034	4.82733	5.02426
RPTR-Ta-K01193-1_at	3.0414	3.12274	2.73312	2.58052	2.88878	2.62089	2.537	2.74058	2.53135	2.50565	2.79821	3.05043	2.8076	2.75296	2.7492	2.65426	3.2724	3.16304	3.1228	3.07715	2.78855	2.79183
RPTR-Ta-K01486-1_at	3.45013	3.13175	3.0663	3.15023	3.30996	3.27056	3.26317	3.03182	3.22743	3.0663	3.45165	3.49268	3.46268	3.28022	3.45013	3.56809	3.53129	3.58016	3.6404	2.98362	3.6176	3.33455
RPTR-Ta-L36849-1_at	4.7875	4.61621	5.10194	4.79342	4.50317	4.7093	4.81407	4.49388	4.58196	4.57872	4.62453	4.52111	4.78876	4.43616	4.53797	4.46429	4.85728	5.3796	4.8431	5.04567	4.95401	4.29925
RPTR-Ta-M10961-1_at	3.18292	2.78047	3.05053	2.68178	2.74101	2.54942	2.61964	2.77546	2.74165	2.47396	2.56133	2.97907	3.22152	2.78575	2.63037	2.808	2.91863	2.48521	2.67619	3.07754	2.72167	2.77012
RPTR-Ta-M10961-2_at	2.19359	2.02849	1.93771	2.1175	2.12959	2.07138	2.31771	2.04733	1.86494	2.04974	2.06231	2.32591	2.20023	2.34178	2.03225	2.27978	2.14127	2.02671	2.0739	1.99132	2.13263	2.07921
RPTR-Ta-M10961-4_at	3.37869	2.66403	3.22246	2.64852	3.16304	2.62671	3.10977	2.72019	2.93798	2.8074	2.85567	2.8474	3.14505	2.94561	2.63037	2.86331	2.80347	2.58838	2.59052	2.73717	2.75766	2.91464
RPTR-Ta-M15077-1_at	2.58176	2.36823	2.52757	2.80936	2.35903	2.55823	2.2684	2.49325	2.55096	2.51201	2.72542	2.70781	2.53534	2.81065	2.44905	2.57691	2.84341	2.44394	2.22927	2.27218	2.53274	2.51459
RPTR-Ta-M15077-1_s_at	2.59871	2.47267	2.80534	2.47034	2.7454	2.89848	2.59843	2.68478	2.42308	2.74588	2.85041	2.58938	2.94101	2.87934	2.9587	2.75105	3.07974	2.32382	2.55096	2.86036	2.84315	2.74588
RPTR-Ta-M57289-1_s_at	5.23286	4.96841	4.96642	5.03914	4.85051	4.32574	4.72914	4.48953	4.40178	4.79605	4.5615	4.86933	4.8048	4.16555	4.91637	4.76787	5.62936	4.58234	4.6465	4.34219	4.47798	5.11656
RPTR-Ta-M62653-1_at	2.32491	2.33524	2.4086	2.47766	2.18665	2.74304	2.39474	2.24235	2.30655	2.23289	2.09685	2.37857	2.22875	2.16396	2.41288	2.31921	2.39778	2.13838	2.58586	2.18941	2.43743	2.13338
RPTR-Ta-M62653-1_s_at	2.19528	2.03881	2.39908	2.1962	2.03085	1.9952	2.03265	2.14041	2.44165	1.98039	2.0259	2.23721	2.23792	2.13588	1.95608	1.98852	2.46247	1.85147	2.2952	2.00654	2.15008	2.5835
RPTR-Ta-NC_001669-1_at	2.56007	2.65638	2.49772	2.81409	2.44766	2.46852	2.33435	2.64164	2.60817	2.76107	2.71032	3.15097	2.57928	2.39871	2.61789	2.50838	2.58285	2.50525	2.37567	2.46462	2.58573	2.2922
RPTR-Ta-NC_001669-2_at	4.19639	3.19511	3.96396	3.64413	3.12816	3.23242	3.10969	3.17787	2.76941	3.42007	3.15971	3.69376	3.19853	2.9501	3.4367	3.12512	2.85499	3.25073	2.95617	2.78178	3.26978	3.21004
RPTR-Ta-NC_002086-1_at	5.4793	5.42443	5.57447	5.31859	5.79611	5.57752	5.43342	5.62423	5.54955	5.73821	5.60141	5.59723	5.97265	5.56076	5.8167	5.6011	6.1493	5.56463	5.92813	5.48714	5.55131	5.48949
RPTR-Ta-NM_131175-1_at	5.68515	5.05477	4.72933	5.13239	4.66183	4.59554	4.90053	4.64149	4.2326	4.48583	4.91182	4.99315	5.3176	4.55901	4.93962	4.84897	4.71152	5.29827	4.93115	4.94432	4.97242	5.00784
RPTR-Ta-U43284-1_s_at	4.65911	4.38641	4.29082	4.35962	3.66713	3.85849	4.05908	4.00393	4.55681	4.01991	4.14516	4.13538	4.2698	3.96557	3.98569	3.95387	4.75274	4.48377	5.0141	4.89267	5.05262	4.53093
RPTR-Ta-U46493-1_s_at	2.88687	2.24897	2.4235	2.45193	2.53213	2.42279	2.86734	2.49933	2.52853	2.18704	2.55571	2.4387	2.63951	2.28675	2.47652	2.33778	2.86007	2.89243	2.26048	2.54271	2.50037	2.49137
RPTR-Ta-U47295-1_at	3.71924	3.60926	3.70978	3.88234	3.89948	3.79295	3.95016	4.04962	4.37282	4.14554	3.9848	4.27922	4.2326	4.24704	4.29454	3.9848	4.10862	4.2206	3.99545	4.12602	3.83659	3.77166
RPTR-Ta-U55943-1_at	2.54387	2.74316	2.37265	2.69011	2.65669	2.49456	2.56421	2.7654	2.74176	2.60827	2.72297	2.64056	2.80508	2.76153	2.53193	2.966	3.56016	2.83732	3.45858	3.66611	2.83447	3.00663
RPTR-Ta-U55943-1_x_at	2.35247	2.98684	2.37992	2.66657	2.40202	2.64359	2.60578	2.55559	2.51569	2.16232	2.64554	2.47097	2.4157	2.6007	2.42794	2.576	2.74225	3.01515	2.77772	2.61566	2.40629	2.39495
RPTR-Ta-U57609-2_s_at	4.88288	5.05032	4.34535	4.43	4.25072	3.97156	4.20168	4.13284	4.07888	4.08681	4.47768	4.7211	4.72992	4.27757	4.31958	4.08965	4.42723	4.29815	3.85097	3.53209	3.60175	4.45553
RPTR-Ta-U89963-1_at	3.44932	3.5603	3.534	2.86036	3.22818	3.65177	3.02393	3.15044	2.67442	3.18941	3.06019	3.28863	3.06967	3.35759	3.36815	3.25665	2.71156	3.62232	2.8794	3.23193	2.99107	2.94701
RPTR-Ta-U89963-1_s_at	2.53038	2.52796	2.31861	2.38201	2.3979	2.26084	2.29808	2.15189	2.48799	2.33654	2.58806	2.26297	2.43507	2.59871	2.42996	2.50872	3.3245	2.39097	2.54004	2.58806	2.5626	2.52521
RPTR-Ta-U89963-1_x_at	3.11935	3.25656	3.28891	2.96573	3.14509	3.27339	3.32968	2.88028	3.03286	2.83883	2.76063	3.32893	2.91256	2.82227	3.3357	3.33704	3.4979	3.30031	3.45816	3.38592	3.4382	2.75128
RPTR-Ta-V01555-1_at	3.65747	3.12002	3.16295	3.57436	3.58189	3.18162	3.46367	3.39528	3.61489	3.45129	3.49968	3.72824	3.64948	3.40902	3.58351	3.51893	3.43192	3.47258	3.52613	3.8606	3.78223	3.48134
RPTR-Ta-X03453-1_at	2.57664	2.58024	2.56205	2.29129	2.69359	2.81101	2.58024	2.64725	2.76075	2.73354	2.72297	2.78171	2.78576	2.59871	2.59355	2.70704	2.7378	2.0418	2.49218	2.34324	2.50066	2.2783
RPTR-Ta-X03453-2_s_at	12.6589	12.94	13.0641	13.0364	13.538	13.3612	13.5531	13.5995	13.6205	13.6662	13.5995	13.9556	14.0179	13.9058	13.8524	13.9199	13.8485	13.7724	13.8181	14.1886	14.2845	14.2205
RPTR-Ta-X17220-1_at	4.85237	4.49936	4.37505	4.06163	4.38846	4.43313	4.25102	4.36792	4.38624	4.56061	4.64769	4.69882	4.4917	3.96632	4.47561	3.96942	4.75116	4.84463	4.48916	5.09513	4.08346	4.05241
RPTR-Ta-X58791-1_s_at	2.42269	2.85845	2.4086	2.54472	2.10488	2.06423	2.21032	2.31059	2.4156	2.21487	2.33369	2.1763	2.36375	2.14628	2.5064	2.3131	2.67725	2.19719	2.61369	2.46462	2.21032	2.52189
RPTR-Ta-X58791-2_s_at	3.96064	3.95522	3.83495	3.8089	3.50699	3.60463	3.13157	3.36314	3.25461	3.58033	3.31321	3.81072	3.58218	3.60896	3.43465	3.41707	3.82416	3.80781	3.80193	3.77768	3.47107	3.36505
RPTR-Ta-XXU09476-1_at	2.71095	2.35599	2.41988	2.30293	2.79781	2.50037	2.53119	2.57456	2.48846	2.79983	2.87164	2.55478	2.90494	2.66202	2.64166	2.65615	2.54137	2.71653	2.3946	3.15387	2.6074	2.98549
Ta.10.1.S1_a_at	11.4674	11.2462	9.06694	7.95853	9.89787	10.0902	10.1579	10.7349	10.9337	10.7688	10.726	10.4017	10.3637	11.032	10.865	10.9604	10.5426	10.3566	9.59539	12.9149	12.7235	12.7515
Ta.10.1.S1_x_at	11.8998	11.7978	9.76529	8.78831	10.6697	10.8188	10.9	11.3893	11.4651	11.4702	11.4214	11.3624	11.1633	11.7256	11.6401	11.7139	10.6342	10.5729	10.0286	13.0015	12.9134	12.8694
Ta.10.2.S1_x_at	12.3263	12.1073	10.1789	9.25872	11.1079	11.2149	11.3971	11.8852	11.8397	11.9771	11.9713	12.0267	11.8699	12.2029	12.2009	12.2065	11.5378	11.5239	11.058	13.3309	13.2597	13.0748
Ta.100.1.S1_at	7.74995	8.35319	8.26835	8.2421	8.84824	8.814	8.5563	8.57441	8.5398	8.60061	9.09488	8.63539	8.56749	8.9543	8.74261	8.66845	8.5035	8.1016	8.16589	8.50268	8.52444	8.15649
Ta.1000.1.S1_at	2.74052	2.41655	2.40025	2.48418	3.67259	4.05639	3.50619	3.7529	3.6405	3.62691	3.77391	3.51893	3.64266	3.87278	4.24723	4.2653	3.83885	2.81615	3.85229	3.44927	3.15194	3.37744
Ta.10000.1.A1_at	3.51763	3.76751	3.89751	3.24898	3.34939	3.45165	3.44544	3.51364	3.25873	3.5397	3.56425	3.56535	3.74157	3.20562	3.2608	3.02372	3.42425	3.5372	3.52857	3.38114	3.00581	3.22047
Ta.10001.1.S1_a_at	9.42964	9.47327	9.56964	9.15015	9.01236	8.8023	8.72011	8.69417	8.85252	8.78539	9.10362	8.767	8.77227	9.14078	9.07834	9.12232	9.21068	9.13244	9.46281	11.0051	10.1211	10.5901
Ta.10001.1.S1_at	6.41645	6.37241	6.70386	6.38965	6.46718	6.25574	6.17062	5.97578	6.00328	6.05896	6.32234	6.88249	7.27504	6.69607	6.31692	6.23853	5.4271	5.05585	5.39852	6.47721	6.25553	6.56097
Ta.10003.1.S1_at	6.03842	6.15182	6.08148	6.08737	5.9227	6.06346	5.93517	5.75166	5.37148	5.93759	6.3146	6.39804	6.26648	5.82452	6.00113	5.96544	5.4356	5.82603	5.49111	5.58642	5.47901	5.30667
Ta.10003.1.S1_x_at	6.03578	6.26166	6.30722	6.39174	6.54676	6.3404	6.13819	6.12611	6.35755	6.06954	6.54269	6.66739	6.51266	6.21178	6.20347	6.27524	6.09765	6.1232	6.30094	5.92876	6.26706	6.02683
Ta.10005.1.S1_at	10.3802	8.33511	8.68746	8.76961	10.8327	10.81	10.5868	11.4482	11.6431	11.433	11.6783	11.0487	10.7199	11.4867	11.21	11.2013	10.2373	10.1993	10.2639	7.79181	8.85904	8.28232
Ta.10008.1.A1_at	7.87299	7.97272	8.11468	8.19923	8.92737	8.97103	8.9306	8.63619	8.61679	8.58795	8.67383	8.44104	8.28101	8.24899	7.99106	8.06703	8.49278	8.74954	8.67154	6.29327	6.18942	5.93352
Ta.10009.1.S1_at	9.53841	9.53546	9.54097	9.65223	9.68641	9.67593	9.69774	9.68764	9.94609	9.70219	9.67561	9.72972	9.72878	9.90206	9.96734	9.90896	8.53604	8.77727	9.14303	10.2078	9.90705	10.1082
Ta.10009.2.S1_a_at	3.29336	3.5552	3.16758	3.48033	3.59016	3.86198	4.06658	4.29761	3.93945	4.21514	3.11307	3.04614	3.09616	3.89504	3.87258	3.86984	4.98642	4.89	5.13738	5.93782	5.35611	6.36235
Ta.10009.2.S1_x_at	4.85605	4.28583	4.38093	4.2245	4.56453	4.86372	5.01099	5.25571	5.23021	5.62607	4.67285	4.98598	4.48025	4.81491	5.06367	5.02341	5.92295	5.4627	5.36803	6.07691	5.88693	5.87092
Ta.1001.1.A1_at	5.21215	5.04859	4.91486	4.91397	4.47526	4.32113	4.71551	4.35992	4.55438	4.48827	4.31311	4.75574	4.91087	4.63631	4.63195	4.63305	4.5496	4.47917	4.57911	4.65672	4.40988	4.63089
Ta.10010.1.S1_x_at	7.56969	7.82958	7.64429	7.78198	7.59231	7.56569	7.72398	7.37116	7.50206	7.45178	7.55876	6.99622	7.06081	6.55479	6.84953	6.68111	8.45923	8.17565	8.30194	6.7897	7.39149	6.91567
Ta.10012.1.S1_at	2.15449	2.11703	2.09509	2.1962	2.21043	2.27261	2.2008	2.22914	2.32295	1.95362	2.13332	2.16447	2.23749	2.57609	2.23862	2.24621	2.22898	2.03547	2.21499	2.20541	2.16014	1.98998
Ta.10013.1.A1_at	6.82968	7.2325	7.09059	6.96578	7.19909	7.19727	7.36966	7.5645	7.39095	7.46816	7.55415	7.91635	7.91427	7.14528	7.09826	7.05123	4.15018	4.71811	4.68904	3.7779	5.02221	3.91401
Ta.10014.1.S1_at	9.9381	10.2881	10.2418	10.0555	10.145	9.78607	9.71708	9.92933	9.77686	9.91957	10.1717	9.85584	10.1204	10.3951	10.4608	10.3651	9.82207	9.88912	9.81526	10.0475	9.74764	9.82101
Ta.10014.2.S1_at	4.6441	4.61927	4.85255	4.60797	4.37409	4.80921	4.58484	4.11712	4.35781	4.28728	4.60377	4.75636	4.86429	5.26307	5.30029	4.96084	4.42822	4.31622	4.0979	4.16927	4.1113	3.98574
Ta.10014.3.S1_a_at	7.33574	7.59503	7.72875	7.44936	7.60048	7.60249	7.50611	7.42946	7.01476	7.33169	7.16261	5.48104	4.78156	7.42996	7.05124	6.8535	8.6001	9.08222	8.60847	8.5836	8.45701	8.14755
Ta.10014.3.S1_at	2.51066	2.61385	2.38331	2.50563	2.16299	2.31887	2.46137	2.22501	2.3201	2.28577	2.23774	2.32591	2.27916	2.48699	2.13006	2.29437	2.37133	2.26013	2.28593	2.20087	2.3201	2.4412
Ta.10015.1.A1_a_at	8.75411	9.4021	9.27733	9.21567	9.70777	9.50741	9.48805	9.31814	9.38117	9.3529	8.99586	9.28336	9.17959	10.1221	9.86827	9.95576	9.57234	9.62011	9.66643	10.8261	10.6683	10.5474
Ta.10015.1.A1_at	6.31772	6.74543	6.67264	6.48736	6.74574	6.67369	6.50976	6.25272	5.78617	6.31135	5.85559	6.16868	5.78261	6.89443	6.51537	6.60485	7.27528	7.18496	7.1835	7.26142	6.83249	7.2975
Ta.10015.2.S1_at	7.39324	7.87385	7.77434	7.7374	8.16002	8.08633	8.12237	7.94125	7.44389	7.98184	7.8039	8.0934	8.00516	8.49922	8.40726	8.40338	7.90894	8.03079	7.71879	9.01042	8.84469	8.73013
Ta.10015.3.S1_at	11.1094	11.1634	10.8894	10.9011	11.5703	11.2785	11.6969	11.5254	11.1983	11.545	11.4655	11.0579	10.9194	10.7141	10.9303	10.9611	10.4504	10.6255	10.4399	8.14023	8.01746	7.77473
Ta.10016.1.S1_at	3.65594	3.81281	3.79357	3.61503	4.69532	4.63151	4.2326	3.8865	3.43893	3.7941	4.40002	3.49179	3.41346	3.64981	3.6714	3.31253	3.2598	2.57278	2.75242	3.45025	3.04444	3.06247
Ta.10017.1.S1_at	2.2977	2.64754	2.77088	2.74913	2.61161	2.35069	2.52652	2.22927	2.38138	2.35577	2.8219	2.35577	2.38477	2.55482	2.24576	2.10469	2.59199	2.5045	2.42592	2.44891	2.95982	2.69651
Ta.10018.1.S1_at	2.93191	2.53086	2.77072	2.55038	2.96095	2.69093	3.08978	2.93566	2.65245	2.83422	2.88582	3.04403	3.4673	2.9308	3.14267	3.09579	3.16291	3.02393	2.7012	2.65379	2.96869	2.62232
Ta.10019.1.S1_at	3.22832	3.01881	2.63325	2.86036	2.74005	2.88757	3.11815	2.94298	2.88006	2.88152	3.24112	3.09372	3.02736	3.21237	2.85184	3.35204	2.95902	3.07742	2.70942	3.01004	3.10278	3.03709
Ta.1002.1.S1_at	7.21553	7.29169	7.54137	7.26163	7.65829	7.50755	7.03347	7.52034	7.34726	7.64027	7.6538	7.88616	7.60333	7.72279	7.35035	7.54105	8.53591	8.40078	8.52682	8.0252	8.53351	8.04675
Ta.10020.1.S1_at	5.39369	4.44721	4.59757	4.94801	3.93188	3.75615	4.28156	4.10671	4.25717	4.37007	4.2435	4.31937	4.33024	3.61884	4.29616	4.19073	4.5002	4.36833	4.55312	4.0761	4.31381	4.31937
Ta.10021.1.S1_at	2.8948	2.91712	3.53262	2.81439	3.11215	3.11508	3.15176	2.88716	3.17026	3.23137	3.12593	3.24622	2.56159	2.5694	2.66258	2.89853	4.15819	3.40226	3.64022	3.49435	3.07904	3.06004
Ta.10023.1.S1_at	7.71409	7.86465	7.56895	8.06927	7.30003	7.03442	7.39681	7.03459	7.20518	6.96314	7.53162	7.61052	7.39602	6.59142	6.76501	6.79731	7.67038	6.98293	7.77956	7.80272	7.7613	7.28974
Ta.10024.1.S1_at	3.45707	3.52767	3.58068	3.16529	3.66561	4.19877	3.93764	3.7015	3.61712	3.63434	3.94668	3.88798	3.3069	4.15101	4.29414	4.1138	3.32252	3.39068	2.93165	3.39304	3.54856	3.56463
Ta.10024.1.S1_s_at	4.80639	4.54191	4.5492	4.98409	4.9311	4.48969	4.84862	4.73827	4.48586	4.46401	4.96759	4.84761	4.86316	4.98731	4.83573	4.76286	3.45213	4.11665	4.26001	4.10364	4.07853	3.62774
Ta.10025.1.S1_at	7.54125	7.80175	7.61026	7.68366	8.12955	7.9133	7.89165	7.85593	7.73734	7.86345	8.30485	8.5871	8.5938	7.93138	7.53256	7.76072	5.91951	5.68533	5.75762	5.87485	5.76534	5.99567
Ta.10026.1.A1_at	5.99325	6.0859	6.7188	6.3402	6.49223	6.35902	6.28919	6.22215	6.13661	6.06616	6.56778	6.49725	6.88126	7.44448	7.11118	7.202	6.03778	5.284	5.43795	7.12009	6.5701	6.43719
Ta.10027.1.S1_at	7.58398	7.39486	8.33736	8.00016	8.4401	8.38758	8.25429	7.66645	7.6393	7.82121	8.27594	8.4895	8.57197	9.41688	9.30248	9.44195	7.11702	7.3168	8.14176	10.5706	9.60348	10.2805
Ta.10027.3.S1_at	3.26093	3.26902	3.39877	3.29043	3.39405	3.38066	3.11059	3.43604	3.35486	3.36836	3.48676	3.33858	3.06837	3.60809	3.31736	3.02351	3.38441	3.41519	3.56894	3.35761	3.31557	2.88365
Ta.10028.1.S1_at	2.69658	2.50946	2.18488	2.48516	2.33698	2.10719	2.24604	2.29076	2.28416	2.36392	2.49893	2.62142	2.71999	2.21942	2.54744	2.37743	2.62629	2.66213	2.49078	2.74951	2.74418	2.68664
Ta.10028.1.S1_s_at	4.14385	3.61855	3.38919	3.97824	3.97974	3.58564	3.24244	3.58195	3.51222	3.309	3.45911	3.69459	3.68329	3.97907	3.84831	3.57966	3.55625	3.59613	3.11815	3.26797	3.11913	3.55565
Ta.10029.1.S1_at	2.44855	2.5607	2.60533	2.50764	2.30375	2.44817	2.37547	2.55621	2.96098	2.51839	2.52833	2.55478	2.7814	2.25878	2.43259	2.63297	2.54739	2.6324	2.62579	2.80947	2.51532	2.92205
Ta.10031.1.S1_at	4.05985	4.39819	4.14653	4.15311	3.66958	3.52348	3.83184	3.65798	3.27387	3.50797	4.08914	4.11807	4.38183	4.0121	3.94611	3.98376	4.4177	4.31562	4.0139	4.12337	3.98965	4.22727
Ta.10032.1.S1_a_at	8.99005	9.48333	9.29582	9.49863	10.1909	10.0852	10.0331	9.97285	9.88719	9.94265	9.8848	9.6219	9.48157	9.31484	9.15382	9.13525	10.112	10.1129	10.2794	8.1879	8.52326	8.32219
Ta.10032.3.S1_at	4.2921	4.48749	4.27658	4.17222	4.33045	4.05241	4.36665	4.09073	4.35373	4.19913	4.47003	4.20503	4.45392	3.95545	4.29371	4.11347	4.37672	4.11029	4.60266	4.34752	4.07184	4.19589
Ta.10034.1.S1_at	8.41738	8.75341	8.90979	8.99919	8.68151	8.7059	8.52318	8.50579	8.48423	8.58499	8.99802	9.53385	9.48553	8.73106	8.51743	8.61801	8.42812	8.43382	8.55609	8.37553	8.73755	8.46568
Ta.10034.2.S1_a_at	8.49202	8.49019	8.39632	8.3437	8.62315	8.57259	8.45996	8.37635	8.14774	8.32034	8.67504	8.51981	8.59714	8.67541	8.51907	8.50634	7.97518	7.93352	8.12698	9.00159	8.33068	8.88945
Ta.10035.1.S1_at	2.8048	2.71809	2.44035	2.24957	2.12818	2.00944	2.00188	2.12383	1.86144	2.23469	2.16595	2.05717	2.35018	1.82757	1.90732	1.88833	2.33638	2.27776	2.05976	1.98479	1.9797	2.29151
Ta.10036.1.S1_at	6.51135	6.08121	6.1493	5.88476	5.89419	5.62404	5.92275	5.94846	5.7424	5.90607	5.63741	6.41023	6.53068	6.2267	6.52895	6.5558	5.75833	6.14189	5.92045	6.20624	6.35543	6.52945
Ta.10037.1.S1_a_at	5.63039	5.02688	5.45063	5.58156	5.66333	5.76387	5.91517	5.64773	5.61614	5.96427	5.91027	5.69516	5.85646	5.71398	5.26084	5.72422	5.93629	5.45624	5.459	4.14379	5.31999	5.10026
Ta.10037.1.S1_at	4.75105	4.65688	5.36929	4.8402	6.45832	6.5279	6.33464	6.14885	6.50377	6.11445	6.39349	6.14947	6.36118	5.65952	5.43643	5.56338	5.23573	4.59853	5.63298	3.60718	5.08394	4.04001
Ta.10037.2.S1_at	4.70938	4.0995	4.13105	3.9285	4.19823	4.09662	4.21216	3.96537	4.26021	4.21498	4.33642	4.45141	4.23447	4.17141	4.14359	3.99941	4.18876	3.9639	4.18467	4.13715	3.78428	4.21764
Ta.10037.3.S1_at	3.25807	3.86626	4.07978	3.57368	3.2949	3.42987	3.83126	3.53482	3.99265	3.52584	3.46407	4.07152	4.07111	2.91944	3.72763	3.50861	3.20931	3.16566	2.70461	2.73629	2.70925	3.18857
Ta.10037.3.S1_x_at	3.74099	4.02225	3.73432	4.21524	4.13037	4.52294	4.27792	4.31796	4.84264	4.40362	4.25672	4.29993	4.61473	3.69749	4.06479	4.01251	3.50359	4.0294	3.28007	3.1809	3.55125	3.5228
Ta.10038.1.S1_at	9.46903	9.70717	9.91953	10.051	10.7647	10.6342	10.6606	10.7493	10.6397	10.7567	10.7872	10.768	10.8481	10.699	10.6668	10.7266	10.1164	10.0674	10.6088	10.5172	10.6284	10.6264
Ta.10038.3.S1_a_at	8.01297	8.04193	8.08198	8.25446	7.8846	7.74881	7.91668	8.38419	7.92872	8.28797	8.21196	8.97676	8.61793	8.2393	8.56781	8.56533	7.40733	7.2791	7.7788	7.87166	7.82138	8.00031
Ta.10039.1.S1_at	8.2518	8.46589	8.3384	8.48405	8.81665	8.77452	8.71673	8.67828	8.37287	8.59092	8.77143	8.04303	8.03151	8.44096	8.13962	8.14549	9.4154	9.04562	8.93207	8.92008	8.82038	8.7826
Ta.1004.1.A1_at	2.90392	3.29873	3.17457	3.08177	2.69488	2.45528	2.7934	2.77385	3.019	2.6925	3.08177	2.86327	2.8668	2.54683	2.68066	2.68168	2.46452	2.1531	2.63236	2.76441	2.64133	2.16459
Ta.10040.1.S1_at	7.80646	8.36165	8.18115	8.33324	8.75787	8.76704	8.5192	8.75279	8.89509	8.71912	8.95219	8.79614	8.65475	8.59544	8.19367	8.22919	8.42844	8.65254	8.25282	8.67896	8.40699	8.47422
Ta.10040.2.S1_s_at	3.36882	3.26314	2.5625	3.21008	3.19993	3.25277	2.84656	3.07554	2.86348	2.75646	3.26461	4.03891	4.36636	3.62771	3.30502	3.4353	3.46944	3.07516	3.46474	3.19643	3.02082	3.60391
Ta.10041.1.S1_at	3.65164	3.4905	3.75906	3.23254	3.39761	2.93474	2.97415	2.96567	3.65164	3.09093	3.1322	3.66876	3.5363	2.9645	3.15928	3.28809	3.02748	3.6316	3.71273	3.94992	3.25068	3.61087
Ta.10042.1.S1_at	5.88454	5.26935	5.33016	5.32581	4.78239	4.63705	4.95286	4.88245	4.97815	4.49352	4.7002	5.27852	5.08155	4.44345	4.49089	4.73263	5.34888	5.27908	5.04136	4.98222	4.95424	4.76321
Ta.10042.2.S1_at	3.21533	3.32673	3.14233	2.83977	3.44794	3.63343	3.28822	3.27556	3.1769	3.05807	3.34839	3.21423	3.39036	2.90011	3.22544	3.36053	4.37394	3.49113	3.22692	4.05241	3.91922	3.8895
Ta.10045.1.S1_a_at	9.04093	9.16937	9.32011	9.31405	9.06564	9.16431	9.38536	9.51192	9.35045	9.48242	9.03342	8.60818	8.08664	8.83227	8.50785	8.52173	9.65241	9.7495	9.77355	9.44687	9.99661	9.4605
Ta.10046.1.S1_at	2.88245	2.533	2.76269	2.91845	2.3826	2.33824	2.28415	2.42308	2.43065	2.25736	2.43692	3.07801	2.5098	2.62173	2.37596	2.74047	2.52097	2.48079	2.48167	2.82993	2.43382	2.63232
Ta.10047.1.S1_s_at	5.01229	5.9568	6.71893	6.45309	8.45998	8.68155	8.51801	8.36375	8.4666	8.35857	8.2549	7.01437	6.89231	7.52189	7.29635	7.636	8.1541	7.48205	8.29373	7.53397	8.22604	7.84506
Ta.10047.2.S1_at	2.88716	2.94585	2.97928	3.05984	2.42848	2.58599	2.49876	2.53038	2.54725	2.63888	2.36221	2.68606	2.45938	2.58245	2.81121	2.71539	3.4382	3.47302	3.40384	2.75971	2.77389	2.96714
Ta.10048.1.S1_at	6.45822	6.54653	6.50186	6.69034	6.8328	7.16435	7.02313	7.40673	7.17022	7.25178	7.31775	7.84504	7.9673	8.33194	7.89053	7.95542	5.57743	6.37095	6.00563	6.32495	6.59187	6.3215
Ta.10048.2.S1_a_at	6.09086	5.51291	6.22606	5.42113	5.23706	5.61932	5.79939	5.42648	5.70748	5.56096	5.43105	5.62863	6.17666	5.58054	5.21295	5.48509	5.60878	5.44853	5.67558	5.01879	5.3257	5.34488
Ta.10048.2.S1_at	3.22606	2.92971	3.32065	3.22837	2.73126	2.59895	3.14675	3.29968	2.94974	3.27033	3.34598	3.11179	3.33261	3.03167	3.04155	3.24764	2.96743	3.4605	3.22517	3.84206	3.62662	3.71132
Ta.10048.3.S1_at	6.35521	6.20426	6.03278	6.16393	5.68037	5.46207	5.66693	5.58292	5.77015	5.67421	5.56154	5.55105	5.68745	5.09453	6.03643	5.85921	5.91951	6.07109	5.98568	6.20476	6.04934	6.43462
Ta.1005.1.S1_at	2.84735	3.4139	2.80583	2.68622	2.59871	2.75414	2.42392	2.618	2.4499	2.57378	2.77064	2.47727	2.36581	2.32246	2.42587	2.7779	2.77304	2.70029	2.67462	3.35038	2.80714	3.11839
Ta.10053.1.A1_at	4.41343	4.21188	4.761	4.46397	4.5423	4.13947	4.52661	4.40493	4.64414	4.4672	4.77835	4.38377	4.65571	4.29058	4.10558	4.38324	4.47345	4.20455	4.02361	4.56547	4.65486	4.53231
Ta.10054.1.S1_at	4.7817	4.8013	4.79825	4.75417	4.52352	4.38275	4.81177	4.79796	5.18211	4.80301	4.78533	4.97067	5.26595	4.74434	4.99396	4.53231	5.13845	4.95379	4.99608	5.02179	4.76014	5.13558
Ta.10056.1.S1_at	3.06943	2.98631	2.60756	2.50563	3.09559	3.03401	2.88907	2.90486	3.16187	2.98574	2.73438	3.01118	3.09632	3.1106	3.14666	2.92406	3.01812	3.03792	2.96855	3.16723	2.85277	3.17377
Ta.10057.1.S1_a_at	5.85076	5.98098	6.36785	6.38005	7.36846	7.24851	7.27779	7.4439	7.2157	7.38336	7.6547	7.52352	7.39997	7.68034	7.03534	7.13949	7.00996	7.99055	7.89406	7.8813	7.88744	7.23372
Ta.10057.3.A1_a_at	4.0701	4.37077	4.46805	4.8402	5.87786	5.70985	5.84185	5.97075	5.91632	6.00204	6.01605	5.90107	5.74407	6.21333	5.33733	5.80704	5.93025	5.95397	5.92151	5.74796	5.93352	6.04356
Ta.10057.3.A1_at	2.88716	3.00986	3.08378	2.29294	3.0474	2.76107	2.90831	2.87502	2.92639	3.13348	2.90241	3.46238	3.53473	3.33088	2.81321	3.08081	2.31004	2.50239	2.31799	2.36173	2.33029	2.50283
Ta.10058.1.A1_at	8.64605	8.55329	8.84756	8.52849	6.81576	6.71768	6.45861	6.3815	6.52458	6.32288	6.83126	6.93505	7.06197	8.24143	7.82698	8.03535	8.1036	7.85948	8.04552	9.71691	8.66168	10.3657
Ta.10059.1.S1_at	3.39395	4.44341	3.29857	3.50669	3.01883	3.54489	3.51649	3.52467	3.43532	3.5095	3.51893	4.0333	3.53042	3.21645	3.43995	3.42728	3.62943	3.47768	3.34605	3.44468	3.45145	3.81951
Ta.10059.2.S1_a_at	3.21533	3.14862	3.52873	3.51107	3.19334	3.27021	3.15552	3.10119	3.15684	3.09026	3.01989	3.22575	3.19655	2.99306	2.96152	2.89482	3.16173	3.97313	3.97399	3.15166	3.92026	3.27957
Ta.10059.2.S1_at	3.71635	3.2126	3.20818	3.58764	3.68827	3.55452	3.65036	3.26538	3.54852	3.49267	3.50924	3.17691	2.91757	2.66202	3.47086	2.99537	4.33828	4.12638	4.08149	3.65867	4.03277	3.33892
Ta.1006.1.S1_at	6.1844	7.31899	8.02809	7.96502	4.98774	4.9111	4.72131	4.46561	4.05305	4.4021	4.09452	4.57377	4.68646	6.51914	5.87435	5.84834	3.38579	4.07371	3.50671	5.18924	3.45924	4.46483
Ta.10060.1.A1_at	2.85318	2.99419	2.50879	2.94319	2.4838	2.55521	2.68702	2.42347	2.467	2.65079	2.27953	2.6161	2.69146	2.94397	2.67439	2.53003	3.35388	3.05998	2.67147	2.59783	2.74564	2.43815
Ta.10061.1.S1_at	4.01811	4.01958	3.86036	3.79233	3.50954	3.52667	3.73905	3.74183	3.72393	3.61489	3.80541	3.73875	4.024	3.86555	3.7531	3.41707	4.1034	3.44056	3.66516	3.5879	4.20795	3.75581
Ta.10063.1.S1_at	10.2267	10.3261	10.4573	10.5792	11.0768	11.0767	11.3632	11.115	10.7759	11.1209	11.1103	11.0057	10.7152	10.9212	10.9348	10.8852	8.23286	8.05933	7.98731	8.14078	7.70815	8.34541
Ta.10063.1.S1_s_at	11.6757	11.6274	11.7705	11.8835	12.1915	12.1203	12.3912	12.2868	12.185	12.2593	12.3315	12.5329	12.4169	12.3072	12.3948	12.387	11.5218	11.5026	11.2997	11.5566	11.2355	11.6905
Ta.10063.2.S1_at	4.36727	4.35313	4.2473	4.48625	4.64103	4.54084	4.31287	3.83786	4.56616	4.04242	4.67552	5.12688	5.40666	4.73329	4.60891	4.14977	4.31044	4.1089	3.97504	3.94656	4.14476	4.67241
Ta.10064.1.S1_at	3.12206	3.13175	2.77072	3.47575	2.82203	2.79703	2.93078	3.0958	2.80705	2.95216	2.93078	2.79718	3.1221	2.63979	3.08824	2.76728	2.57196	3.01515	2.7826	3.10797	3.76321	3.23702
Ta.10065.1.S1_at	3.85917	3.99001	3.81912	3.99368	3.91888	3.368	3.73535	3.83033	3.50018	3.69672	3.69344	3.93484	3.79835	4.04658	4.21252	4.07038	3.33726	3.51276	3.28643	3.71726	3.56827	3.53638
Ta.10066.1.S1_at	4.86565	4.92137	5.10366	5.48936	7.04966	7.00287	6.52621	6.52983	6.71971	6.46144	6.83129	6.63361	6.40656	6.34994	6.09514	5.89107	7.08466	6.70793	6.73531	5.05338	6.03929	5.20361
Ta.10067.1.A1_at	6.1277	6.50714	6.52696	6.69273	7.37245	7.21787	7.26561	7.37329	7.31787	7.46033	7.71469	7.73856	7.8428	7.08232	6.67951	6.86211	3.38355	2.81688	3.27033	2.93267	3.79521	2.6111
Ta.10067.2.S1_at	5.66172	6.12757	6.34838	6.40367	6.51265	6.56871	6.60883	6.88847	6.66113	6.80705	6.747	5.28017	5.38117	5.84461	5.28731	5.76356	4.06012	4.32314	3.94034	4.19449	3.87555	4.26236
Ta.10068.1.S1_at	2.14544	2.54309	2.28508	2.13472	2.22222	2.58266	2.55757	2.06761	2.01885	2.04358	2.05689	2.39085	2.10172	2.13619	2.26949	2.00089	2.31408	2.41756	2.32951	1.98584	1.95315	2.14809
Ta.10069.1.S1_at	2.79161	3.07112	2.93661	2.88549	3.09026	2.70483	2.83079	2.6756	2.94171	2.95063	2.78691	2.93884	3.14303	3.35477	2.94214	2.80908	3.00154	2.45343	2.96149	2.78178	3.21919	3.09904
Ta.10072.1.A1_at	4.4009	4.15984	4.29047	3.95278	4.38786	4.30188	4.37563	4.31095	4.79737	4.41637	4.70432	4.83536	5.2369	4.28316	4.27814	4.51402	4.00495	4.31853	4.28373	4.08599	4.40654	4.37967
Ta.10073.1.S1_a_at	7.16067	7.70938	7.71496	7.93876	8.08587	8.0937	7.76229	7.75148	7.88801	7.83731	7.973	7.44115	7.33727	7.3161	6.91474	7.08071	6.89594	7.26724	7.3754	6.20192	6.99345	6.22138
Ta.10074.1.S1_at	2.5673	2.56019	2.8924	2.7669	2.83812	2.60698	2.6916	2.8025	2.84902	2.79675	2.74873	2.88945	2.82741	2.7014	2.7591	2.73846	3.36017	3.22618	3.21722	3.05182	3.21813	3.17859
Ta.10076.2.S1_a_at	7.61497	7.73807	8.18638	8.05684	7.73726	7.92478	7.57497	7.79026	7.71812	7.85382	7.8692	7.08417	6.87212	7.15282	6.50816	6.93124	8.58352	8.57791	8.85473	8.36488	9.06111	8.13683
Ta.10076.3.S1_at	2.13462	2.42352	2.38179	2.11905	2.11327	2.18406	2.15061	2.10719	2.01497	2.21223	2.25169	2.29773	2.6371	2.22074	2.24473	2.05308	2.19126	2.24381	2.23622	2.15008	2.1515	2.01152
Ta.10076.3.S1_x_at	3.07357	3.02867	2.93248	2.80081	2.43645	2.69256	2.55246	2.69549	2.73403	2.63919	2.61874	2.52405	2.58304	2.42722	2.90987	2.67961	3.03568	3.19175	3.45708	2.67182	2.64842	2.8322
Ta.10078.1.S1_at	6.86969	5.56919	6.56708	6.11943	6.14288	6.24092	6.26554	6.21831	5.83006	6.247	6.47765	6.40436	6.21425	8.02574	7.75592	7.73317	3.69237	5.99727	8.36975	7.84629	6.79097	7.34671
Ta.10081.1.S1_at	10.1336	10.1368	10.1767	10.1627	9.95554	9.94525	9.70111	9.89394	9.8044	9.8947	9.55094	9.62203	9.65135	11.3964	11.2907	11.3588	9.55846	9.98324	9.80873	11.8335	10.5913	11.7392
Ta.10081.2.S1_at	10.9717	11.0249	10.9674	11.1382	11.2751	11.1051	10.9679	10.945	11.0479	10.9088	10.9624	10.6843	10.7351	10.2063	9.9088	10.1693	7.10216	7.11488	7.19362	4.51301	5.6608	6.10522
Ta.10082.1.S1_a_at	5.85245	6.29689	6.42589	6.5874	8.10403	7.88309	7.85447	7.42745	7.06135	7.50496	7.30266	7.10562	6.82344	6.79479	6.66594	6.62258	8.1885	7.91044	8.28753	5.99929	6.95056	6.46845
Ta.10082.2.S1_at	3.72559	3.98798	3.98757	3.85911	4.48732	4.5472	4.82945	4.47195	4.4311	4.34905	4.44566	4.5436	4.8352	4.03879	4.24538	4.22564	4.73375	3.97343	4.13779	3.51817	3.6374	3.72415
Ta.10082.3.A1_s_at	1.9944	2.4982	2.86424	2.86036	3.80659	3.86057	3.43056	3.18338	3.00484	3.14859	3.27155	3.63783	3.60812	2.911	2.66608	2.73294	3.19534	3.37914	4.10879	2.85289	2.51156	2.621
Ta.10083.1.S1_at	5.17155	4.34279	4.09669	4.65003	4.17734	3.6998	4.72782	4.34242	3.56113	4.15661	4.56262	4.67594	4.68379	4.36344	4.40505	4.38158	4.93912	4.39053	4.25545	4.06906	4.27014	4.1706
Ta.10084.1.S1_at	10.1615	8.7136	10.427	9.0167	10.3721	10.2421	10.0411	9.65552	9.46483	9.69175	9.69391	9.74914	9.56909	9.85476	9.59767	9.66385	8.33955	7.61382	9.32539	7.51643	8.24503	8.41868
Ta.10085.1.S1_x_at	9.00652	9.29054	9.50528	9.70809	9.38624	9.38326	9.29594	9.22588	9.48533	9.20049	9.36249	8.18972	7.68443	8.31107	7.98518	8.10438	8.61988	8.8848	8.89125	6.46946	6.9792	6.95517
Ta.10085.2.S1_at	7.12689	7.33368	7.71325	7.70344	7.33487	7.39057	7.26902	7.37353	7.29289	7.38889	7.33135	6.29644	6.11138	6.39182	6.0839	6.35592	6.76684	6.68834	6.61798	5.619	6.28295	5.96048
Ta.10086.1.S1_at	9.42509	9.51798	9.42245	9.56572	10.3494	10.2387	10.2673	10.0532	10.1583	10.022	9.92171	9.93553	9.84206	9.95994	9.84175	9.82915	9.99483	9.90285	10.2467	9.94964	9.70909	9.60744
Ta.10087.1.A1_at	2.52821	3.3417	3.65822	2.94543	2.6072	2.52221	2.27318	2.33562	2.37753	2.46688	2.42907	2.43911	2.49394	2.91585	2.82991	2.51665	2.84815	2.46105	2.41501	2.38912	2.70205	2.22778
Ta.10088.1.S1_at	4.81744	4.41615	4.45896	4.37343	4.22787	4.02085	3.94242	4.16218	4.17478	4.28791	4.14475	4.25519	4.21864	3.99769	4.25637	4.30717	4.96645	5.0483	5.47874	4.50312	4.86368	5.05605
Ta.10088.2.S1_x_at	6.17338	5.82989	5.6439	5.78634	5.31137	5.09277	5.30273	4.81776	5.41408	4.96159	4.98058	5.06459	4.97042	4.53187	4.96228	5.18495	5.24071	5.757	5.41408	5.49808	5.20785	5.47565
Ta.10089.1.S1_x_at	7.15657	7.35535	7.47831	7.38647	7.25967	7.42166	7.12032	7.31699	7.43571	7.26454	7.21322	8.42797	8.41728	8.48166	8.18822	8.22614	6.69204	6.89604	7.13637	8.04241	8.30287	7.91788
Ta.10089.2.S1_a_at	5.26289	5.55834	6.26049	5.95315	5.9823	5.95237	6.32335	6.57846	6.01812	6.35441	5.6267	5.75851	4.63277	6.95121	6.36722	6.60806	6.68389	7.22291	7.43423	8.74882	8.95964	8.7548
Ta.10089.3.S1_a_at	5.44779	5.57788	6.07047	6.13098	5.86408	5.63282	6.15271	6.39282	6.39866	6.34928	6.2249	6.66391	6.02211	6.94278	6.90736	6.98626	5.98546	5.89336	6.37187	8.09969	8.31445	8.12778
Ta.10089.3.S1_x_at	5.88648	5.54143	5.68663	5.76109	5.43858	5.38038	5.62557	5.66462	5.74951	5.8842	5.83058	6.16222	6.14264	6.36643	6.21063	6.36112	5.33023	5.30605	5.92454	6.60866	6.65921	6.71852
Ta.1009.1.S1_s_at	7.84088	8.16775	8.27167	8.23068	8.52651	8.38777	8.33641	8.43851	8.09691	8.63588	9.02233	9.55522	9.59335	8.40717	8.65146	8.5233	8.44579	8.16986	8.32238	8.16484	8.84514	8.22331
Ta.1009.2.S1_at	3.29903	3.43204	3.46332	3.51916	3.47311	3.41538	3.54473	3.29474	3.71631	3.5947	3.66387	3.66119	3.785	3.38092	3.41705	3.46038	3.77844	3.69876	3.94726	3.91208	3.7315	3.66864
Ta.1009.3.S1_at	2.26623	2.20972	2.35384	2.2257	2.21458	2.04615	2.11226	1.99325	2.15008	2.43852	2.28609	2.47035	2.15741	2.13244	2.42308	2.2624	2.14193	2.12866	2.13779	1.97007	2.2069	2.06568
Ta.10090.2.S1_a_at	7.49708	7.86517	7.31392	7.24245	7.51813	7.42414	7.1285	7.69048	7.48704	7.59765	7.6805	7.59029	7.74646	7.55476	7.44076	7.4613	7.44451	7.18417	7.54345	6.78135	7.04266	6.40403
Ta.10091.1.A1_at	4.06496	3.75452	3.9468	4.41436	3.46327	3.07111	3.07851	3.14402	2.89038	3.25184	3.88195	5.17554	4.91946	5.89539	4.96529	4.66647	4.25133	4.28358	3.15326	4.39278	4.82877	3.32627
Ta.10091.2.S1_at	5.76693	4.95223	5.27099	5.22861	5.10355	4.87953	4.94811	4.89488	4.96796	5.06037	4.95399	5.40561	5.34999	5.27461	5.4685	5.56553	5.20272	4.84911	4.99337	4.99147	5.43499	5.44886
Ta.10092.1.S1_at	2.23338	2.36884	2.47086	2.50563	2.38122	2.2686	2.42405	2.12202	2.24862	2.39722	2.55235	2.29256	2.21154	2.12372	2.22172	2.28302	2.33174	2.26031	2.07148	1.88121	2.13303	2.18548
Ta.10092.1.S1_x_at	2.58253	2.50066	2.52559	2.55574	2.55657	2.50114	2.77093	2.16983	2.19634	2.18911	2.49923	2.43664	2.47231	2.24064	2.4745	2.41875	2.61298	2.86327	2.46919	2.46887	2.25212	2.49348
Ta.10092.2.S1_at	5.62034	5.77344	5.32427	5.47842	4.94724	4.88976	5.29128	5.08242	4.95742	5.04765	5.36944	5.79839	5.53957	5.08242	5.07928	5.42212	5.32474	5.08749	5.01696	5.56823	5.28754	5.4486
Ta.10092.2.S1_x_at	5.14349	4.7041	4.7447	4.93558	4.47938	4.28254	4.46237	4.56972	4.46504	4.63477	4.74719	5.0651	4.93077	4.47568	4.721	4.66895	4.64508	4.56303	4.54068	4.9022	5.00125	5.13026
Ta.10092.3.A1_at	2.62334	2.92437	2.95905	2.71274	3.01045	3.01545	3.04298	2.85198	3.06598	2.88047	3.39928	3.65133	3.27966	3.12767	3.22733	3.04026	3.11279	3.0522	3.3505	3.43807	3.11963	2.93085
Ta.10093.1.A1_at	11.3249	11.5944	11.2231	11.3918	11.6927	11.6772	11.603	11.4483	11.6553	11.4604	11.7585	11.1936	11.2894	11.1251	10.7776	10.9039	11.2021	11.0644	11.1639	9.42845	10.1227	9.52318
Ta.10094.1.S1_at	3.28485	3.32555	3.02427	3.385	3.34027	2.96006	2.98641	3.07565	3.24797	3.20842	3.385	3.30136	3.65199	3.31833	3.18826	3.20431	3.88262	2.87817	3.25153	3.23989	3.51677	3.4355
Ta.10095.1.S1_at	5.26914	5.19808	5.46371	5.39774	6.12382	6.14515	5.84064	5.9307	5.65875	5.93252	6.15682	6.07724	6.39008	5.89532	6.10502	5.8469	5.94368	5.53396	5.73688	5.69319	5.72165	5.45113
Ta.10095.2.S1_a_at	6.03076	6.85336	6.92778	6.92413	7.4295	7.2546	7.15781	7.41492	7.44643	7.42604	7.22838	6.66424	6.3899	7.23075	6.63866	6.74377	7.21886	6.90376	7.20454	6.65805	7.09511	6.86139
Ta.10095.2.S1_at	4.83179	4.92215	4.93631	5.30539	5.11283	5.02328	5.11785	5.23206	5.34377	5.13529	5.04961	4.99917	4.57087	4.84777	4.93422	4.60146	4.07018	3.90783	4.58185	3.75695	4.399	4.0668
Ta.10095.2.S1_x_at	6.46795	6.66026	6.42589	6.74051	6.83702	6.86391	6.75395	6.97226	6.68557	6.79856	6.75362	6.26599	6.09727	6.49529	6.32454	6.13456	6.55679	6.12338	6.08995	5.9986	6.18872	6.00345
Ta.10096.1.S1_at	5.914	5.61629	6.27141	6.30993	6.6707	6.68597	6.50098	6.55903	5.82956	6.51091	6.85986	7.21062	7.17618	7.37397	7.13529	7.1375	6.66257	6.2294	6.24721	7.79516	6.98323	7.61481
Ta.10096.1.S1_x_at	6.08006	6.26936	5.92275	6.52392	6.7688	6.66555	6.4278	6.51554	6.24189	6.49421	6.87903	7.04116	7.01576	7.46566	7.12342	7.04538	6.94244	6.75975	6.92211	7.86554	7.29019	7.92124
Ta.10097.1.S1_at	7.15739	7.47133	7.79516	7.71245	8.8374	8.89297	8.60089	8.29276	8.42911	8.3113	8.33082	8.29519	8.28505	9.22351	8.94093	9.07639	9.04398	9.31647	9.11747	10.276	9.43393	10.0244
Ta.10097.1.S1_x_at	6.81761	7.47499	7.59059	7.76433	8.71381	8.82864	8.61047	8.18956	8.23319	8.20073	8.25814	8.1862	7.78467	9.25387	8.9495	9.0077	9.18464	9.35056	8.92352	10.2674	9.37172	10.0228
Ta.10098.1.S1_at	4.3064	4.34346	4.43946	4.03396	5.81708	5.79091	5.70444	4.90923	4.34701	4.63217	5.2566	5.34359	4.58388	6.61964	6.54851	6.63974	3.37409	3.47915	3.11392	5.68703	4.64367	5.2347
Ta.10098.1.S1_x_at	6.46884	6.49583	6.60312	6.50554	8.29703	8.07965	8.12421	7.02322	7.21367	7.09252	7.67338	7.46116	7.59991	8.89176	8.85724	8.846	4.97826	6.09883	5.17525	7.4697	6.77358	7.25667
Ta.10098.2.S1_a_at	3.35284	3.77327	3.55081	4.27753	6.97897	7.10979	6.89666	6.05186	5.39345	6.02285	5.51127	3.98869	3.75722	6.29551	5.66604	5.70787	6.60915	7.70438	6.8441	7.97197	6.9977	8.24521
Ta.10098.3.S1_a_at	4.21333	4.35315	4.76695	4.85485	6.7047	6.90101	6.6381	5.97324	5.29561	5.9236	5.6941	4.62669	4.15677	6.03917	6.10359	6.07411	5.7751	6.37185	5.37861	6.95446	5.9913	7.47553
Ta.10098.3.S1_x_at	3.54372	3.99077	4.65392	3.93102	5.50698	6.28533	5.69656	5.06024	4.91094	5.00445	4.44996	3.55819	3.3411	5.26825	4.99181	4.78831	4.30323	4.75951	4.38602	4.48969	4.47481	5.39918
Ta.10099.1.S1_at	3.1188	2.82512	3.27478	2.74572	3.03715	3.01021	2.88752	2.98817	3.19627	3.01627	3.25524	3.87602	4.03949	2.78575	3.35669	3.14212	3.82186	3.16304	3.15829	3.46768	3.27507	3.24435
Ta.10099.1.S1_x_at	3.22585	3.13175	3.53144	3.09073	3.4879	2.91668	3.66679	3.65893	4.05343	3.68881	3.40619	3.56296	3.6314	3.31742	3.60751	3.66562	3.56247	3.16304	3.14292	3.49306	3.09026	3.14405
Ta.10099.2.S1_x_at	3.05379	3.39644	2.74148	3.48958	3.47767	3.51326	3.11651	3.85448	3.68557	3.91202	3.71736	3.688	3.34437	4.01642	3.29414	3.16922	3.11815	3.45439	3.17907	2.94841	3.05744	3.23041
Ta.1010.1.S1_at	6.22121	6.71604	6.78193	6.41714	8.35586	8.58197	8.31642	7.82277	7.99126	7.8333	7.5349	6.34114	6.11083	7.26242	7.03489	7.04793	7.83313	8.38612	8.074	5.78276	6.28006	5.44548
Ta.10100.2.S1_a_at	3.75954	2.24926	3.20373	2.45983	2.71564	2.18112	2.31045	2.25243	2.07189	2.43397	2.54277	2.94976	2.45371	2.73004	2.5486	2.55677	2.67955	2.6762	2.96437	2.59678	2.81208	2.69671
Ta.10100.2.S1_s_at	3.38093	2.97963	2.4086	3.05517	2.61376	2.68177	2.70124	2.45475	2.63852	2.5289	3.03168	2.85109	2.57504	3.09999	2.88838	3.11627	3.27753	2.98572	2.42408	3.66119	3.04124	2.99143
Ta.10100.2.S1_x_at	2.70935	2.69385	2.57626	2.64079	2.47347	2.15008	2.60616	2.61328	2.19414	2.54847	2.571	2.5822	2.66832	2.45033	2.50135	2.54942	2.57544	2.88142	2.77829	2.86036	3.1928	2.88199
Ta.10101.1.S1_at	2.91274	2.97792	2.92093	2.84311	2.60894	2.79747	2.7119	2.7162	2.39252	2.83939	2.97701	2.99192	3.08863	3.33912	3.51976	3.37274	2.75138	2.63128	2.58382	3.07514	2.50225	2.88093
Ta.10101.1.S1_s_at	8.2805	8.29719	8.11661	8.39918	8.68228	8.46648	8.41181	8.59992	8.3141	8.65018	8.83567	9.38557	9.47702	9.19566	9.30963	9.42572	7.71977	7.24339	8.0318	8.84165	8.54928	8.88647
Ta.10102.1.A1_at	7.23464	7.31498	7.02479	7.21744	7.4977	7.05686	7.28456	7.32716	7.34016	7.26707	7.58789	8.22561	8.08851	7.57192	7.20226	7.41307	7.63383	7.22818	7.76498	6.70006	7.37528	6.43297
Ta.10102.2.S1_at	4.95147	5.242	5.38085	5.13916	4.86252	5.20175	5.00367	5.25025	4.83955	5.06754	5.22912	5.35405	5.3472	4.94186	5.11418	5.04416	5.13567	5.23211	4.90547	5.34363	5.44247	5.51437
Ta.10103.1.A1_at	4.33399	4.26644	4.21641	4.22894	4.40497	4.38833	4.40018	4.08233	4.32158	4.55026	4.22895	4.57625	4.54025	4.35752	4.34535	4.41037	4.65862	4.43497	4.29609	4.51203	4.40041	4.26579
Ta.10104.1.S1_at	3.83814	3.38136	3.31325	3.41681	3.40696	3.23341	3.44126	3.54113	3.35122	3.36694	3.4126	3.45976	3.37558	3.37007	3.41468	3.49786	3.58128	3.55797	3.14651	3.51993	3.21464	3.48787
Ta.10105.1.S1_at	10.1256	10.2643	10.1214	10.0613	10.5423	10.5094	10.3494	10.4782	10.326	10.431	10.6964	10.1315	10.2155	10.7292	10.495	10.4631	10.3719	10.3048	10.0959	10.3547	10.1673	10.2974
Ta.10106.1.S1_at	4.41343	4.76565	4.86219	4.75437	5.84526	5.92384	5.87886	4.8648	4.80845	4.56906	5.70537	6.19373	5.85658	4.85868	4.48858	4.39381	4.10004	3.93304	4.35784	5.09851	3.99695	3.84298
Ta.10107.1.S1_at	7.96555	8.04539	8.93091	8.81201	9.90223	9.84137	9.93912	9.40694	9.50338	9.46485	9.65628	9.61488	9.66281	9.65261	9.7448	9.87089	8.07612	8.45366	8.51256	9.08901	8.98833	9.2062
Ta.10107.2.S1_a_at	6.72644	6.82973	8.56127	8.44089	8.67554	8.62563	8.63214	8.22603	8.17946	8.18223	8.1257	6.64982	6.36831	7.66946	7.39908	7.45971	8.12505	8.22302	8.46244	8.47919	8.40488	8.39848
Ta.10107.2.S1_x_at	7.35613	7.67143	9.43134	9.29651	9.45413	9.65374	9.39278	9.17654	9.09761	9.1908	9.01623	7.65508	7.39502	8.76362	8.39731	8.35625	8.93233	9.09375	9.38655	9.59373	9.57504	9.6091
Ta.10107.3.S1_at	6.14317	5.78368	5.76418	5.98707	5.47084	5.58507	5.83715	5.58168	6.05575	5.78788	5.7771	5.46767	5.51183	5.07792	5.55424	5.29784	5.89579	6.04306	6.07469	5.45824	6.61862	5.80399
Ta.10107.3.S1_x_at	5.04205	5.12419	5.65469	5.30019	5.14719	5.39546	5.30245	4.87507	5.11614	5.2361	5.05972	4.78052	4.6836	5.38764	4.73117	4.93989	5.96751	5.53681	5.76079	5.54569	5.56739	5.92105
Ta.10108.1.S1_at	6.42767	6.65444	6.66627	6.8813	7.35905	7.22353	7.0876	6.97499	7.00483	7.05189	7.11064	7.05622	7.29925	6.89676	6.85212	7.06363	5.72601	5.79237	6.07003	5.86412	5.78378	5.857
Ta.10108.1.S1_x_at	6.38559	6.45239	6.46064	6.77124	7.38745	7.43183	7.13543	7.00229	7.1538	7.14666	7.26395	7.36673	7.39745	6.97705	6.98382	7.10804	6.57267	6.5178	6.49019	6.12541	6.26355	6.26917
Ta.10108.2.A1_a_at	7.6052	7.56702	7.79516	7.83591	8.40048	8.35053	8.06677	8.08135	8.30664	8.1655	8.2321	8.47704	8.6101	7.8933	7.86925	7.80494	8.97017	8.40886	8.90648	7.36041	8.11413	7.66418
Ta.10108.2.A1_x_at	6.79154	6.72533	7.21258	7.10973	7.79211	7.67785	7.52205	7.3948	7.57582	7.51076	7.6547	7.8659	7.86265	7.48473	7.36491	7.27634	8.18438	7.96191	8.52166	7.25477	7.88584	7.31949
Ta.10108.3.S1_a_at	3.44397	3.10407	3.56098	3.54348	5.82686	5.90594	5.49242	5.81223	5.52764	5.4249	5.34068	3.55642	3.52538	4.90695	4.1785	4.18253	6.51434	6.59928	7.2008	5.08534	5.7396	4.76202
Ta.10109.1.S1_x_at	5.23729	4.37406	4.95089	4.95053	4.62444	4.45509	5.00217	4.51316	5.06779	4.5378	4.85479	4.6979	5.19346	4.19387	5.11789	4.73362	5.09166	4.61572	4.92046	5.06695	5.04759	4.93773
Ta.10109.2.S1_at	1.93815	2.36395	2.30237	2.17761	2.34961	2.20667	1.95343	2.22927	2.32409	2.01647	2.10709	2.18162	1.95343	2.08533	2.08554	2.11449	2.28302	2.06761	1.93555	2.67644	2.56658	2.36246
Ta.10109.2.S1_x_at	2.37826	2.22466	2.2827	2.28518	2.52636	2.37095	2.37523	2.08054	2.15352	2.19157	2.00754	2.29129	2.34114	2.48385	2.24949	2.16385	2.45345	2.4848	2.53468	2.20129	2.21554	2.44938
Ta.10110.1.S1_at	6.62333	7.09851	7.29137	7.44435	7.42046	7.31612	7.36303	7.61767	7.83807	7.63238	7.59879	8.27403	8.4797	8.36894	8.22427	8.34911	6.2161	5.57272	6.78518	8.91569	8.29417	8.39258
Ta.10110.2.S1_a_at	7.02807	7.39581	7.59927	7.89084	7.92081	8.12031	8.01434	8.3206	8.1681	8.27265	8.18147	8.22778	8.02826	8.64189	8.31092	8.49461	7.41536	7.23575	7.78954	9.33917	9.22382	9.15096
Ta.10110.2.S1_x_at	6.55498	6.70318	6.61111	6.89242	6.7718	6.8824	7.01406	7.0533	7.18882	7.13705	7.02104	7.29566	7.06822	7.40564	7.0866	7.40108	6.62852	6.30913	6.84535	7.96539	8.00458	7.90024
Ta.10111.1.A1_at	2.88716	2.94066	2.7188	2.9669	2.56407	2.59904	2.83926	2.62437	2.69558	2.60033	2.52966	2.68159	3.07878	2.7404	2.84437	2.52696	2.66213	2.72259	2.8969	2.66668	2.78855	2.26508
Ta.10112.1.S1_at	8.05195	8.44515	8.50298	8.43719	8.67639	8.50067	8.63373	8.6738	8.66509	8.63466	8.83836	9.05677	8.76417	8.9693	8.64909	8.77335	8.37528	8.223	8.284	8.69608	8.53292	8.68596
Ta.10114.1.S1_at	7.79336	8.05869	8.12716	7.86017	8.21631	8.07398	7.98835	8.08005	8.05454	8.06503	8.29048	7.94331	7.98785	7.89303	7.67548	7.66926	9.02161	8.88404	8.94955	8.58602	8.73782	8.46129
Ta.10114.2.S1_a_at	5.32981	5.12911	4.54318	5.04422	4.1312	4.10574	4.82202	4.93418	4.91662	4.91208	4.67587	4.81342	4.90057	4.50492	4.98653	4.83562	5.82428	5.78345	6.18698	6.04962	5.90533	5.7349
Ta.10114.2.S1_at	2.63851	2.73278	2.64298	2.72084	2.59575	2.73216	2.44641	2.66028	2.69501	2.68393	2.67954	2.70782	2.64	2.48469	2.72297	2.42495	3.15065	3.20589	3.01556	2.61369	3.05091	2.66882
Ta.10116.1.S1_a_at	9.11916	9.43196	9.67921	9.74407	10.4658	10.3268	10.3991	10.4093	10.6476	10.5245	10.5563	10.4491	10.3996	10.1337	10.0466	10.0827	9.96756	9.95024	10.0018	9.27027	10.1545	9.03374
Ta.10116.3.S1_a_at	6.60509	6.88461	7.34919	7.45723	7.99462	8.02864	7.90563	7.95787	7.71955	7.99906	8.00288	7.51418	7.54217	7.80075	7.53754	7.44864	7.64816	7.7392	7.86064	7.34743	8.11847	7.16933
Ta.10116.3.S1_at	3.99748	3.93213	4.14452	3.69714	3.77524	3.51495	4.03134	3.79782	4.07325	3.8564	3.90175	3.76108	4.00413	3.65097	3.80158	3.76161	3.66145	3.97159	3.58881	3.89359	3.63593	3.68425
Ta.10117.1.S1_a_at	9.59309	9.51909	9.7718	9.89095	8.91659	8.77285	8.8734	8.74151	8.93983	8.85877	8.99613	8.34789	8.11035	8.46548	8.35876	8.36236	9.38073	9.47679	9.43925	9.18947	9.41113	9.75644
Ta.10117.3.S1_at	3.53305	4.18457	4.46421	4.42761	4.47544	4.05992	4.02161	3.96498	4.21719	3.83652	4.30013	4.14756	4.37268	4.55066	4.18748	4.20037	4.70982	4.67545	4.18945	3.81168	3.78099	4.05992
Ta.10118.2.S1_a_at	5.89217	6.52766	6.61886	6.65789	7.66136	7.58549	7.5411	7.5528	7.16377	7.53137	7.63386	7.6312	7.4369	7.17951	6.92254	6.83203	7.29091	7.60792	7.40141	5.56519	7.31512	6.49908
Ta.10118.3.S1_at	3.9466	4.05274	3.99489	3.96714	3.48375	3.59654	3.70793	3.37074	3.71742	3.578	3.51837	3.87514	4.01552	3.62218	4.08656	4.04127	4.20958	4.00889	3.67405	4.07665	4.47498	4.60753
Ta.10119.1.S1_a_at	8.87782	9.49948	9.41896	9.61054	9.38747	9.24063	9.09603	9.31959	9.18583	9.23291	9.543	8.55378	8.46963	8.7811	8.40445	8.50252	9.0166	9.3291	9.06065	7.66428	8.41492	7.48513
Ta.10119.3.S1_x_at	6.90094	6.87402	6.76117	6.83491	6.08121	6.22427	6.08445	6.22144	6.34593	6.39349	6.29885	5.49145	5.17273	5.85637	5.52745	5.53888	7.02379	7.17512	6.85538	6.39283	6.67275	6.07044
Ta.1012.1.S1_at	7.18835	7.70413	7.57301	7.74745	9.11665	8.94995	8.65877	9.09082	9.14034	9.03712	9.22887	8.93859	8.93152	8.91239	8.53097	8.81583	8.12839	7.75523	8.12425	7.30806	7.23217	6.72639
Ta.1012.2.S1_a_at	6.5276	6.42	6.46866	6.26735	6.21871	6.22397	6.36966	6.27947	6.38229	6.24275	5.62436	5.8071	5.5321	5.79471	6.06587	5.89801	6.49327	6.65801	6.28415	6.86549	6.56373	6.39898
Ta.1012.2.S1_at	2.97888	3.15537	3.03501	3.32427	2.95826	2.94609	2.86273	3.22512	3.10819	2.73793	2.947	2.84741	2.75441	2.84208	2.71346	2.78559	4.15459	3.37144	3.10788	3.13703	2.72051	3.03167
Ta.10120.1.S1_at	11.0277	11.2298	11.5632	11.6717	11.9814	11.8633	11.6933	11.7221	11.757	11.6988	11.982	11.6649	11.6802	11.6614	11.329	11.447	10.1041	10.3853	10.2587	10.6047	10.6191	10.9008
Ta.10120.1.S1_x_at	11.3472	11.4925	11.7613	11.8971	12.1328	11.94	11.8662	11.9024	11.9534	11.9126	12.161	11.8493	11.8636	11.6911	11.4957	11.5789	10.3222	10.5728	10.5336	10.7596	10.8489	11.0562
Ta.10124.1.S1_at	9.11569	9.30256	9.117	9.12639	9.69024	9.6656	9.67729	9.88077	9.81064	9.85073	9.90314	9.44307	9.15619	9.28852	8.86892	8.98986	10.1436	9.93633	9.92746	9.27608	9.89159	9.27652
Ta.10125.1.S1_at	7.89006	8.21249	8.15922	8.10269	8.28539	8.19593	8.24229	8.68986	8.66477	8.67023	8.81926	8.53106	8.29626	8.07801	8.21422	8.09533	8.9387	8.8822	8.51829	7.34059	7.79957	7.51944
Ta.10125.2.S1_a_at	5.52774	6.32352	6.3704	6.43613	6.15114	6.15333	5.86348	6.21016	6.68515	6.20706	6.82247	5.83205	5.69137	6.2092	5.4854	5.98975	7.37221	7.60079	7.20175	7.00463	7.14341	6.9996
Ta.10125.2.S1_at	7.81544	8.25081	8.14497	8.17249	8.00146	7.9555	7.83531	7.94584	8.00305	7.92661	8.20622	8.66689	8.57676	8.53217	8.31436	8.27469	9.00811	8.78652	8.91172	9.13878	8.99778	9.13112
Ta.10125.3.S1_x_at	5.94437	6.04655	5.9809	5.75076	5.68785	5.96862	5.88321	5.90696	5.95619	6.02442	6.12299	5.96336	6.18468	5.93802	5.77519	5.92545	6.5082	7.01639	6.55284	6.36569	6.95323	6.56075
Ta.10126.2.S1_a_at	7.66586	7.83477	7.50883	6.9674	8.02473	8.17917	8.34072	8.30486	8.1907	8.25472	7.66222	6.06087	5.02536	7.27705	6.89378	6.92095	10.328	10.595	10.0298	7.84632	8.16969	7.73224
Ta.10126.3.S1_a_at	9.30182	9.42365	8.8732	8.5228	9.55557	9.6199	9.63296	9.65278	9.41672	9.48737	9.29247	7.89986	7.12952	8.79145	8.59615	8.54952	10.9932	11.3252	10.8463	8.98085	9.33148	8.96152
Ta.10127.1.S1_at	5.26898	5.18191	4.79275	4.94383	4.84837	4.97219	4.88006	5.28803	5.12906	5.04378	5.14383	5.48277	5.34949	5.20805	5.17863	5.03125	5.43371	4.88624	4.90981	5.33559	5.3775	5.44548
Ta.10127.2.A1_a_at	5.0281	4.80353	4.55375	5.19499	4.75519	4.63391	4.48686	4.6904	4.64966	4.99116	4.75119	4.3178	4.30514	4.31546	4.5346	4.81309	4.88809	4.94165	5.16866	4.981	5.16183	5.85851
Ta.10127.2.A1_at	2.68437	2.50066	2.47655	2.88307	3.21331	2.86859	3.11798	2.81554	3.03573	2.97698	2.87766	3.2977	3.15707	3.09893	3.1408	3.24039	3.12648	2.92897	2.96807	3.1672	3.05467	3.58901
Ta.10127.2.A1_x_at	3.6579	3.36209	2.66509	2.76093	3.44808	3.19269	3.23789	3.35822	3.38873	3.68585	3.25259	3.41295	3.629	3.16086	3.50844	3.36358	3.46434	3.42207	3.05051	3.51127	3.9016	3.13555
Ta.10128.1.A1_at	3.77694	4.10722	4.08066	3.22159	4.23673	3.95791	4.07662	3.56046	3.56137	3.14506	3.0421	4.27673	4.04952	3.33652	3.86236	3.28134	3.20495	3.50959	2.82814	3.57139	3.15104	3.24572
Ta.10129.1.S1_at	8.49086	8.62329	8.67594	8.65836	7.6357	7.63564	7.56392	7.76225	8.00372	7.76324	7.79866	8.51039	8.58607	9.17366	9.08319	8.98316	8.40968	8.09839	8.34829	10.3766	9.86668	10.1558
Ta.10129.2.S1_x_at	6.57201	6.66969	6.9597	7.14261	5.8925	5.98823	5.89988	6.25836	6.35452	6.02224	6.09881	5.91951	5.66815	7.09616	7.14293	6.89693	5.68875	5.83631	5.84909	7.41699	7.44416	7.32278
Ta.1013.1.S1_at	10.2586	10.5853	10.6406	10.7735	10.0675	10.1338	10.1025	10.1965	10.212	10.1937	10.0443	9.90775	9.82969	9.77823	9.89292	9.94605	9.25315	9.71966	9.51834	9.94568	10.3754	9.83847
Ta.10130.1.S1_at	12.0011	12.1433	12.4782	12.4918	8.98736	8.84337	8.64977	8.6503	8.73647	8.87333	8.96662	10.8076	10.9157	10.6653	10.5848	10.5696	10.0248	10.9797	9.99606	11.349	10.8005	11.0265
Ta.10131.1.A1_at	4.93344	4.63252	5.36411	5.29294	5.48505	4.84178	5.35369	4.91028	5.01775	4.8769	5.33785	5.48164	5.56255	4.54054	4.52036	4.69602	4.8603	5.37639	5.5199	4.56616	4.87298	4.63015
Ta.10132.1.A1_at	4.44377	4.19989	4.20652	4.29551	4.18563	4.11266	4.45904	4.6149	4.62708	4.61859	4.41734	4.84302	5.08814	4.07131	4.47866	4.79792	4.54572	4.08348	4.24464	4.5128	4.35162	4.49702
Ta.10133.1.S1_x_at	3.27498	3.05376	2.4086	2.80108	2.57573	2.4887	2.27106	2.55856	2.50009	2.4154	2.5207	2.4154	2.81067	2.39208	2.72152	2.58903	2.8923	2.96455	2.45312	2.85244	2.40938	2.95684
Ta.10133.2.S1_x_at	3.85917	3.93966	3.99489	3.60304	3.62202	3.37774	3.38085	3.57898	3.75411	3.5989	3.71125	3.63573	3.58195	3.65955	3.59468	3.65837	3.56187	4.07938	3.96592	3.58907	3.96764	4.48895
Ta.10133.3.S1_x_at	2.42121	2.47258	2.16906	2.18	2.3844	2.69178	2.41894	2.36183	2.66679	2.51958	2.19401	2.2462	2.5235	2.39878	2.4172	2.48211	2.63628	2.31147	2.74243	2.82572	2.93164	2.39645
Ta.10134.1.A1_at	2.59871	2.34267	2.39443	2.1962	2.4127	2.57107	2.37647	2.46508	2.61842	2.39443	2.3984	2.40737	2.30205	2.81256	2.61586	2.51403	2.6116	2.7262	2.84144	2.69302	2.57057	2.75128
Ta.10134.1.A1_x_at	2.39815	2.50066	2.14079	2.52529	1.97041	2.41019	2.48731	2.471	2.37542	2.57444	2.48143	2.07694	2.25397	2.43162	2.46958	2.50761	2.30267	2.68116	2.35335	2.7263	2.52032	3.08773
Ta.10135.1.A1_at	5.23021	5.30878	5.32573	5.39369	5.33025	5.06637	5.51713	5.22301	5.46804	5.23729	5.47743	5.31431	5.24613	5.00455	5.05571	5.10995	5.09315	4.95234	4.96114	5.24247	4.70453	4.92137
Ta.10139.1.S1_at	6.77634	7.03785	7.13668	7.04114	7.37299	7.63819	7.34326	7.52569	7.55927	7.50766	7.677	8.08452	8.04067	8.18447	7.83589	7.94526	6.56713	6.63859	6.36378	6.79999	6.26183	6.2137
Ta.10139.1.S1_s_at	7.41113	7.92756	8.03335	7.97535	8.34979	8.31036	8.27517	8.36384	8.34217	8.39729	8.41151	8.67768	8.38161	8.74193	8.30539	8.34673	7.92885	7.99508	7.98865	8.19134	7.83593	8.33704
Ta.1014.1.S1_at	7.04352	7.19088	7.12483	7.23027	7.27791	7.2729	6.98798	7.0884	6.90767	6.98559	7.32253	8.42603	8.27898	8.17505	8.05467	7.98907	7.2984	8.01361	7.86636	8.13086	7.79282	7.81532
Ta.10140.1.S1_at	2.5588	2.61806	2.59635	2.80146	2.94701	2.61364	2.73126	2.63416	2.93232	2.76772	2.71335	2.61262	2.86056	2.89565	2.69563	2.52955	2.82962	2.44404	2.72546	2.2616	2.64043	2.61061
Ta.10141.1.S1_at	5.14923	5.31875	5.98357	5.50383	7.27002	7.1653	6.85309	6.92797	6.71731	6.85021	7.09397	6.23839	5.44398	6.47139	6.06538	6.19624	6.62803	6.3948	6.34677	6.03288	6.06047	5.57887
Ta.10142.1.S1_s_at	4.09732	3.38427	3.87169	3.45741	3.24516	3.57837	2.88115	3.05644	2.95623	3.19861	3.21369	3.3737	2.86317	3.15781	3.04302	3.03993	3.93296	3.2238	3.75937	3.23788	3.39229	3.32507
Ta.10143.1.S1_a_at	7.04614	7.2232	7.17606	7.26923	7.98868	8.09056	7.95129	7.92306	7.86883	7.88323	7.75568	7.30202	7.17749	6.95783	6.90114	6.83261	6.99317	7.31606	7.68115	5.71173	6.78151	6.06367
Ta.10143.1.S1_x_at	6.6204	6.68944	6.81709	6.95143	7.54426	7.56305	7.72359	7.64169	7.43596	7.43107	7.37563	6.88553	6.75112	6.49222	6.2453	6.45231	7.02034	7.1874	7.59096	5.39301	6.54404	6.11
Ta.10143.2.S1_a_at	4.95195	5.10589	5.79403	5.49403	5.94311	6.13981	6.18539	6.33845	6.02653	6.1017	5.54751	4.90517	4.203	4.80953	4.56678	4.47072	5.57257	6.10648	6.16833	2.95699	4.56375	3.78155
Ta.10143.2.S1_at	2.70136	2.81368	2.46828	2.50507	2.34387	2.26495	2.45677	2.3001	2.45698	2.59695	2.59383	2.583	2.6703	2.5867	2.63954	2.39391	3.17338	2.67207	2.3984	2.63861	2.39253	2.33911
Ta.10143.3.S1_x_at	6.68461	6.45813	6.7799	6.99067	7.09807	7.02363	7.04116	7.02479	6.83949	7.01697	6.94001	6.93592	6.71748	6.51561	6.47026	6.5022	6.92389	7.00689	6.87589	5.88079	6.49731	6.01675
Ta.10144.1.S1_at	3.97976	3.56149	3.17309	3.46847	3.00608	3.27472	3.00735	3.14141	3.17997	3.25417	3.04586	3.06421	3.66216	3.13507	3.43053	3.09734	3.71676	3.88345	3.54769	3.88832	3.58634	3.55714
Ta.10145.1.S1_at	8.4235	8.71457	8.5246	8.66387	8.53371	8.72834	8.45628	8.53784	8.8766	8.53121	8.64378	8.09266	7.83505	8.18639	7.93598	7.98848	9.14243	9.18588	9.19206	8.68221	8.9146	8.56536
Ta.10145.1.S1_x_at	8.45484	8.62014	8.53042	8.71903	8.77251	8.81258	8.58416	8.50911	8.92166	8.53497	8.58506	8.09421	7.98556	8.16251	7.94532	7.91161	9.28984	9.18898	9.25111	8.64085	8.94365	8.28814
Ta.10145.2.S1_a_at	8.26115	8.57771	8.64549	8.62818	8.32634	8.5374	8.29754	8.29047	8.46753	8.15825	8.11386	6.71911	6.7064	7.59336	7.11635	7.23025	8.98008	9.09005	9.08919	8.36279	8.81524	8.23362
Ta.10145.2.S1_x_at	5.74133	6.27392	6.3523	6.1457	6.31831	6.47518	6.09836	6.0549	6.23804	6.17877	6.17877	5.34359	5.21858	5.81233	5.58594	5.50115	7.02722	6.90589	6.9213	6.29592	6.53748	6.06433
Ta.10145.3.S1_at	2.84558	2.85497	2.48352	3.05224	2.56006	2.67493	2.56887	2.50069	2.66754	2.5017	2.4059	2.5453	2.4453	2.15008	2.36744	2.40098	2.99756	2.55927	2.64152	2.69669	2.73585	2.62843
Ta.10147.1.S1_x_at	2.79606	2.63072	2.84546	2.56898	2.97079	2.79356	2.70754	2.72996	3.32089	2.86371	2.87089	3.55194	3.17968	2.78072	2.90988	2.81039	2.73598	2.64468	2.9544	3.20876	3.17001	2.88199
Ta.10147.2.S1_x_at	2.98144	2.86083	2.8993	3.23349	2.95345	3.01741	3.09102	2.83505	2.73664	3.20897	3.1972	3.37528	4.04784	2.90011	3.24417	2.80167	2.8143	2.70525	2.91964	2.95345	2.76437	2.61061
Ta.10147.3.S1_at	2.16067	1.96531	1.87875	1.99541	2.26072	2.16267	2.34034	2.02763	2.2619	2.21605	2.27106	2.59336	2.01441	2.54744	2.29298	2.31423	2.67747	2.2472	2.33369	2.32724	2.08423	1.80762
Ta.10147.3.S1_x_at	2.89696	3.31758	3.1739	3.03684	3.33869	2.90812	2.99937	3.14828	3.46012	3.06361	3.43787	3.39105	3.54512	3.03167	3.06983	3.0888	3.11815	2.74415	2.90013	3.08614	3.06114	2.755
Ta.10148.1.S1_at	4.19561	3.3443	3.72253	4.27684	7.03571	6.73892	6.87903	6.16919	6.32719	6.23586	5.87762	4.1927	4.69915	4.85035	4.33594	4.70462	5.33897	5.42283	6.20682	3.79676	4.84351	3.59456
Ta.10151.1.S1_at	6.30396	6.93075	6.58282	6.80655	7.82157	7.92465	7.83149	8.49403	7.9108	8.38887	8.1693	8.21064	8.33308	8.81998	8.49403	8.39495	7.84421	7.73287	8.14476	6.85214	7.39047	6.9387
Ta.10153.1.A1_at	7.36131	7.56826	7.55325	7.47976	7.84855	7.79366	7.57219	7.50365	7.52544	7.49983	7.94904	8.41699	8.66095	7.91153	7.69868	7.59962	8.11668	7.78976	8.29912	7.99759	8.12327	7.70342
Ta.10155.1.A1_at	6.88459	6.9795	7.51145	7.24861	8.51447	8.3626	8.19201	8.144	7.8288	8.11455	8.21932	7.42355	7.57259	7.09879	6.91934	6.90559	6.99388	6.03577	6.52446	4.64152	4.73627	5.66809
Ta.10155.2.S1_at	3.23228	3.58186	3.74564	3.72228	5.7739	5.95224	6.26731	6.00463	5.64624	5.87067	5.45611	3.93047	3.26774	4.18903	3.50656	3.78104	3.94614	4.29879	4.74001	3.24729	3.51314	3.64088
Ta.10156.1.A1_s_at	3.02533	3.50746	3.20403	3.39326	4.46554	3.77105	3.98306	3.5591	3.47357	3.68045	3.79372	3.64542	3.65636	2.94995	3.39474	3.41707	3.13511	3.14556	3.12917	2.73066	3.33049	2.96587
Ta.10158.1.A1_at	3.54113	3.35687	3.21227	3.09319	3.99511	3.54621	4.09876	3.35634	3.1148	3.63315	3.60781	4.10045	3.81282	3.20792	3.00449	3.0083	2.95892	3.29538	2.85393	2.615	2.64133	2.90744
Ta.10158.2.S1_at	3.64846	3.11305	2.95635	3.08134	3.15044	3.22056	3.17	2.98957	3.1271	3.27204	3.17102	3.43529	3.69745	3.1728	3.27814	3.11274	3.5121	2.93821	2.85726	3.17382	3.33506	3.15636
Ta.1016.1.S1_at	3.32119	3.13175	2.96316	2.8665	3.18601	3.42095	3.50679	3.61339	3.28048	3.24797	3.25629	3.10914	3.35001	3.1002	3.23532	3.38497	3.59924	3.48174	3.46421	3.31073	3.2703	2.90006
Ta.10162.1.S1_at	9.25414	9.90164	10.5699	10.697	11.034	11.0218	10.9872	10.9407	10.997	10.9307	10.6024	8.11557	8.2711	9.40799	9.24881	9.20143	10.5047	10.8065	10.4266	7.06726	8.34057	6.98998
Ta.10164.1.S1_x_at	3.21533	3.64632	3.41244	3.46793	3.19175	3.38032	3.43584	3.31826	3.07431	3.14506	3.33752	3.2576	3.04888	3.30297	3.30776	3.34179	2.88435	3.67603	3.29802	3.43298	3.11313	3.85605
Ta.10164.2.S1_a_at	3.99864	4.03893	3.87114	3.91536	3.78614	3.95631	3.91536	4.05742	4.12734	4.033	3.72527	3.66619	4.21012	3.99864	4.04592	3.86051	4.24887	4.22313	4.31815	4.37346	4.14888	4.29406
Ta.10164.2.S1_x_at	3.98209	3.7383	3.50055	3.75305	3.43048	3.77331	3.50055	3.36314	3.573	3.53998	3.79833	3.65927	3.88895	3.74819	3.45419	3.56358	3.32107	3.80999	3.38627	3.70518	3.33209	3.35031
Ta.10165.1.S1_at	4.91516	4.8681	4.92202	4.58736	4.66938	4.28726	4.86929	4.73464	4.86357	4.87047	4.71717	4.96891	5.45594	4.55483	5.09793	4.98026	5.29457	4.98844	4.99656	5.13614	4.66938	5.23517
Ta.10166.1.A1_at	12.6746	12.6999	12.4233	12.3405	12.0988	12.0204	12.1674	12.1752	12.2637	12.1565	12.4017	12.0614	12.0026	11.2218	11.0714	11.1467	12.6338	12.5538	12.3564	10.4939	11.3178	10.735
Ta.10168.1.S1_at	9.06842	8.74683	9.03365	9.01109	7.63087	7.6285	7.46464	7.29825	7.40322	7.35495	7.58372	7.70534	7.38865	7.33731	7.01796	7.29162	7.5749	8.45576	8.3931	6.36072	7.12482	6.7485
Ta.1017.1.S1_s_at	9.20267	9.48476	9.3731	9.28588	8.65794	8.5374	8.33361	8.3691	8.46248	8.40198	8.81429	8.78834	8.88303	8.67001	8.39818	8.45502	9.75644	9.50087	9.33724	8.20616	8.38141	8.0892
Ta.1017.1.S1_x_at	7.84259	8.2474	7.8908	7.82715	6.66243	6.38004	6.16689	6.34188	6.48453	6.38426	6.71926	6.17703	6.34596	6.21348	6.14282	6.27607	7.71255	7.40181	7.78583	7.50039	7.34946	7.38737
Ta.10170.1.S1_at	5.99933	5.98098	5.70192	5.91517	5.24051	5.29732	5.93673	5.53754	5.85367	5.76443	5.52684	6.16883	6.30961	5.40051	5.89593	5.70651	5.88031	5.99857	5.48482	5.83713	5.79399	5.68892
Ta.10172.1.S1_at	1.95433	2.19018	2.10236	2.13139	2.3779	2.18285	2.05354	2.27663	1.98309	2.14381	2.18691	2.26778	2.09987	2.28675	2.03597	2.07482	2.30807	2.55501	2.16284	2.14838	2.17206	2.18998
Ta.10172.1.S1_x_at	2.83851	2.59071	2.68981	2.72374	2.73086	2.51358	2.36305	2.32752	2.84415	2.73346	2.5983	2.74369	2.81148	2.51972	2.45861	2.72836	2.49868	2.59114	2.81973	2.67805	2.50136	2.52762
Ta.10172.2.S1_x_at	2.76904	2.91724	3.20735	2.94225	2.67708	2.57877	2.89797	2.78455	2.69959	2.85535	2.75027	2.45489	2.72389	3.06966	2.61635	2.61643	2.86036	3.10039	2.40332	2.52734	3.20981	2.73477
Ta.10172.3.A1_x_at	2.95772	3.30288	2.98514	3.01029	2.8996	2.88199	2.73931	2.80676	3.01551	2.59762	2.80239	2.96592	2.93754	2.67593	2.93029	3.03688	2.39632	3.03178	3.10041	3.17798	2.74733	2.39682
Ta.10173.1.S1_at	7.37833	7.87077	6.88566	6.31537	4.97343	5.05051	5.27158	5.44519	5.13464	5.44247	5.13527	6.66024	6.43198	5.88161	5.72435	5.95349	6.50668	5.78842	5.57503	5.00423	4.86176	4.78078
Ta.10173.2.S1_at	2.39972	2.45789	2.39315	2.285	1.99216	2.34807	2.18641	2.35464	2.50185	2.52463	2.25281	2.47346	2.50185	2.35481	2.21703	2.1425	2.26664	2.27955	2.13473	2.86375	2.32626	2.0719
Ta.10173.2.S1_x_at	4.00537	3.83838	3.76517	3.75336	3.68376	3.8378	3.56322	3.50912	3.88353	3.70053	3.8884	4.39919	4.36715	4.03637	4.04433	3.97407	3.91758	3.79016	3.75981	3.74828	3.75571	3.70051
Ta.10173.3.S1_at	7.02817	6.96494	6.78896	6.74309	6.63817	6.51455	6.82087	6.633	6.76515	6.60093	6.47976	7.05634	7.26134	6.37294	6.72625	7.05315	6.83966	6.57479	6.90778	7.37435	7.05045	6.84807
Ta.10173.3.S1_x_at	4.79335	4.70396	4.16195	4.52557	4.05703	3.75635	3.90383	3.99318	4.33045	3.96813	3.81745	4.26433	4.49615	3.58857	4.03568	3.89661	4.45985	4.05963	4.31879	4.0682	4.39756	4.01906
Ta.10174.1.A1_at	6.29308	6.44909	6.89335	6.73554	6.427	6.45876	6.2568	7.43696	7.75147	7.56227	7.29784	5.56822	5.96995	6.40862	6.21113	6.42894	4.64528	6.24575	5.25831	5.05482	4.40447	4.06085
Ta.10175.2.A1_at	3.33989	3.29057	3.22844	3.17447	3.64341	3.39156	3.26364	3.57033	3.46559	3.23739	4.23945	4.36536	4.41318	3.82972	4.0572	4.24072	3.73018	3.3608	3.76678	3.5893	3.47936	3.60999
Ta.10176.1.S1_at	5.16532	5.96218	6.1885	6.06152	7.05825	6.9812	6.83948	6.92082	6.79543	6.9717	6.98014	7.28078	7.47943	7.02747	6.93213	7.16831	6.65643	6.84188	7.11672	6.88534	7.0201	7.04854
Ta.10177.1.A1_at	5.89026	6.08121	6.18074	6.44545	7.30571	7.21678	7.37362	6.91886	7.09422	7.15234	7.19594	6.5806	6.4924	6.47801	6.32787	6.03355	6.27255	6.25954	6.45053	4.18958	5.23895	4.93705
Ta.10177.2.S1_at	3.39677	3.64604	3.46763	3.25243	3.65264	3.56581	4.15984	3.63216	3.67319	3.74895	3.51943	3.84186	3.74079	4.08915	3.79949	3.46038	3.13788	3.67041	3.52598	3.39152	3.49834	3.25573
Ta.1018.1.S1_x_at	10.6559	10.6292	10.7431	10.5707	10.4888	10.385	10.1361	10.157	10.1715	10.2605	10.2868	9.52022	9.6758	10.3631	10.3195	10.369	10.8868	10.5386	11.2333	11.2466	11.3683	11.2109
Ta.1018.2.S1_x_at	9.41607	9.1478	9.0636	9.12482	8.82846	8.87767	8.87123	8.65818	8.43182	8.65569	8.8946	9.06409	9.13364	8.99069	9.19044	9.22094	9.29898	9.372	9.45518	9.47471	9.79033	9.41205
Ta.10180.1.A1_at	6.87924	6.86083	7.00447	7.31565	7.33694	7.1741	7.08807	7.47889	7.3363	7.33796	7.3374	7.40588	7.08449	7.65626	7.45858	7.47639	7.08509	7.29267	7.46143	7.99401	7.60289	7.44927
Ta.10181.2.S1_a_at	7.88017	8.51783	8.53317	8.16909	7.61196	7.70523	7.6358	7.75127	7.46537	7.78121	7.7608	8.0212	8.05665	8.00203	7.56507	7.8034	7.70923	7.78848	7.89294	6.9142	7.18929	6.36894
Ta.10181.3.S1_a_at	5.66716	6.29659	6.74141	6.16848	5.95947	6.05094	6.22417	5.84412	5.99286	5.99004	5.74236	5.51837	4.96162	5.68704	5.01598	5.21542	5.74231	5.8972	5.99667	5.6592	5.65608	5.29497
Ta.10182.1.S1_at	6.98995	7.54456	7.17606	7.3238	7.21189	7.25913	7.25718	7.25426	7.46445	7.31211	7.46584	6.76885	6.89064	7.15689	6.84923	6.7959	5.27279	6.46339	5.79602	5.21249	5.72645	4.98138
Ta.10183.1.S1_at	10.3453	10.4562	9.36651	9.14104	6.81763	6.78173	7.10411	7.01706	7.34865	7.07732	6.86818	7.90643	7.96208	7.87356	7.68713	7.89672	6.24097	6.06914	6.15912	7.89635	7.8399	6.94908
Ta.10183.2.S1_at	5.00802	4.76657	4.68029	4.2354	3.78119	3.66134	4.10402	3.8064	3.60351	3.99482	3.53556	4.42934	4.23653	3.58065	4.17439	4.29332	5.30914	5.14451	4.79589	4.77837	5.18907	5.27277
Ta.10183.3.S1_at	8.17672	7.12323	6.93732	7.04085	6.37046	6.24885	6.75697	6.58646	6.6626	6.65858	6.7705	7.37591	7.21884	6.87752	7.35078	7.23616	5.84913	6.17202	5.7863	5.99705	6.42332	6.28039
Ta.10184.1.S1_a_at	6.68573	7.37424	7.46772	7.37258	7.84506	7.91034	7.58262	7.66009	7.67209	7.72542	7.7608	7.34556	7.30559	7.22095	6.83856	7.18242	6.76524	6.99839	7.27422	7.13676	7.26225	6.60474
Ta.10184.2.S1_at	3.42607	3.75734	3.7301	3.4042	3.93927	3.88081	3.58991	3.72951	3.82643	3.99655	4.00622	3.49503	3.65468	3.59395	3.70202	3.72023	3.72967	3.65204	3.66023	3.66119	2.95595	3.62774
Ta.10185.1.S1_at	2.27055	2.70379	2.26272	2.1962	2.46738	2.11637	2.26579	2.25444	2.17113	2.07242	2.46823	2.91047	2.51741	2.93667	2.84017	3.31678	2.21577	2.12244	2.10892	2.21399	2.14693	2.16493
Ta.10185.2.S1_a_at	8.34866	8.28213	7.81638	8.04576	8.33817	8.26413	8.091	8.10133	7.64547	8.05442	8.65004	8.15478	8.2849	9.54836	9.59243	9.40732	8.23882	8.09839	7.70438	9.40876	9.00951	9.48587
Ta.10185.2.S1_x_at	5.72175	5.51231	5.07241	5.46578	5.4333	5.43083	5.00308	5.2415	5.21106	4.90701	5.57702	5.54835	5.7549	5.76045	5.63609	6.17993	5.10467	5.20648	5.19939	6.19248	5.92485	5.5566
Ta.10185.3.A1_at	4.95366	4.58499	4.44927	4.07575	3.93664	3.84358	4.22007	4.27436	4.0261	4.08643	4.16507	4.4326	4.1492	4.04962	4.47934	4.27138	4.15132	4.24959	4.33695	4.38379	4.15752	4.12616
Ta.10186.1.S1_at	4.17479	5.49423	4.38458	3.91434	3.84362	4.11266	4.04909	5.66462	5.9246	5.74854	5.94314	3.06685	3.85047	3.61779	3.40293	3.57929	5.73752	6.36434	4.7508	3.55223	3.45046	2.92729
Ta.10187.1.A1_at	4.9296	5.6019	5.18041	5.38968	6.72024	6.50345	6.22465	6.51948	6.01885	6.37503	6.57025	6.5715	6.13631	6.14894	5.42333	5.92538	6.1932	5.67746	5.86502	4.66509	5.08426	4.63818
Ta.10187.2.S1_a_at	3.60104	3.72528	3.7206	3.75453	3.80952	3.50337	3.74571	3.82047	4.16764	3.86737	3.76156	4.04851	3.82816	3.56488	3.58867	3.48913	3.53159	3.74314	3.36805	3.98395	3.81564	3.46268
Ta.10188.1.A1_at	3.23735	3.55968	3.29049	2.99603	2.72153	2.69313	2.91933	2.92301	2.64676	2.99094	2.89277	2.86586	2.80408	2.59149	2.96963	2.90193	3.55877	2.84705	3.24406	3.42707	3.07689	2.8741
Ta.10189.2.S1_at	4.81914	4.56416	4.39373	4.78709	4.80068	4.84249	4.88017	5.20108	5.24906	5.03497	4.81722	4.69169	4.47258	5.07304	4.88995	4.61935	6.4157	6.41654	6.04471	6.37841	6.51134	6.44756
Ta.10189.3.S1_a_at	7.09732	7.39887	7.56339	7.3005	7.96808	8.01123	8.11555	8.13364	7.74484	8.01561	7.75816	7.05606	6.75449	7.73606	7.47332	7.64811	8.49344	8.67274	8.68854	8.72009	8.97482	8.66845
Ta.1019.2.A1_a_at	4.65911	5.23193	5.38451	4.99385	4.53964	4.19258	4.93495	4.99119	4.84873	4.90984	4.59337	5.96232	5.87301	4.82357	4.49116	4.70855	4.60178	4.71794	5.01175	4.91781	5.26332	4.79881
Ta.10190.1.S1_at	8.15291	8.60631	8.68407	8.68042	9.08673	9.03476	9.13659	8.86631	8.7277	8.79078	8.87474	8.56155	8.37928	8.79851	8.72989	8.76538	9.28183	8.73479	8.74814	9.44941	9.0208	9.37433
Ta.10191.1.S1_at	2.78798	3.27311	3.42409	3.51523	3.19051	2.93331	3.25207	3.21148	3.02697	3.21139	3.00287	3.81704	3.58182	8.46875	7.99398	8.26992	3.34501	3.0974	3.20806	10.3913	7.92113	10.1988
Ta.10192.1.A1_at	5.44946	5.24815	6.03385	6.46937	6.41563	6.30486	6.32732	5.92225	5.82097	5.77627	5.78375	5.84524	5.68608	5.7243	5.4156	5.62404	6.77355	6.22158	6.83376	5.60219	5.39701	5.17164
Ta.10193.1.S1_at	10.4063	10.3196	10.3076	10.0743	9.9424	9.86578	10.0029	9.96218	10.1373	9.99266	10.0021	10.5617	10.7451	10.6696	10.9224	10.8966	9.47128	9.35217	10.1666	11.3711	10.9313	11.3027
Ta.10193.2.S1_a_at	10.2191	9.99431	10.0368	9.77007	9.32361	9.41203	9.1768	9.48122	9.22873	9.30363	9.17576	8.11619	7.80583	9.99826	9.77749	9.80236	9.79956	9.52583	10.492	11.4581	10.9771	11.4749
Ta.10193.3.S1_a_at	7.36851	7.32842	7.17606	7.14042	7.12001	7.23642	7.33118	7.86355	7.35518	7.60949	7.01623	5.73563	4.57472	8.27748	7.80387	7.83217	8.39456	8.59469	9.29144	10.2447	9.90529	10.4414
Ta.10194.1.S1_at	10.04	10.1306	9.85839	9.98747	10.7691	10.5409	11.0159	11.0662	10.6863	10.9971	11.0363	10.9664	10.7301	9.97857	10.2366	10.136	7.22626	9.20929	6.90994	7.09332	6.79411	7.47251
Ta.10196.1.S1_at	6.14807	5.94497	6.16605	6.13386	5.73068	5.85667	5.78238	6.00178	5.84596	5.81016	5.84101	5.53925	5.48219	5.85941	5.63855	5.62986	5.85451	6.15976	5.45599	6.19467	5.94365	6.47278
Ta.10197.1.S1_at	8.82338	8.96511	8.5325	8.51444	10.0421	10.2229	9.70414	9.26567	9.46948	9.44011	9.78977	9.19885	9.19828	9.14393	8.86521	8.78976	10.9566	10.6176	10.5051	6.73683	7.62477	7.46987
Ta.10198.1.S1_at	3.85001	3.63081	3.71887	3.83505	3.60574	3.4043	3.85969	3.68116	4.06327	3.68826	3.60062	3.4752	3.45293	3.32968	3.41745	3.57453	4.73365	4.01552	3.86954	3.62654	3.48432	3.91082
Ta.10198.2.A1_at	2.66873	3.02131	2.64638	2.85336	2.59871	2.61504	2.78861	2.51084	2.58772	2.73346	2.7852	2.75443	2.91327	2.54744	2.57966	2.92416	2.92149	3.1411	2.97431	2.80044	2.67761	2.80597
Ta.10199.1.A1_at	5.35694	5.84981	6.03177	5.86176	6.0015	5.99351	5.82134	5.78597	6.08894	5.52606	5.58847	5.08302	5.66497	5.57015	5.4417	5.7694	5.0999	5.13922	5.57785	5.1645	5.1444	4.01154
Ta.10199.2.S1_at	5.5206	5.89546	5.34826	5.60403	5.34528	5.40124	5.27546	5.30409	5.45937	5.28043	4.87537	5.09734	5.07679	5.54514	5.36336	5.40483	5.82555	5.75555	5.38501	5.53619	5.37959	5.73254
Ta.1020.1.S1_a_at	5.92997	7.28094	7.61364	6.49924	7.21141	7.26445	6.68952	6.6655	6.62293	6.49269	7.38725	4.28142	4.97067	5.67621	4.86456	5.17998	8.30082	9.44607	8.89063	6.25847	5.61884	5.75144
Ta.1020.2.A1_x_at	7.3664	7.82648	8.21884	7.10663	7.70325	7.58701	7.65647	7.30056	7.4961	7.33501	7.65732	6.44874	6.84382	6.64918	6.57232	6.46787	8.42063	9.58053	8.9864	7.09912	6.00067	6.53606
Ta.10200.1.A1_a_at	4.2512	3.92586	4.33062	4.4055	4.23461	4.09293	4.08831	3.86746	4.20338	4.29283	4.30247	3.94343	4.1317	4.0696	4.17433	4.12781	4.61209	4.25966	4.78557	4.19732	4.13602	4.23051
Ta.10200.1.A1_x_at	4.74472	5.00203	5.03751	5.20747	5.10491	5.32089	4.8906	4.65196	4.67678	4.99615	5.08156	4.97245	5.2317	5.00453	5.02401	5.05375	5.75261	5.88472	5.159	5.15255	5.00116	5.21893
Ta.10200.2.S1_at	5.27229	5.3224	5.85383	5.61885	5.5333	5.5646	5.00431	5.10858	5.26709	4.81725	4.8082	4.97357	5.32153	5.15251	5.11431	4.83113	5.81824	4.93579	5.01714	5.24357	5.4146	4.84913
Ta.10200.2.S1_x_at	4.81184	5.39993	5.56666	5.59242	5.21777	5.64456	4.90326	5.22827	5.11638	5.33225	5.00118	4.95414	5.19098	5.27461	4.89864	4.84448	5.6677	5.46366	5.07926	5.26717	4.91051	4.8011
Ta.10201.1.S1_x_at	2.91462	2.76769	4.52089	2.87739	2.299	2.56921	2.50335	2.62552	2.55171	2.41411	2.04086	2.64182	2.80694	2.17014	2.73366	2.57347	2.18538	2.58799	4.96597	2.47244	2.95945	3.33898
Ta.10201.2.S1_x_at	3.56138	3.71376	3.60806	3.53955	3.67294	3.24337	3.44172	3.38741	3.13148	3.21109	3.39471	3.6406	3.68602	3.49267	3.37476	3.41994	3.37051	3.51904	3.74463	3.20599	3.41018	3.35028
Ta.10201.3.S1_at	2.97796	2.61634	2.45972	2.4853	2.7664	2.54942	2.46177	2.16959	2.42308	2.13006	2.18016	2.48089	2.56457	2.51572	2.42308	2.35091	2.30175	2.75095	3.03645	2.46629	2.25072	2.42722
Ta.10202.1.S1_at	9.22326	9.41956	9.24489	9.51439	8.95344	8.96947	8.8294	9.07523	9.19748	9.08299	9.28862	9.31708	9.272	9.48057	9.17271	9.28065	9.46311	9.38499	9.59848	10.2096	10.2653	10.1423
Ta.10202.2.S1_at	2.77511	2.82481	2.77072	2.77856	2.06091	2.28022	2.35245	2.11298	2.30399	2.1651	2.33461	2.06178	2.48556	2.31905	2.29658	2.21353	2.7502	2.70436	2.12595	2.20725	2.10282	2.07783
Ta.10203.1.S1_at	9.16782	9.32053	9.40498	9.42147	9.98682	9.75026	9.87076	10.0221	9.92255	10.04	10.1721	10.3579	10.0075	9.67613	9.72783	9.78004	9.46807	9.22816	9.70227	9.06195	9.42687	8.79153
Ta.10203.2.A1_at	4.5906	4.97219	4.30063	4.41791	5.23211	5.65	5.50668	5.34366	5.03396	4.9615	5.57738	6.04331	6.26484	5.33595	5.37671	5.8198	5.34257	4.6831	5.38588	4.43618	5.06098	4.24854
Ta.10203.3.S1_a_at	5.95389	6.35396	6.80161	6.89665	6.71111	6.75452	6.70393	6.78162	7.12622	6.70562	6.42149	4.67799	4.70177	5.89988	5.69922	5.50298	6.66194	6.72971	6.84542	6.65682	6.8135	5.94631
Ta.10203.3.S1_x_at	4.15594	4.45734	4.52267	4.68339	4.41649	4.48969	4.40825	4.34916	4.84803	4.42787	4.38272	4.04043	3.84915	3.98892	3.95519	3.88424	4.41053	4.40477	4.9638	4.40368	4.85738	4.31294
Ta.10204.1.S1_at	8.24374	8.49214	8.67636	8.5535	8.89664	8.89199	8.86478	8.76801	8.94089	8.80325	8.81006	8.67074	8.5651	8.66518	8.34423	8.55044	5.26941	5.73752	6.27009	3.64344	4.20327	4.31822
Ta.10204.2.A1_a_at	7.36878	7.91322	8.02901	7.71788	7.99314	8.1211	8.11005	7.73903	7.93483	7.74745	7.74557	7.26957	7.12684	7.65044	7.31519	7.3015	6.97854	7.53663	7.36972	6.14749	6.59693	6.40619
Ta.10204.2.A1_at	6.41915	6.74095	6.95539	6.45449	7.54188	7.35864	7.42148	7.10464	7.348	6.96067	7.18539	6.9086	6.98551	6.51455	6.64465	6.59249	7.55598	7.93881	7.36953	5.14762	6.42785	5.94312
Ta.10204.3.S1_a_at	7.15238	7.57256	8.00664	7.38981	7.78262	7.70156	7.91338	7.59161	7.80948	7.74232	7.19075	5.8929	5.63465	6.72591	6.28844	6.50417	7.11306	7.62207	7.70871	5.3797	6.32293	5.12637
Ta.10205.1.S1_at	6.57468	7.15517	6.99362	7.18437	8.34012	8.09176	8.13368	5.48733	5.88968	5.68913	8.35305	8.11388	7.97572	7.48527	7.48126	7.5192	7.98325	7.90193	7.90739	5.83932	6.52411	6.50617
Ta.10206.1.S1_at	7.94437	8.20606	8.02321	8.54687	8.55784	8.48286	8.5446	8.94631	8.95458	9.05253	9.24001	9.61219	9.37334	8.83052	8.72367	8.69231	8.59206	8.3242	8.60827	8.01597	9.49735	8.65883
Ta.10207.1.S1_at	7.03025	7.15034	6.96343	7.14505	7.79951	7.71343	7.57722	8.17883	8.42644	8.19504	7.88248	9.88177	9.79177	11.0985	10.9552	10.929	6.28616	5.8547	6.76914	11.8654	10.6548	11.3899
Ta.10208.2.S1_a_at	5.12147	4.39405	4.36154	4.32198	3.98723	3.94407	4.30495	3.84179	4.21866	4.19858	4.12299	4.17415	5.17273	4.29138	4.91748	4.69686	4.33245	4.1366	4.39374	5.19537	4.24377	4.68131
Ta.10209.1.A1_at	2.59871	2.79821	2.63778	2.48944	2.69482	2.54499	2.52908	2.25427	2.52908	2.1558	2.34764	2.46658	2.41668	2.67559	2.57647	2.69218	3.15368	2.54667	2.68158	2.47059	2.46931	2.75889
Ta.10209.2.S1_at	2.60514	2.5197	2.3827	2.33102	2.36122	2.32213	2.21045	2.21377	2.25966	2.25149	2.26447	2.45285	2.33681	2.35061	2.22652	2.39011	2.51533	2.73702	2.05376	2.18991	2.43685	2.43537
Ta.1021.1.S1_at	7.39712	7.58053	7.58233	7.53051	7.33903	7.19558	7.21326	7.28337	6.97686	7.16607	7.4825	7.79198	7.63693	7.73275	7.36258	7.40645	7.1607	6.83342	6.92591	7.27422	7.22217	7.21894
Ta.10211.2.S1_at	4.71792	5.51714	5.74988	5.70854	6.7713	6.91628	6.71639	7.0703	6.76881	6.86205	6.9114	6.45537	5.99783	6.88997	6.42386	6.55099	6.16889	6.37805	6.57501	7.17772	6.69741	6.72182
Ta.10212.2.S1_a_at	3.01272	2.48127	2.78934	2.52353	2.94253	2.86053	2.83926	3.01778	2.61423	2.86421	3.0287	2.89916	2.90006	2.91626	3.06123	3.02192	4.83397	3.8797	4.06515	3.05874	4.02684	3.50577
Ta.10212.3.S1_at	3.68495	3.68344	3.50318	3.77704	3.30503	3.01446	3.29315	3.25848	3.57708	3.5314	3.48682	3.24259	3.36396	3.2756	3.23091	3.33994	4.30698	4.14894	4.31792	3.89477	3.70523	3.79418
Ta.10213.1.S1_at	8.25679	8.38197	8.44444	8.29841	9.05377	9.05229	8.77698	8.68317	8.58334	8.7338	9.09144	8.92178	8.85786	8.76697	8.40619	8.57712	8.57328	8.51738	8.51345	8.57241	8.11126	8.49348
Ta.10213.2.S1_a_at	6.57276	6.41864	6.64942	6.45309	6.7198	6.60833	6.68078	6.75238	6.59177	6.82042	6.63106	5.48677	5.62878	6.09154	5.78667	6.0497	7.32062	6.77509	7.08293	7.38058	7.21382	6.66663
Ta.10214.1.S1_at	6.24889	8.08026	7.37562	5.91177	3.88578	3.78154	3.79395	4.05144	3.66561	4.27165	3.9395	5.17576	4.82204	4.21834	4.34621	4.42981	4.97334	5.49884	3.92348	3.77597	4.15951	3.32289
Ta.10214.2.S1_at	5.47423	5.06127	5.20462	5.17592	5.16182	4.88846	5.20218	4.86231	5.18673	5.0929	4.94266	5.02319	5.38014	4.94406	4.97807	5.22187	5.7828	5.72291	5.34922	5.50364	5.36849	5.3947
Ta.10214.3.S1_at	5.85954	5.922	6.0367	6.17586	5.10614	5.14833	5.54597	5.40037	5.62016	5.44955	5.57713	5.42621	5.71123	5.0284	5.72444	5.49503	5.6506	5.44136	5.34994	5.64531	5.80331	5.87215
Ta.10215.1.S1_at	7.97785	8.45759	8.93227	8.94733	10.4699	10.4504	10.4123	10.5919	10.2715	10.3504	10.3384	9.08173	8.96493	10.9621	10.8681	10.8695	10.1887	9.85109	10.3322	11.1284	10.6774	11.1215
Ta.10216.1.A1_at	6.62585	5.97889	6.57846	6.54356	6.56029	6.02826	6.45237	6.09028	6.76038	6.26656	6.12306	5.13389	4.85489	5.15501	5.36632	5.63242	6.48201	6.79832	7.84275	5.80643	6.06367	5.74386
Ta.10216.2.S1_at	4.05113	4.29573	4.28898	4.1964	3.89452	3.66561	3.86704	3.81211	3.66985	3.71876	3.84289	4.05105	4.14496	4.06408	3.8323	3.74712	4.22404	3.97723	4.20262	4.10672	3.7552	4.17972
Ta.10217.1.A1_at	2.85072	2.89171	2.66061	2.50563	2.6149	2.65776	2.97116	2.73632	3.15734	2.86532	2.85995	3.26942	2.86036	2.84339	2.89293	2.58685	2.97223	2.65827	2.64693	2.64692	2.46332	2.62299
Ta.10217.2.S1_at	3.47349	3.40962	2.99493	2.80873	3.43861	3.31288	3.3148	3.45935	3.16197	3.03973	3.33357	3.61475	3.46814	3.353	3.18128	3.02101	3.55772	3.46906	3.8582	3.36811	3.28543	3.78957
Ta.10217.3.S1_at	3.06484	2.96163	2.96044	2.74804	2.74322	2.62804	2.92831	2.90873	2.80645	2.9511	3.0027	3.59436	2.69311	2.95658	3.00586	2.66572	3.11815	3.28812	2.86982	3.17699	3.02614	2.9238
Ta.10218.1.S1_at	6.81144	7.09799	7.34733	7.48334	8.43099	8.47301	8.39875	8.27221	8.25965	8.26075	8.33443	8.34627	8.27607	8.13943	7.85381	7.91655	7.56819	7.97562	7.94586	7.04358	7.49893	7.21799
Ta.10218.2.S1_at	7.36787	7.44319	7.76844	8.04576	9.47891	9.44206	9.18038	8.79827	8.49759	8.81211	9.41149	9.30304	9.42187	8.93441	8.63358	8.7311	6.76921	6.94471	6.8973	6.94698	7.08268	7.0909
Ta.10218.2.S1_x_at	7.1811	7.57932	7.92392	8.06067	9.56008	9.45383	9.31665	8.85024	8.66761	8.80655	9.44413	9.21766	9.41659	8.98765	8.7227	8.77978	6.69457	7.12856	7.10667	7.43025	7.36516	7.39033
Ta.10218.3.S1_at	3.25857	3.49556	3.72477	3.76355	4.103	4.1171	4.02685	3.42505	3.75297	3.48853	4.39699	4.40046	4.50869	4.14212	4.02685	3.97768	3.12229	3.65188	3.09184	2.83532	3.46056	3.49585
Ta.10219.1.A1_at	3.19371	3.42108	3.14343	2.79495	3.09766	2.80968	3.00257	3.01774	3.36469	2.85053	3.14441	3.48091	3.43243	3.1319	3.18674	3.17707	2.82911	3.28143	3.04272	3.80095	2.94787	3.88715
Ta.10219.2.S1_at	3.5916	3.66367	3.17457	3.62112	3.37098	3.07689	2.73409	3.32225	3.55627	3.34741	3.14517	3.46841	3.52704	3.29681	3.40673	3.61683	3.67698	3.31603	4.10189	3.92092	4.08813	3.92972
Ta.1022.1.S1_at	5.84393	5.81383	6.18776	7.50834	5.592	5.49788	5.44916	5.80051	6.02496	5.85238	5.41015	6.70893	6.55921	6.16675	6.25486	5.98826	7.42591	6.01787	7.07744	7.5154	7.02613	8.03518
Ta.1022.2.S1_a_at	2.71928	2.76413	2.71409	4.58861	3.99489	4.10196	3.56625	4.05379	4.04226	3.73634	4.68751	5.15833	4.88759	5.40265	5.10955	5.3805	2.98263	2.619	2.63173	4.67123	4.25265	3.3351
Ta.1022.2.S1_x_at	5.22798	5.38427	5.6573	7.1209	6.26716	6.29661	6.47608	6.42856	6.43279	6.37965	7.26259	7.35888	7.28115	7.7787	7.33907	7.71129	5.92937	4.95887	5.27551	6.64947	6.27963	6.51084
Ta.1022.3.S1_at	2.35247	2.50814	2.26933	2.86036	3.32155	3.06737	3.16737	3.24906	2.9808	3.46318	3.33937	4.18813	4.51358	4.80163	4.52719	4.55078	2.55326	2.82622	2.68065	4.16234	3.09026	2.75128
Ta.10220.1.S1_at	4.65911	4.92137	4.66536	4.62701	4.43616	3.98708	4.59091	3.9031	4.48128	3.95708	3.67888	4.76456	5.29788	4.02056	4.80644	4.49843	4.25507	3.71637	3.97434	3.9925	4.39201	4.13869
Ta.10221.2.S1_a_at	8.89365	9.01018	8.71136	8.85689	8.2061	8.17941	8.12753	8.40949	8.2967	8.30179	8.25012	8.09589	7.80873	8.65758	8.38979	8.39891	8.99092	8.73075	9.05703	9.35059	8.90494	9.34052
Ta.10221.3.S1_at	6.11416	6.14893	6.37229	6.24139	6.36542	6.44363	6.71456	6.88805	6.70775	6.73156	6.27512	6.17229	6.34667	6.63271	6.37607	6.54714	7.61021	7.55786	7.40074	7.73256	7.64916	7.88409
Ta.10223.1.A1_at	4.67977	5.04857	4.98821	5.64252	5.77089	5.56943	5.7114	5.34126	5.29268	5.45325	5.40601	6.14551	6.10148	5.04673	5.00323	4.81929	4.0832	3.92925	4.47413	4.2382	4.34082	4.36649
Ta.10223.2.S1_at	4.75604	4.39912	4.20316	4.01299	4.02059	4.06362	4.26274	4.17638	3.98622	4.16578	4.05259	4.20219	4.27111	3.70217	4.65423	4.05259	4.27555	4.18447	4.0979	4.27113	4.61992	4.39523
Ta.10224.1.A1_at	5.68628	5.59374	5.58302	5.70512	5.57157	5.88703	5.75683	5.72352	5.59926	5.92945	5.72342	5.68232	5.1801	5.0882	5.5955	5.4131	6.28274	6.04109	6.08348	5.40663	6.06367	5.7085
Ta.10224.2.S1_at	3.73257	3.97167	4.03959	4.12922	3.70524	3.73073	3.56662	3.72095	3.97798	3.49813	3.24612	3.35955	3.44213	3.53956	3.30096	3.41687	4.12922	3.88925	4.39243	4.04615	3.8748	3.48787
Ta.10225.1.S1_x_at	6.81833	6.34753	6.40667	6.77689	5.95102	6.02457	5.70901	5.91027	6.09561	6.12179	6.11383	6.31758	6.63648	5.96795	6.18729	6.15327	7.55588	6.88759	6.94278	6.39427	6.85374	6.21316
Ta.10225.2.S1_at	3.22724	3.11191	3.18379	3.06934	3.20778	2.98694	3.22724	3.06926	3.2718	3.41465	3.44441	3.72497	3.88405	3.16304	3.00494	2.96199	3.2128	3.16304	3.56698	3.42378	3.25068	3.19444
Ta.10226.1.S1_at	6.21123	6.73484	7.06976	6.94439	8.50235	8.42928	8.25745	8.28213	8.05626	8.07209	8.34693	7.74407	8.10621	7.68049	7.65935	7.60339	7.83847	7.9793	8.05704	7.53821	7.56352	7.37217
Ta.10227.1.S1_at	8.72446	9.16677	9.34077	9.05607	9.71532	9.74791	9.67127	9.76746	9.5036	9.71271	10.0721	10.3925	10.2227	10.0462	9.91029	9.95161	10.0462	9.87738	10.1161	9.77383	9.9726	9.70686
Ta.10229.1.A1_at	5.3004	5.34542	4.91486	5.12304	4.87404	4.81033	5.16712	4.81861	5.09892	4.96613	5.16183	4.83357	5.35149	5.0302	5.00682	5.2725	5.34364	5.57687	5.37809	5.64773	5.24559	5.31924
Ta.10229.2.S1_at	3.80794	3.84831	4.10104	3.81309	3.61744	3.49654	3.88933	3.71831	3.91563	4.06822	4.08295	3.74241	3.9124	3.46763	3.54488	3.61641	3.77556	4.12984	4.03893	4.10316	3.29358	3.92169
Ta.1023.1.S1_at	9.39934	9.6472	9.85641	9.926	8.58829	8.72674	8.49147	8.91263	9.24846	8.88538	8.9449	7.45293	7.13355	8.69881	8.37034	8.48748	9.27776	10.0985	9.6125	10.0054	10.3098	10.0191
Ta.10230.1.S1_at	6.09417	6.48369	6.73044	6.57711	6.32952	6.06631	6.12705	6.55622	6.46762	6.32261	6.08097	5.52749	5.83367	5.1187	5.29415	4.91719	7.39419	7.39153	7.22216	5.73876	5.52681	6.06844
Ta.10230.2.S1_a_at	4.72139	4.50129	4.51319	4.52162	4.70288	4.19972	4.40493	4.97506	4.79061	4.90481	4.61478	3.64477	3.90887	4.45539	4.12763	3.77815	6.54356	6.12827	6.2553	4.79573	4.70574	5.16401
Ta.10231.1.A1_at	7.00552	7.1277	7.38098	7.57353	6.58808	6.83898	6.77116	6.6976	6.80009	6.61672	6.62292	6.01787	5.72853	6.75726	6.25935	6.34385	6.70271	6.88461	6.80253	7.53398	6.99915	7.36241
Ta.10231.2.S1_at	4.29225	3.75652	4.11309	4.36886	3.8748	3.68301	4.40348	4.17403	4.4487	4.37424	4.012	4.23456	4.45762	4.08252	4.35039	4.11407	4.3191	4.26881	4.40409	4.12405	4.36849	4.9024
Ta.10232.1.S1_a_at	7.83615	7.38454	7.45263	7.42241	7.41672	7.48135	7.15648	7.38636	7.29431	7.32555	7.22915	7.69024	7.68698	7.84018	7.31259	7.63245	7.77554	7.60239	7.84988	8.36757	8.20339	8.09944
Ta.10232.3.S1_a_at	8.35565	8.36972	8.46169	8.10093	8.28501	8.30157	8.13337	8.52151	7.90551	8.5474	8.13901	8.10056	7.64947	8.53255	8.36957	8.41306	9.27104	9.39603	9.8299	10.1827	10.7156	10.2744
Ta.10232.3.S1_at	6.45851	6.47525	6.64421	6.33544	6.66794	6.96385	7.04853	7.20465	6.88192	7.26648	6.20179	6.20083	5.78451	6.87184	6.6136	6.63882	8.27678	8.37503	8.60481	8.71138	9.17594	8.93766
Ta.10233.1.S1_at	3.43637	3.31286	2.65829	2.81852	2.95421	2.62193	2.81206	3.12269	2.85488	2.64676	2.65805	2.77309	2.99299	2.67987	2.90087	2.93288	3.30785	3.10849	3.59087	3.07304	3.15602	3.16006
Ta.10233.2.S1_at	6.2079	6.01178	5.1464	5.69653	5.91253	6.13522	6.28919	6.09122	5.99655	6.25833	5.62048	6.37763	6.06255	5.98531	6.1672	6.24697	6.93828	6.79687	6.66177	6.31251	6.40156	6.06367
Ta.10234.1.A1_at	7.98304	8.51356	8.36567	8.24078	9.26268	8.88198	8.94694	9.45006	9.02287	9.19885	9.27357	10.076	9.9457	9.80129	9.63476	9.6822	8.99346	8.92606	8.85283	8.56042	8.7593	8.37383
Ta.10234.2.S1_at	4.21555	3.86096	4.00735	4.221	3.8748	3.84973	4.60119	4.33789	4.6719	4.57987	4.29444	4.12685	4.09835	3.74972	3.97221	4.4935	4.70803	4.94116	4.9746	4.24625	5.08561	4.50833
Ta.10234.2.S1_x_at	4.64885	4.55006	4.29654	4.71044	4.45515	4.18049	4.84015	5.01482	4.79139	4.80485	4.49725	4.76268	4.90287	4.48662	4.80735	4.62657	5.48933	5.30307	5.48279	5.3796	5.30279	5.49905
Ta.10234.3.S1_x_at	5.04978	4.911	4.69797	4.66825	4.9892	4.84167	5.14836	4.94424	5.2001	4.98243	4.69909	5.00495	4.66328	4.77794	4.83695	5.02096	6.95185	5.97401	6.25267	5.7715	6.16417	5.65281
Ta.10235.1.S1_at	7.17987	7.13062	6.82703	6.82672	7.25225	7.20022	7.19424	7.26274	7.40111	7.16084	7.34155	7.75257	7.68274	8.33894	8.18273	8.12013	7.40997	7.2487	7.20202	7.90794	7.929	7.7197
Ta.10236.1.A1_at	9.73269	8.36429	8.80789	9.5398	5.26374	5.24151	5.11585	4.95501	4.58251	4.93091	4.10278	6.04184	6.11994	7.22281	6.99286	7.0462	3.0195	3.31834	2.82931	2.91379	2.6322	3.53607
Ta.10236.2.S1_a_at	9.58883	8.14842	8.48457	9.24219	4.55465	5.09407	4.79333	4.53645	4.19007	4.37539	3.36314	4.38665	4.31288	6.10385	5.81282	5.92344	2.9653	4.33456	4.1623	1.78884	2.93741	3.73567
Ta.10236.2.S1_at	9.61448	8.10886	8.61661	9.46638	5.05201	5.05373	5.33292	5.11848	5.07152	4.8877	3.7553	4.85603	4.60441	6.58233	5.90686	6.04986	3.9293	4.16382	3.8494	3.86939	4.67209	3.78498
Ta.10236.2.S1_x_at	10.1607	8.56932	9.14981	9.66925	5.60392	5.61706	5.64953	5.16331	4.96291	5.08894	4.38165	5.22041	5.20692	6.84906	6.58736	6.68938	3.93296	4.59853	4.06145	4.25224	4.00483	4.41398
Ta.10237.1.S1_at	6.00683	6.36355	6.51322	6.1446	6.69423	6.79118	7.00519	7.13268	7.13959	7.08045	7.35014	9.27298	8.83986	9.65099	9.44763	9.52419	5.3463	5.87878	5.92275	8.31733	7.37	8.26261
Ta.10237.2.S1_at	3.85946	3.03287	3.40923	3.60462	4.29747	3.38269	4.23049	4.62174	4.28458	4.49898	3.79677	5.20726	4.85785	5.979	5.71524	5.82282	4.29479	3.81272	4.06383	5.65867	5.23662	6.20857
Ta.10238.1.A1_at	3.56547	2.33348	3.17457	3.51505	3.3287	3.49531	3.46761	3.46711	2.9969	3.12453	3.68939	3.43762	3.67603	5.97285	5.08938	4.83402	3.50882	2.6711	3.2904	8.17609	7.07332	8.5256
Ta.10238.2.S1_at	2.73368	2.67596	2.4086	2.7227	2.31309	2.64016	2.57805	2.41379	2.16761	2.50344	2.41591	2.45186	2.43288	3.99037	3.21619	3.7532	2.94419	2.38993	2.33369	7.77835	6.92724	8.28368
Ta.10239.1.S1_at	7.56955	7.71378	7.19999	7.26249	7.1263	7.10074	6.88801	6.90364	6.70097	6.99832	7.40625	8.39134	8.28659	7.55686	7.47303	7.62693	7.16782	7.28056	6.71955	7.74438	7.16784	7.32469
Ta.10239.2.S1_at	5.29331	5.24144	4.98951	4.9948	4.87998	5.04999	4.89071	5.21597	5.09386	4.92569	5.44065	5.78575	6.28136	5.47148	5.24204	5.35751	5.16452	5.24636	4.48509	5.20358	5.17855	5.05267
Ta.10239.2.S1_x_at	8.53544	8.39709	8.26197	8.33883	7.92552	7.948	7.882	8.13297	7.89145	7.93331	8.60094	9.06168	9.16291	8.43711	8.33965	8.44693	8.45411	8.30716	7.93086	8.33347	8.22524	8.24447
Ta.1024.1.S1_at	7.99916	8.21649	8.15124	8.28714	7.60505	7.66633	7.5411	7.7123	7.75726	7.64707	7.69039	7.57431	7.31596	8.10239	7.82135	7.92505	8.55323	8.71831	9.05217	9.51754	9.2402	9.49908
Ta.10240.1.S1_at	9.04163	9.18585	8.92019	8.7859	8.37386	8.30849	8.43071	8.50698	8.38066	8.45143	8.60187	8.59974	8.47335	8.11974	8.11344	8.04363	8.78029	8.72499	8.5434	6.97612	7.69428	7.34197
Ta.10240.1.S1_x_at	9.82334	9.89718	9.77117	9.63445	9.10448	9.01711	8.97892	9.12712	8.93543	9.0751	9.22891	9.21762	9.03424	8.80421	8.78975	8.79484	9.44168	9.35681	9.29403	7.85133	8.69031	8.0169
Ta.10240.2.S1_at	6.9935	6.47713	6.09848	6.26127	4.7211	4.63225	5.24543	4.74454	5.5594	5.03527	4.95623	5.38258	5.7461	5.08397	5.20707	4.74389	5.31407	5.44247	4.95623	4.64991	4.88611	4.68634
Ta.10240.2.S1_x_at	6.25346	6.65725	6.32809	6.33699	4.7979	5.1985	4.98548	4.98854	4.90476	4.98081	4.94035	5.3302	4.97067	5.05774	4.96681	5.02405	4.96316	5.26924	4.91321	4.14041	5.1818	4.63314
Ta.10241.1.S1_at	9.01569	9.30673	8.91701	9.04783	8.92887	8.78234	8.7514	9.37276	9.02482	9.14477	8.91401	9.55897	9.52022	9.32479	9.37627	9.42224	9.95551	9.39022	10.0151	9.62474	9.67335	9.41742
Ta.10241.2.S1_at	3.95398	3.86965	3.52388	3.46019	3.65966	3.79736	4.0557	3.99611	4.47763	4.04356	4.44626	3.79297	3.77486	4.20278	4.38165	4.06499	4.24046	4.54401	4.9605	4.7505	4.32196	4.19771
Ta.10243.1.S1_a_at	11.3817	11.25	11.4212	11.3778	8.37535	8.40903	8.25743	8.86509	8.86461	8.88131	9.15285	10.3364	10.2355	11.9424	11.8073	11.8913	9.06507	9.31911	9.54676	13.1533	12.5381	12.8971
Ta.10243.1.S1_x_at	11.8303	11.5594	11.773	11.8524	9.14495	9.11404	9.09709	9.74439	9.52767	9.73544	9.8645	11.2945	11.4553	12.4697	12.5648	12.5742	9.81558	10.1261	10.1645	13.1976	12.799	13.0711
Ta.10243.2.S1_at	4.14385	3.64554	4.91486	4.39731	2.98221	2.88199	2.70369	3.04056	3.33367	2.88019	2.98585	3.35698	3.48728	4.57781	4.17655	4.71376	3.11815	2.92048	2.95854	3.64922	3.43571	3.45417
Ta.10243.3.S1_at	4.14385	4.53257	4.64971	4.68909	2.66584	2.95325	3.15119	2.76541	2.42141	2.64686	2.9809	4.13191	3.84723	5.73874	4.77819	5.06618	2.49479	3.09822	3.02087	6.69682	5.75361	6.43198
Ta.10245.1.A1_at	3.11017	2.97912	3.26622	3.10634	3.35993	2.93669	3.14892	2.87829	2.64676	2.86036	3.25556	3.2019	3.3283	3.28075	2.97122	3.49586	2.55268	3.11671	2.59255	3.3258	3.73696	3.37279
Ta.10246.1.S1_at	8.88174	8.99699	9.14019	9.09847	10.0819	9.9396	10.0261	9.91398	9.97505	9.93391	9.90064	9.15477	8.98318	10.1401	9.93638	10.04	10.0698	10.0136	9.95182	10.4909	10.2871	10.2019
Ta.10247.1.A1_at	3.3233	4.08016	4.66226	4.47695	4.20253	4.11369	4.23228	4.52365	4.33018	4.29694	4.67141	4.20981	4.17824	4.59959	4.32159	4.35416	4.12523	3.63295	3.48731	3.52984	3.4838	2.94417
Ta.10247.2.S1_at	4.59782	4.2839	4.56299	4.67561	4.00649	3.90877	3.64752	3.97187	3.39658	3.95625	3.72497	3.91255	3.89434	3.83394	3.86945	3.72136	4.30835	4.20103	4.40911	4.00379	4.12701	3.93066
Ta.10247.3.A1_at	6.34372	5.57396	5.32573	5.78658	4.88314	4.98984	4.68186	4.81513	4.80536	4.96515	5.53613	6.09375	6.00195	5.1341	4.8851	5.10681	4.9629	5.03334	4.9133	4.27739	5.02828	4.45094
Ta.10247.3.A1_x_at	4.52675	4.70396	5.04985	5.27552	4.46511	4.5956	4.79898	4.58243	4.68513	4.69492	4.83145	5.76548	5.674	5.26381	4.93234	5.52631	3.85843	4.10607	3.86772	4.17115	4.32436	4.07572
Ta.10249.1.S1_a_at	6.6854	6.9075	7.04298	7.10769	7.00038	6.89565	7.04834	7.24341	7.11712	7.36593	7.53661	7.39638	6.77506	7.08957	6.73738	6.80468	6.51609	6.70554	6.96797	6.99527	7.34289	6.9616
Ta.10249.1.S1_at	7.65104	7.9061	7.82583	7.76121	7.99497	8.28027	8.18002	8.30634	8.52199	8.42851	8.38795	7.41205	6.99925	7.56559	7.06279	7.16277	8.68667	8.39987	8.3367	7.51364	7.98179	7.62777
Ta.10249.1.S1_x_at	7.18823	7.57578	7.69558	7.5942	7.89407	7.97362	7.96379	8.25333	8.25159	8.36632	8.2322	7.44651	7.15325	7.6052	6.86233	7.09542	8.34188	8.35694	8.31875	7.59068	7.89908	7.6735
Ta.10249.2.S1_at	3.01683	2.75615	2.76477	2.8982	3.20173	2.90972	2.89061	3.13499	3.06396	3.30498	3.1838	3.21915	3.15498	3.33729	3.36218	3.35392	2.94738	2.93408	2.94811	3.48506	3.55829	3.35189
Ta.10250.1.A1_a_at	7.22391	7.16562	7.24024	7.01957	7.63413	7.63446	7.60218	7.6508	7.61583	7.48392	7.56907	7.5278	7.1977	7.9402	7.61463	7.71994	7.53108	7.61722	7.69855	8.37049	8.27813	8.19858
Ta.10250.3.S1_at	6.08794	5.61904	5.72639	5.69443	5.7965	5.58771	5.97651	5.96678	5.73752	5.8198	5.55939	5.56611	5.39153	5.70462	5.64834	5.50586	6.41662	6.63657	6.54242	6.64875	6.52606	6.32348
Ta.10251.1.A1_at	4.80222	5.43086	5.15123	5.26898	4.59237	4.25577	4.79113	4.74057	4.6217	4.82808	4.81197	4.73453	4.82047	4.29987	4.79789	4.26421	4.54804	5.26246	5.36279	4.73836	5.03205	4.75518
Ta.10251.2.S1_at	3.29499	3.19694	3.39931	3.06728	3.16478	3.01211	3.05904	3.12082	3.09675	2.95462	3.02847	3.45093	3.13319	2.72024	3.11815	2.64676	3.76042	3.21738	3.70384	3.41635	3.26366	3.17457
Ta.10252.1.S1_at	6.63487	6.89556	6.77184	6.8227	7.46385	7.17107	7.2112	8.14818	7.91859	8.16434	7.72027	8.64226	8.49593	8.22584	7.8441	8.13978	7.94966	7.85957	7.72357	7.63942	7.83067	7.58301
Ta.10252.2.S1_a_at	4.95852	5.6716	5.40944	5.61805	5.35119	5.21917	5.63009	6.13177	6.0541	5.95185	5.75349	5.89857	5.38367	5.64249	5.39815	5.17616	6.70583	6.39648	6.58356	6.3207	6.44472	5.77118
Ta.10252.3.S1_a_at	5.01806	5.88405	5.68845	5.14411	4.83488	5.03686	4.59299	5.21188	5.16236	5.27218	5.49468	6.34321	6.35787	5.65728	5.36259	5.41093	4.81607	4.89304	4.8532	5.68788	5.23729	5.20209
Ta.10255.1.A1_s_at	6.19948	6.61712	6.4111	6.49896	6.74903	6.73085	6.71432	6.65549	6.26892	6.57882	6.81249	6.29672	6.25719	5.93572	6.13071	5.74801	5.99024	6.5711	6.35107	5.608	6.18192	5.61286
Ta.10255.2.S1_at	2.31406	2.92263	2.77072	2.37564	2.87822	3.19983	3.06142	3.18711	3.01738	2.72623	3.01153	2.43546	2.7583	2.33885	2.46321	2.53578	3.11243	3.02494	2.51197	2.45094	2.78855	2.23585
Ta.10255.3.S1_at	3.30309	4.53438	3.69327	3.34651	3.63395	4.23388	3.98835	3.70311	3.53924	3.86392	4.07207	3.84197	2.97007	3.16389	2.47559	2.80706	4.02705	3.59962	3.24535	2.29259	3.09426	2.75852
Ta.10255.3.S1_x_at	4.98184	5.55305	5.55093	5.09829	5.81615	5.81052	5.91686	5.95083	5.12394	5.51199	5.89344	4.92564	4.62724	4.89693	4.31365	4.9793	5.49328	5.62609	5.52852	3.95662	4.54296	4.33859
Ta.10256.1.A1_at	2.53401	2.69982	2.50211	2.35302	2.80649	2.88848	2.859	2.59871	2.27374	2.60153	2.62114	2.8283	2.6698	2.33369	2.86729	2.56506	2.6687	2.70525	2.35154	3.04083	2.90006	2.73323
Ta.10256.2.S1_at	4.08515	3.32199	3.99957	3.94491	3.8748	3.40703	3.77271	3.538	3.81541	3.88239	4.25774	3.81407	3.56064	3.75645	3.83008	3.81295	4.07948	4.39426	4.12461	4.28874	4.11862	3.63776
Ta.10256.3.S1_at	4.93751	3.82816	4.08577	3.81618	3.47647	3.72688	4.02901	3.79666	4.25797	3.63188	3.97572	4.21137	3.98327	3.45895	3.68569	4.14819	4.06772	3.97507	3.92618	4.16226	3.90229	4.5211
Ta.10257.1.A1_at	4.37854	4.9401	4.55055	4.80095	3.96774	3.91417	4.24486	4.2293	4.24255	4.18578	4.27484	4.21912	4.48945	4.82103	4.2326	4.60415	3.9211	4.09752	4.43313	4.51353	4.95744	4.54192
Ta.10257.1.A1_x_at	5.16819	5.53095	5.36527	5.56847	4.62547	4.74401	4.96696	4.71827	4.72553	4.55578	4.78981	4.83485	4.92137	4.87067	5.27434	5.36074	4.58743	4.48449	5.07101	5.31891	5.84436	4.92244
Ta.10257.2.A1_at	3.7171	3.16278	3.22781	3.47967	3.30392	2.98863	3.65847	3.55614	3.51893	3.46598	4.0233	3.36298	3.36764	3.18789	3.40406	3.81781	3.13103	3.19024	3.03781	2.91332	3.25068	2.86889
Ta.10258.1.A1_at	5.04367	5.2355	5.73237	5.7757	5.57635	5.70653	5.54395	6.06295	5.66302	5.83698	5.52684	5.97112	5.54071	5.65905	5.63855	5.75703	6.36121	5.94407	6.23607	5.77355	6.10332	6.00778
Ta.10259.1.S1_at	11.5007	11.0805	11.1624	11.764	11.4175	11.5106	11.4412	11.6967	11.5789	11.5689	12.1101	10.5028	10.5398	11.8178	11.7573	11.8123	10.1106	10.5171	11.3669	11.4067	11.8509	11.8417
Ta.1026.1.S1_a_at	7.81451	8.22618	8.3061	8.07012	7.92649	8.05866	7.95038	7.80292	7.71651	7.94972	7.98803	7.31675	7.36351	7.87361	7.55357	7.64192	7.93626	8.1738	7.98597	8.17666	8.33692	7.75168
Ta.1026.2.S1_x_at	7.98809	7.6486	7.96574	7.98615	7.83656	7.69312	7.83878	7.84433	7.99398	7.78456	7.92186	7.85941	7.46317	7.78359	7.67261	7.59457	7.67599	7.99643	8.11511	8.20725	8.04314	7.77411
Ta.1026.3.S1_x_at	7.91885	8.18	8.16202	8.11953	7.99404	8.10701	7.98033	7.80075	7.95757	7.87067	7.96884	7.20538	7.09827	7.77522	7.56333	7.57407	8.10674	8.23329	8.13837	8.16303	8.53621	7.69326
Ta.10260.1.S1_at	7.16615	6.82973	7.20664	6.78512	6.44214	6.39973	6.51963	7.08344	6.8412	7.05165	6.74903	7.61832	6.88625	10.2157	10.1883	10.1389	8.01709	7.52492	8.19835	11.7232	10.6266	11.494
Ta.10261.1.S1_at	3.87836	3.71581	3.48789	3.33003	2.80669	3.30649	3.39216	3.38727	3.7004	3.41024	3.65161	3.29876	3.19228	3.07853	3.24102	3.35112	3.63078	3.5077	3.46243	3.72181	3.66942	3.74444
Ta.10262.1.A1_a_at	6.89468	6.9753	7.56833	7.09564	8.08793	8.2107	8.19158	7.97419	7.55899	7.85339	7.89198	6.55684	6.06677	7.85218	7.48464	7.54928	7.32269	8.12128	7.83117	8.59493	7.83382	8.25038
Ta.10262.1.A1_at	7.49204	7.63769	7.82512	7.7094	8.52686	8.42286	8.33584	8.16643	8.15905	8.19906	8.19822	7.69824	7.59304	8.38936	7.98266	8.13999	8.04281	8.10817	8.32318	8.95281	7.9548	8.58054
Ta.10262.2.A1_at	2.86655	2.42026	2.43978	2.55515	2.45084	2.48153	2.64133	2.8137	2.47261	2.44171	2.53033	2.41542	2.56159	2.52403	2.81082	2.5579	2.10806	2.80915	2.47986	2.24499	2.85023	2.99527
Ta.10263.1.S1_a_at	11.3968	11.2155	11.0281	10.8474	11.1479	10.9919	11.0621	10.9022	10.6598	10.9067	11.1137	11.3094	11.4122	11.0753	11.2576	11.2473	11.0029	10.5116	10.8183	9.26126	10.488	10.2599
Ta.10263.1.S1_at	10.3878	10.2764	10.1568	9.93744	9.97357	10.0101	10.0023	9.93348	9.72972	9.83876	9.8067	9.07217	9.09002	9.62159	9.42451	9.43708	10.0643	9.83971	9.71927	8.42419	9.61376	9.045
Ta.10263.2.S1_at	5.26876	6.50519	5.92275	5.39222	7.41328	7.48249	7.99234	8.29783	7.5102	7.85586	7.06438	6.13078	5.79949	6.97793	6.5802	6.71569	7.88205	7.98727	8.25141	6.65093	7.96427	7.44452
Ta.10263.3.S1_x_at	10.166	9.98926	9.89887	9.73583	10.1789	10.1145	10.0604	9.82	9.63278	9.90293	10.1034	9.96196	10.0887	10.0473	9.79315	9.87805	10.4087	9.8178	10.6612	8.58039	10.0238	9.7704
Ta.10264.1.S1_at	8.57257	8.76035	8.97369	9.02309	8.78335	8.74705	8.75509	8.96463	8.84486	9.04697	8.70766	8.44432	8.43053	9.0838	8.83409	8.93193	9.3876	9.15732	9.41748	10.5179	10.1979	10.3966
Ta.10266.1.S1_at	5.13701	5.71874	5.39628	5.50145	5.85533	5.83041	5.60656	5.68468	5.70406	5.48992	5.82218	5.75231	5.96178	5.70468	5.54869	5.61971	5.70173	5.06354	5.25884	5.43867	5.56083	5.22338
Ta.10267.1.A1_at	5.43531	5.74854	5.79403	6.05871	6.86728	6.8854	6.69619	6.80482	6.82908	6.76247	6.70469	7.38112	7.48245	6.79353	6.61921	6.68039	6.93369	6.47027	6.85613	6.56978	6.65735	6.45196
Ta.10268.1.S1_at	2.73297	2.55799	2.40824	2.52447	2.59871	2.49924	2.15008	2.47882	2.4583	2.68832	2.57075	3.04698	2.37647	2.59871	2.84455	2.59944	3.08411	2.86881	2.62228	2.61061	2.64697	2.41448
Ta.10269.1.A1_at	3.67481	4.21229	3.99603	4.17852	4.04263	3.9043	4.01481	4.00687	4.31007	4.30399	4.38583	4.5285	3.93226	3.97686	4.25744	4.18603	4.1073	4.4801	4.18419	4.10905	4.06768	4.16536
Ta.10269.2.S1_at	2.46113	2.27089	2.51726	2.60022	2.65166	2.61511	3.16304	2.78187	2.72114	2.5661	2.89301	2.338	2.62312	2.40524	2.56373	2.4829	2.60022	2.42962	2.40177	2.1715	2.33457	2.11919
Ta.10269.3.S1_at	5.83242	6.26296	6.00835	5.77494	6.39748	6.71007	6.59076	6.76158	6.57966	6.49259	6.44257	6.34371	6.33584	6.59923	6.16015	6.27816	4.80495	4.83603	5.05383	5.47145	5.12364	4.89638
Ta.1027.1.A1_a_at	3.82191	3.4905	4.25312	3.71069	3.65522	3.70395	3.70434	3.71246	4.10867	3.84377	4.01124	3.8083	4.06163	3.92643	3.60189	3.82471	3.9428	3.83047	3.77793	4.36766	4.02263	4.08952
Ta.1027.3.S1_at	3.25971	2.42373	2.66812	2.52001	2.91178	2.82217	2.94199	2.46109	2.83466	2.70494	2.99125	2.93837	2.87564	2.78575	2.79149	2.82711	2.86036	2.5968	2.65751	2.78843	2.6426	2.59781
Ta.1027.3.S1_x_at	2.17009	2.69632	2.79386	2.7302	3.10109	3.09552	3.15535	2.81256	2.58605	2.83347	3.2023	3.52672	3.60832	2.90853	3.06077	3.15765	2.72761	3.0784	2.58485	2.34605	2.47669	2.37219
Ta.10270.1.A1_at	3.76088	5.51959	4.91285	4.02561	4.6269	4.41515	4.871	5.45291	5.65123	5.2141	4.52005	5.57278	5.22155	6.12671	5.88739	6.26689	5.2823	7.78882	5.67128	10.0094	7.12963	7.46895
Ta.10270.2.A1_a_at	2.99601	3.4905	2.80093	2.58853	3.14111	3.18152	2.94175	3.07567	3.19217	2.94711	2.74035	3.27432	2.60351	3.49267	3.35518	3.17414	3.234	3.18235	3.52058	7.97632	5.1996	6.3256
Ta.10271.1.S1_at	10.0838	10.1189	10.164	10.3026	10.45	10.384	10.5321	10.6554	10.7714	10.6817	10.6034	11.0628	10.9461	10.8572	10.782	10.7944	9.88132	9.77684	10.0928	10.4143	10.5274	10.4677
Ta.10271.2.A1_at	5.39369	4.74537	4.66496	4.59915	4.34332	4.28294	4.54838	4.26632	4.63882	4.76456	4.83317	4.82619	4.83326	4.73519	4.66994	4.64484	4.73666	4.83374	4.38643	4.93677	4.21149	4.89153
Ta.10272.1.S1_at	5.4119	5.72301	5.35249	5.53191	5.27812	5.1252	5.43008	5.34351	6.0629	5.67445	5.39692	5.29244	5.63005	5.26542	5.59264	5.22827	5.8177	5.47078	5.28741	4.70545	5.10596	5.0283
Ta.10273.1.S1_at	6.58563	6.54257	6.50492	6.39073	5.70675	5.54794	5.89383	5.7316	5.94952	5.4305	5.54351	5.61696	5.72914	5.57702	5.4332	5.86097	6.07577	5.86617	5.93618	6.13672	6.12188	6.4005
Ta.10273.1.S1_x_at	5.78996	5.72437	5.52436	5.67539	5.01813	4.74157	5.20676	5.09205	5.01585	5.05376	4.92958	5.10346	5.22028	4.87856	5.32409	5.19556	5.25984	5.04481	5.24652	5.34107	5.1718	5.62416
Ta.10274.1.S1_at	6.28481	6.60117	6.67983	6.87705	8.27396	8.3151	8.04708	7.90854	7.47563	7.80455	8.01607	8.10723	7.88262	7.70897	7.47634	7.56369	7.51092	7.17809	7.26856	5.73752	6.70548	6.01192
Ta.10275.1.S1_at	6.90876	6.91848	7.0429	6.42329	6.0364	5.9978	5.70781	5.66024	5.58689	5.69789	5.66531	5.5451	5.3176	5.59581	5.50542	5.73041	6.32945	6.52479	6.2204	5.78449	6.19977	6.76105
Ta.10276.1.A1_at	2.18077	2.51119	2.05596	2.51616	2.00698	2.29317	2.0028	2.1158	2.02865	2.1596	2.12279	2.11479	2.07434	2.10128	2.09686	2.12502	2.58285	2.13827	2.20539	2.04834	1.92677	2.04854
Ta.10277.1.S1_at	4.04744	4.10179	4.02366	3.60748	3.99938	3.86378	4.01	3.56816	3.67806	4.01432	3.90941	3.64859	4.3363	3.74343	3.9163	3.74648	4.05805	3.42099	3.92424	4.06448	3.63877	4.44626
Ta.10279.1.S1_at	5.82326	5.9121	5.67231	5.97111	5.28751	4.95372	5.48668	5.07478	5.29474	5.28363	5.25811	5.29964	5.46176	5.09926	5.30952	5.05975	6.31242	5.38205	6.02611	5.70308	5.34959	5.3945
Ta.10279.3.A1_at	2.69946	3.26198	2.85896	3.02767	2.85896	2.88199	2.86072	3.10952	2.77936	3.12515	2.64609	2.61594	2.43626	2.67358	2.61594	2.74454	2.59034	3.2884	3.27548	2.38278	2.62581	2.7444
Ta.1028.1.S1_x_at	3.59671	3.48622	4.07763	3.92283	3.56206	3.9763	3.96772	3.97294	3.96963	3.84226	3.99233	3.6568	4.10519	3.92045	3.88832	3.91808	3.78771	3.92969	3.91122	4.33266	3.89035	4.21337
Ta.10280.1.S1_at	4.15019	4.15984	4.12784	3.99211	4.60008	4.49865	4.58688	4.73445	4.55837	4.70974	4.74747	4.93408	5.60504	4.79519	5.11789	5.03373	4.83949	4.37336	4.59267	5.74945	5.23654	5.26998
Ta.10280.1.S1_x_at	3.55568	4.06633	3.64932	3.99851	4.98938	4.66647	4.39801	4.58726	4.84839	4.45392	4.79525	5.27266	5.44138	5.21	4.96492	5.19389	5.11649	4.57055	4.98081	5.93971	5.46718	5.0679
Ta.10281.1.S1_a_at	3.23404	2.76571	3.14094	4.61889	4.67594	4.79098	4.52944	4.79579	4.85091	4.7686	4.32783	4.24467	3.60142	6.42245	5.75324	5.99659	5.33996	5.19859	5.65297	8.45178	8.25861	7.86133
Ta.10281.1.S1_at	4.32664	4.72735	3.99489	5.32927	5.20017	5.10321	4.72963	4.8816	5.16068	5.02094	4.93068	5.64406	5.89927	7.63074	6.87823	7.48606	3.75814	4.03756	4.52497	5.31175	6.0482	4.84942
Ta.10281.2.S1_at	2.23252	2.24424	2.36255	2.48484	2.1261	2.16006	2.00687	2.12571	2.03892	2.25053	2.31625	2.26722	2.24926	2.33369	2.22405	2.31355	2.75496	2.48839	2.457	2.47234	2.44532	2.5322
Ta.10281.3.S1_at	4.36591	4.15984	3.86563	3.70698	3.66561	3.79799	3.57332	3.72602	3.89427	3.95496	4.20873	3.88627	3.55021	4.14524	3.67555	3.74369	4.22621	3.68147	4.08521	4.2326	4.41234	4.08521
Ta.10282.1.A1_at	7.1198	7.4498	7.25176	7.28766	8.04563	8.07565	7.93656	7.88178	8.02544	7.9043	8.22994	7.98678	8.09753	7.81516	7.61122	7.62548	8.53363	8.39901	8.21826	7.80013	7.57664	7.93805
Ta.10283.1.A1_at	6.74359	6.31683	6.09483	6.1834	5.77732	5.56722	5.92712	5.91936	5.76441	5.77302	5.90317	6.26825	6.04591	5.67288	6.15851	5.93529	6.06306	5.8822	6.09248	6.6009	6.04447	6.46833
Ta.10284.1.S1_a_at	6.96902	7.39859	7.34066	7.0191	6.65165	6.65339	6.39739	6.46033	6.46755	6.43667	6.24923	6.57517	6.77511	6.09052	5.57081	5.96802	8.1152	8.29247	7.86625	6.80882	6.99172	7.01656
Ta.10284.2.S1_a_at	3.91444	4.48004	4.64837	4.83165	3.33192	3.86198	3.56899	3.32002	3.73684	3.41594	3.43302	3.45165	4.31313	2.89806	3.10161	3.22448	4.54662	5.31587	5.36367	4.66308	4.69485	4.41289
Ta.10285.2.S1_a_at	10.1377	10.0348	9.93525	9.82647	9.27538	9.36498	9.5785	9.47237	9.36649	9.42722	9.6423	10.1557	10.0064	10.1135	10.0946	10.1913	10.3478	10.0432	10.3694	10.7605	10.8178	10.6859
Ta.10285.3.S1_at	4.65911	5.31336	4.91486	3.63655	4.72414	4.63531	4.64488	4.60428	4.72787	4.47026	4.98362	5.80696	5.97126	5.87794	5.38274	5.6928	4.54478	4.60252	4.38299	4.90274	4.83401	5.15223
Ta.10286.1.S1_a_at	8.05013	8.51017	8.30372	8.32691	7.4034	7.28947	7.18536	7.40346	7.46894	7.3665	7.62778	6.73155	6.80231	6.93948	6.76948	6.69075	8.34558	8.42319	8.14411	7.12775	7.54573	7.42641
Ta.10286.1.S1_at	8.66899	8.79803	8.71597	8.6709	8.5594	8.58271	8.09304	8.06903	8.41179	8.15844	8.69008	8.47234	8.58926	8.32592	7.78893	8.02854	5.62434	4.51125	4.71922	4.60761	5.19834	4.56444
Ta.10287.1.A1_at	2.48427	2.67282	3.17697	2.77731	2.77572	2.55012	2.63481	2.88724	2.8161	2.94074	2.56405	2.73627	2.20065	2.57066	2.77642	2.58658	2.82914	3.11464	2.77539	2.80474	2.80683	2.75856
Ta.10289.1.A1_at	7.96207	8.24661	8.06366	7.96187	8.18707	8.13777	8.04349	8.2016	7.83709	8.13922	8.63587	8.70515	8.55816	8.82592	8.49898	8.65671	8.15381	7.74032	7.9118	9.00757	8.8459	9.03869
Ta.10289.2.S1_at	6.0159	6.23377	6.59225	6.54951	6.93821	7.04513	6.97338	7.13263	7.01712	7.09398	7.17483	6.05778	5.78575	7.11007	6.5735	6.75666	7.49662	7.24339	7.76473	8.285	8.31191	8.75175
Ta.1029.1.S1_x_at	8.23151	8.63381	8.34124	8.47832	7.45524	7.51601	7.32488	8.41443	7.89824	8.24673	8.4405	8.04199	7.97935	8.2601	8.02467	8.06229	3.94813	5.46243	4.43895	4.80996	5.19552	4.60156
Ta.10291.1.S1_at	7.24504	7.86517	7.43861	7.22963	8.22762	8.03887	8.01021	6.83958	6.73009	6.75235	8.16708	7.70628	7.42086	5.16183	4.73182	4.87055	2.54994	2.72728	2.45106	2.49363	2.6645	3.08456
Ta.10293.1.A1_s_at	8.75275	8.99565	9.06568	9.09329	8.75676	8.74908	8.42246	8.67663	8.63622	8.70343	9.08824	9.63453	9.71934	10.8983	10.7256	10.8289	7.52592	7.45477	7.82135	11.0229	9.94622	11.1824
Ta.10294.1.S1_at	4.2914	3.13888	2.87431	2.48745	3.70434	3.79446	4.22301	4.09983	4.6162	3.911	4.44898	3.46712	3.61498	3.50013	3.3775	3.49232	2.65086	3.54967	3.49354	3.36531	3.56448	3.38379
Ta.10295.1.S1_at	9.68076	9.44862	9.2705	8.42945	5.69709	5.71714	5.51152	5.79378	5.66767	5.79103	6.43705	5.8325	5.97636	7.17616	7.07029	7.01093	5.82339	6.75671	5.26105	8.45555	6.89204	8.58427
Ta.10295.1.S1_x_at	9.02743	9.06391	8.87952	8.25039	5.8197	5.52598	5.43048	5.51602	5.44339	5.59453	6.16731	5.65346	5.56319	6.92704	6.60852	6.62694	6.33531	6.94089	5.77768	8.08788	7.17229	8.57198
Ta.10296.1.S1_a_at	6.56158	6.89965	7.00274	7.07642	7.02872	7.05059	7.07574	7.20031	6.90322	7.11318	7.26972	7.54194	7.11856	6.97888	6.77466	6.83259	7.0783	6.90954	7.44735	6.52951	7.59499	6.7241
Ta.10297.1.A1_at	4.09154	3.54546	4.28769	3.73432	3.88424	4.00605	3.60366	3.80924	3.85715	3.9616	3.86198	3.62923	3.65538	3.85555	3.7266	3.77441	3.99437	3.6968	3.86428	4.17648	4.47531	3.798
Ta.10297.2.S1_at	4.92506	4.98868	4.34157	4.64668	4.76214	4.51796	4.99697	4.82461	5.14673	4.84182	4.90314	4.95997	4.6829	4.72432	4.81652	4.67523	5.15076	5.14944	4.64669	5.80253	5.36281	4.72963
Ta.10297.3.S1_at	3.98874	3.85293	4.26106	3.85581	3.54556	3.54197	3.64005	3.53502	3.71976	3.82291	3.79379	3.82157	3.5313	3.42995	3.7961	3.64969	3.66963	4.14603	3.84533	4.25141	3.64215	3.98533
Ta.10298.1.A1_at	3.82017	3.67406	3.62788	3.66181	3.54742	3.92548	3.64565	3.43657	3.08862	3.45165	3.16762	3.95392	4.06813	3.33269	3.589	3.60114	3.45017	3.80448	3.71057	4.12961	3.87036	3.7666
Ta.10299.1.S1_at	5.66462	5.53112	5.48252	5.68747	5.49893	5.36491	5.32968	5.57154	5.30569	5.56225	5.26282	5.46944	5.35871	5.57734	4.95217	5.07568	5.21519	5.47832	5.30319	5.30966	5.57635	5.26781
Ta.10299.2.S1_a_at	4.40758	4.55884	4.68026	4.5215	4.55763	4.2225	4.47491	4.68808	4.54237	4.92586	4.02235	3.72794	4.13308	4.18176	3.68116	3.72776	5.35797	5.30906	5.59407	4.48259	4.74348	4.38792
Ta.103.1.S1_at	8.30684	7.59795	8.90187	8.82178	5.94982	5.73448	5.70901	5.40354	4.97232	5.32366	5.21031	6.80869	6.45488	8.06157	7.94784	7.94288	4.74777	8.28088	7.03259	10.516	8.76278	10.0776
Ta.1030.1.S1_a_at	7.87694	8.03626	7.99713	7.87278	8.43802	8.46751	8.08984	7.96246	7.90375	8.01053	8.36615	8.5827	8.51818	8.7015	8.31132	8.37514	8.60407	8.48855	8.68873	8.63778	8.52582	8.53961
Ta.1030.1.S1_at	10.0634	10.0937	9.9301	9.95142	10.2402	10.1416	10.1582	9.98639	9.74485	10.0671	10.1215	10.2807	10.2836	10.0962	9.94034	10.0117	10.2958	10.4311	10.4891	10.0611	10.1943	10.1882
Ta.1030.1.S1_x_at	9.50991	9.51285	9.62691	9.62484	10.0593	9.93095	9.77845	9.66897	9.41493	9.69028	9.85752	10.0459	9.94339	9.95628	9.65313	9.71799	10.2179	10.1234	10.3783	9.95847	9.93111	9.9719
Ta.1030.2.S1_at	5.96651	5.53037	5.6903	5.75738	6.32957	6.47289	5.73874	5.55572	5.21515	5.69096	6.26867	6.32173	6.4005	6.27179	5.80231	6.04332	4.97195	5.1948	5.37626	5.98204	5.295	6.00622
Ta.10300.1.S1_at	2.86798	3.16102	3.50749	3.20882	2.96329	2.96167	3.01741	2.86483	3.04912	2.84904	3.05812	2.80684	3.06205	2.92468	2.90878	2.98959	3.17193	3.10441	3.05944	3.12228	2.66309	3.12362
Ta.10301.1.A1_at	3.32501	3.98861	3.30547	3.96399	3.57751	3.30431	3.19541	3.42714	3.48861	3.22125	3.35502	3.46453	3.55345	3.67315	3.5311	3.62415	2.88961	4.07705	3.71273	3.64361	3.52896	3.9114
Ta.10303.1.S1_at	8.17698	8.39387	8.43951	7.86905	6.98754	7.02104	6.7219	6.91633	7.01138	7.02665	7.13771	7.49187	7.54829	7.52017	7.30964	7.42575	7.46983	8.12478	7.86367	8.43982	7.6075	8.61147
Ta.10303.2.S1_at	2.70571	2.19828	2.72664	2.31608	2.47253	2.22161	2.15079	2.38594	2.18563	2.31705	2.68368	2.49631	2.39358	2.03837	1.90141	2.41894	2.93563	3.81139	2.8224	3.21184	2.74925	4.18517
Ta.10303.3.S1_a_at	5.98405	5.9415	6.38342	5.66756	4.91506	4.98618	4.94041	4.96722	4.73402	5.02514	4.9717	4.36025	4.31777	4.76988	4.65156	4.79336	7.20653	7.46955	6.93321	7.76463	6.96927	7.903
Ta.10303.3.S1_x_at	6.10694	5.98595	6.25335	5.68115	5.01632	5.0048	4.68757	5.12598	5.00964	4.97622	4.6855	4.82952	4.84518	4.70922	4.82015	5.12598	6.56952	7.04265	6.49295	7.30564	6.30151	7.3842
Ta.10304.1.S1_a_at	9.21179	9.18587	9.12186	9.01859	8.31648	8.24789	8.40929	8.32917	8.38656	8.33193	8.35419	8.83266	8.62687	8.52995	8.32939	8.40943	8.44082	8.63819	8.76804	9.15779	9.17738	9.09209
Ta.10305.1.A1_at	6.37941	6.96463	6.67731	6.88653	6.92503	6.77998	6.60032	7.11049	6.24273	6.87857	7.1885	7.40465	7.30982	7.82162	7.68285	7.8067	2.56062	2.99201	3.22809	3.11221	3.15534	3.16219
Ta.10305.2.S1_at	2.85394	2.77037	2.77072	2.69606	3.13416	3.31748	3.23019	3.28323	3.30631	3.43957	3.06323	2.58033	2.64133	2.95054	2.85996	2.97318	2.45495	2.30299	2.62676	2.53436	2.51449	2.5206
Ta.10305.3.S1_at	4.37346	4.48074	4.19499	4.38893	4.5875	4.50093	4.9556	4.66575	5.32194	4.89319	4.91455	5.50407	4.81178	5.13141	4.97568	5.00941	4.74576	4.06618	4.52093	4.86838	4.91499	5.18633
Ta.10307.1.A1_at	3.69322	3.36913	3.42748	3.89588	3.94592	4.00186	3.80152	3.89766	3.78824	3.80051	3.71482	4.19662	3.77969	3.14822	3.59604	3.52502	3.71823	3.54967	3.61731	4.16701	3.70809	3.77907
Ta.10307.2.S1_at	3.99084	3.7455	3.41748	3.96404	3.91734	3.82963	3.66007	3.63197	3.64818	3.80009	3.41471	4.16241	4.0571	3.81724	3.92288	3.83699	3.76549	4.1089	4.04756	4.12152	3.90972	4.163
Ta.10308.1.S1_at	8.74019	9.052	8.71192	8.66201	8.63614	8.67184	8.67635	8.78244	8.71166	8.70782	8.8402	9.02676	9.02805	8.51385	8.48488	8.5199	9.05775	9.74135	9.99361	7.64468	8.95981	8.01483
Ta.10308.2.S1_at	3.39545	3.48698	3.57824	3.09571	3.71402	3.57708	3.30149	3.2634	3.6408	3.15776	3.63226	4.43313	4.36687	3.49267	3.60695	4.06929	4.09627	4.07867	4.13462	3.37955	3.5903	3.65359
Ta.10308.3.S1_a_at	7.39757	7.75615	7.56794	7.51842	7.3732	7.30202	7.51418	7.44136	7.23827	7.43091	7.40218	6.83961	6.4903	6.9729	7.09648	7.00807	8.35586	8.56635	9.20518	7.35455	8.35909	7.15411
Ta.10308.3.S1_x_at	5.88334	6.00043	5.89566	6.00317	5.56717	5.79139	5.79474	5.97678	6.06506	5.96535	5.95494	5.87169	5.73039	5.58685	5.44247	5.6484	6.28362	6.80448	7.60987	5.92167	6.64498	5.97786
Ta.10309.1.A1_at	5.68195	5.62056	6.11597	5.99096	6.65539	6.85486	6.68202	6.43847	6.48073	6.46333	5.90279	7.00258	6.53547	6.40217	5.62669	6.07659	5.66544	6.08389	5.69861	5.56443	6.01787	5.56895
Ta.1031.1.A1_at	10.0178	10.0113	10.1955	10.1288	9.83579	9.78839	9.84652	10.0845	10.0472	9.99469	9.94696	9.67519	9.32646	10.1513	10.1309	9.99187	9.88129	9.89833	10.0446	10.7936	10.8219	10.8892
Ta.1031.1.A1_x_at	10.9554	10.9477	11.072	11.0086	10.4648	10.3734	10.526	10.6661	10.6631	10.6712	10.3633	9.89806	9.73307	10.5881	10.5465	10.5071	10.556	10.4534	10.6809	11.6257	11.3043	11.266
Ta.1031.2.S1_at	12.2689	12.1675	12.1882	12.0675	11.9411	11.8794	11.9641	12.0817	11.7748	12.1447	12.0457	12.4527	12.4993	12.4008	12.6018	12.5445	11.382	11.5945	11.6017	12.3455	12.2265	12.3161
Ta.1031.2.S1_x_at	12.014	11.966	11.9569	11.8871	11.7677	11.6354	11.8238	11.8994	11.6089	11.964	11.8372	12.197	12.2848	12.1795	12.3238	12.2902	11.2254	11.2861	11.3032	12.1931	11.9886	12.1782
Ta.1031.3.S1_at	4.84933	4.4689	4.49085	4.5586	3.92811	3.92334	4.73541	4.65256	5.29144	4.44883	4.43356	5.13159	4.95377	4.29607	4.62532	4.72269	4.89537	4.74755	4.67501	4.79573	4.56825	4.69649
Ta.1031.3.S1_x_at	5.53169	5.6637	5.52494	5.67243	4.99369	5.02154	5.1152	5.28926	5.56654	5.23983	4.67433	5.11523	5.36468	5.02342	5.14368	4.84547	5.90411	5.64382	5.98851	5.56463	5.96418	5.67573
Ta.10310.1.S1_a_at	10.8055	10.8494	10.8625	10.7724	10.4341	10.502	10.7288	11.025	11.0183	10.964	10.7123	10.855	10.3544	10.9966	10.8997	10.941	10.3615	10.3721	10.6769	11.3292	10.9179	11.2294
Ta.10310.3.S1_at	10.1808	10.7164	10.3094	9.4977	10.2126	10.256	10.1969	10.9766	10.9478	10.9843	10.7714	11.748	11.7064	11.2888	11.1198	11.1944	6.182	7.14397	6.1524	5.45499	5.9324	6.06201
Ta.10311.1.S1_at	10.5714	10.6348	10.4653	10.2293	10.6876	10.6448	10.7218	10.7162	10.5802	10.6153	10.7797	10.4747	10.2332	9.76118	9.60558	9.73471	10.2163	10.435	10.1577	6.7094	7.98758	7.42796
Ta.10313.1.S1_at	5.26326	5.33217	6.0992	6.42015	6.90629	6.85714	6.96286	6.02936	6.0975	6.27333	6.59175	6.21698	6.76161	6.24117	5.97225	5.95582	4.90829	5.19045	4.83336	4.86375	5.01093	4.82872
Ta.10314.1.S1_at	8.06485	7.85614	7.61959	8.01512	7.25616	7.22857	7.28843	7.36686	7.32075	7.2379	7.17958	7.34312	7.42549	7.21974	6.99377	7.00639	8.13806	8.28274	7.98514	7.40839	7.09094	7.25787
Ta.10316.1.S1_a_at	5.58717	6.09511	6.40507	6.05708	5.15389	5.15748	5.32391	5.43732	5.48801	5.68878	5.78379	5.91596	5.64689	5.66204	5.89484	5.74086	5.84227	5.73166	6.54969	6.51722	5.77801	6.01889
Ta.10316.1.S1_at	6.18431	6.10035	6.27068	5.91517	4.81056	4.33213	4.68204	4.52958	4.20459	4.74214	5.40713	5.18489	5.26414	5.855	5.79346	5.75229	4.52631	4.93236	5.27066	6.16834	5.30925	5.90496
Ta.10316.2.S1_at	2.13462	2.24926	2.11226	2.28278	2.35592	2.10719	1.98584	2.15073	2.04658	2.0738	2.3792	1.91064	2.02849	2.10719	2.08085	2.04793	2.22153	2.02116	2.13779	2.17908	2.15402	2.1386
Ta.10316.2.S1_x_at	5.47514	5.4911	5.42539	5.44241	4.55669	4.71861	4.14168	5.05345	4.75667	4.89923	5.35048	4.98658	4.58947	5.06951	5.26636	4.8942	5.06567	5.15818	5.15116	6.07323	5.26549	5.32716
Ta.10317.1.S1_at	4.04774	4.89704	5.40654	4.73488	4.39028	4.32447	4.43193	4.93386	5.00108	5.07466	4.77857	5.59723	5.51612	5.25967	5.02016	5.09698	5.56754	4.66496	5.73809	4.35051	5.23729	4.16566
Ta.10317.2.S1_at	4.32732	4.18323	4.25665	3.84731	3.59873	3.98063	3.92158	3.82997	3.87127	3.93104	4.1805	4.05317	4.62684	3.79544	4.2559	3.97011	5.42364	4.71085	4.13025	4.90721	4.37262	4.65392
Ta.10318.1.S1_at	6.61323	6.8602	6.74233	6.99231	7.39433	7.1621	7.45774	7.70501	7.33663	7.59178	7.99763	8.12191	8.31001	7.57331	7.57395	7.77489	6.66389	6.33588	6.5742	6.6277	6.5827	6.56451
Ta.10318.2.S1_at	2.26991	2.24469	1.97253	2.1962	2.05465	2.02396	1.97458	1.80232	1.66465	1.80058	1.8964	1.99493	1.99831	1.97534	1.97537	1.96375	1.88158	2.08905	1.87151	1.69899	1.90517	1.94841
Ta.10318.2.S1_x_at	6.08002	6.27016	6.34657	6.34392	6.25733	6.07562	6.12264	6.38241	6.29698	6.41558	6.13316	5.98093	6.05753	6.21202	6.00749	5.96405	5.75539	5.63993	5.77091	4.81945	5.44034	5.01319
Ta.10319.1.A1_s_at	2.90321	2.51701	2.4086	2.71255	2.68051	2.62997	2.23541	2.33822	2.34483	2.54473	2.48753	2.32116	2.70062	2.54744	2.36239	2.47859	3.14414	3.11045	2.70916	2.80176	2.12594	2.81468
Ta.1032.1.A1_at	2.88716	2.67973	2.30922	2.37	2.23457	2.30966	2.64065	2.35159	2.50094	2.2893	2.34745	2.52356	2.57676	2.2598	2.72485	2.31497	2.33611	2.75143	2.47286	2.33335	2.80695	2.46061
Ta.10320.1.S1_at	4.68809	5.00753	4.92582	5.00099	4.62436	4.31033	4.90458	4.92297	4.59321	4.6124	5.02094	5.19239	5.50871	5.52059	5.40032	5.33637	4.80421	4.82115	4.86941	4.62207	4.25499	4.72963
Ta.10321.1.S1_at	5.30415	5.15936	5.5075	5.07819	6.39294	6.51388	6.43269	6.08547	6.20168	5.94289	6.3559	6.48026	6.1985	8.07151	7.73691	7.79461	7.45198	7.20719	6.89443	9.21546	8.25546	8.84562
Ta.10323.1.S1_at	7.87694	8.27836	8.25084	8.256	8.59508	8.64381	8.15082	8.55336	8.46217	8.41711	8.88618	8.84446	9.00083	9.28611	9.05383	8.96418	8.15825	7.91411	8.01443	8.97829	8.88067	8.61239
Ta.10324.1.A1_at	4.92735	4.91543	4.77839	5.07279	4.82919	4.714	4.98518	4.79905	4.18943	4.43054	4.81816	5.34393	5.03118	5.46626	5.40623	5.4675	4.68725	4.57658	4.53568	5.8345	5.22834	4.97224
Ta.10325.1.S1_at	7.19002	7.54036	7.52776	7.3786	8.52168	8.12532	8.15126	8.32081	8.41529	8.40061	8.59297	9.55558	9.5339	8.29567	7.91616	8.11893	9.24909	8.76163	9.50855	5.94793	7.39745	7.29455
Ta.10326.1.S1_at	5.64314	4.88617	5.96151	6.11107	3.42344	3.04792	3.39276	2.89128	3.20809	3.17911	2.90869	3.18711	3.09408	3.89545	3.87958	3.60113	3.03688	4.12343	4.2902	4.97131	4.24892	3.99321
Ta.10327.1.S1_at	4.99452	4.88644	5.06207	5.09413	5.63556	5.57154	5.36024	5.11457	5.1882	4.9276	5.17417	5.02371	5.20854	5.10491	4.71103	5.07459	5.15407	4.76573	4.79126	4.86403	4.3527	4.24494
Ta.10327.2.S1_a_at	6.34994	6.11924	6.08101	5.91517	5.13748	5.11186	5.36646	5.34949	5.51214	5.53807	5.27911	5.18058	5.34952	5.09756	5.01363	5.27251	6.63845	6.05876	5.46055	5.74565	5.85134	5.90561
Ta.10328.1.S1_at	6.09675	7.19244	6.33945	6.01787	6.63982	6.68249	6.4007	6.82973	6.51903	6.7103	7.45167	6.44989	6.61422	7.12727	6.80168	6.99054	3.69285	3.30062	4.06589	5.94609	4.57769	5.52241
Ta.10329.1.S1_x_at	9.09667	9.70355	9.63912	9.74729	10.6928	10.7235	10.5297	10.216	10.8133	10.2348	10.1855	10.247	10.2855	10.4658	10.0828	10.1684	10.629	9.91609	10.4258	10.3	9.9214	10.6142
Ta.10329.11.A1_at	7.01504	6.71132	7.04085	6.95285	6.53317	6.27574	6.74451	6.85109	6.53669	6.69572	6.75003	7.10829	6.74731	6.41205	6.64135	6.62768	6.63652	6.48804	6.55412	6.71871	6.66845	6.72135
Ta.10329.12.S1_x_at	9.86798	10.0295	10.197	10.097	11.0369	10.8491	10.7868	10.3442	10.5366	10.4023	10.2533	10.1257	10.2053	10.1965	10.0137	10.0568	8.49348	9.02723	8.6477	8.09211	8.57546	8.30531
Ta.10329.13.S1_a_at	4.82123	4.39732	4.34535	4.15925	4.11912	4.06181	4.27927	4.1753	4.22291	4.39551	4.25051	4.26996	4.26222	4.27074	4.20748	3.96	4.18891	4.63604	4.18017	4.1786	4.1514	4.45334
Ta.10329.15.S1_at	6.52279	6.61587	6.73108	7.14721	8.49617	8.45697	8.10164	7.41066	7.49277	7.4026	7.48985	6.7138	6.68398	6.98745	6.66438	6.85523	5.16387	5.17682	5.08676	5.30188	5.52982	5.6252
Ta.10329.16.S1_at	9.31764	8.78564	8.43228	8.53404	7.47109	7.0637	7.90258	7.57726	7.70034	7.58635	7.48602	7.97888	7.9153	6.85819	7.85934	7.5658	7.81905	7.91152	7.60288	7.34171	7.76805	7.66412
Ta.10329.16.S1_x_at	9.05957	8.71083	8.61683	8.52435	7.66436	7.2416	8.02063	7.75176	8.09009	7.75857	7.44535	7.8924	8.12384	6.87259	7.94918	7.73076	7.59175	7.69291	7.50292	7.50286	7.99628	7.66846
Ta.10329.17.S1_at	2.94454	2.61909	2.28867	2.78827	2.58652	2.69926	2.80549	2.59634	2.22238	2.68567	2.59495	2.74425	2.55323	2.51038	2.58561	2.34736	3.2868	2.41531	2.92911	2.93859	2.88214	3.1228
Ta.10329.17.S1_x_at	2.3984	2.7453	2.4086	2.52955	2.23464	2.37647	2.47256	2.26014	2.69778	2.23604	2.58315	2.55478	2.63778	2.51599	2.26014	2.20626	2.82996	2.50716	2.72452	3.63425	2.57349	2.61061
Ta.10329.19.S1_x_at	10.144	10.3657	10.1955	10.1725	10.646	10.5127	10.5535	9.97947	10.0439	10.0934	10.0254	10.2828	10.4314	9.97957	10.1017	10.0953	10.65	10.5181	10.7031	10.6232	9.94225	10.8084
Ta.10329.20.S1_x_at	8.14684	8.07451	7.73221	7.9043	8.01211	7.77258	8.09478	7.73635	8.03588	7.59352	7.85897	8.07932	7.95874	7.3281	7.64046	7.68483	7.5587	7.72325	7.68819	6.88075	7.15038	7.15423
Ta.10329.21.S1_x_at	8.34479	8.81962	8.93875	9.06242	9.9515	9.95292	9.81695	9.13753	9.5097	9.20789	9.41839	9.08345	9.20123	9.03132	8.93955	8.98395	9.46151	8.89908	9.559	9.69862	9.10275	10.3299
Ta.10329.22.S1_at	2.2928	2.61222	2.70543	2.64442	2.16794	2.13797	2.26354	2.27149	2.79821	2.0689	2.27615	2.46062	2.48158	2.34926	2.34969	2.4822	2.33544	2.12977	2.16831	3.15765	2.4513	2.84012
Ta.10329.22.S1_x_at	5.53393	5.48779	5.4982	5.64569	5.49553	5.51891	5.43471	5.39322	5.86263	5.39705	5.48016	5.43491	5.52154	5.04422	5.41332	5.50457	5.49889	5.0671	5.27834	5.56559	5.40847	5.56413
Ta.10329.23.S1_at	6.15925	6.64222	6.57846	6.71191	8.4184	8.44218	8.20163	6.02227	5.71039	6.13506	7.54356	7.04096	7.14432	7.06341	7.10232	6.97037	6.32775	6.77326	6.43897	5.72647	5.50833	5.10172
Ta.10329.24.S1_at	6.54418	6.51554	6.50471	6.58519	6.05009	5.70409	6.02218	5.75066	6.2865	5.97407	5.9182	6.37623	6.46279	6.04988	6.36195	6.41002	6.62305	6.01383	6.21426	6.25648	6.14881	6.49781
Ta.10329.25.S1_x_at	6.9777	6.81758	6.64942	7.06282	6.30255	6.19029	6.39221	6.0819	6.26251	6.14785	6.01409	6.32258	6.26221	6.05859	6.53245	6.21507	6.28246	6.16139	6.1834	5.85298	6.009	6.08962
Ta.10329.27.S1_at	5.60372	4.89569	4.7611	5.22559	4.34315	4.47631	4.49576	4.34624	4.41607	4.1908	4.48713	5.1959	4.88833	3.97307	5.27734	4.87761	4.35164	4.36833	4.21649	4.69027	5.17204	5.16909
Ta.10329.28.S1_at	9.57436	9.96224	9.58322	9.80018	11.1037	10.9208	10.8483	10.0298	10.0474	10.0567	10.2158	9.44801	9.59582	9.51906	9.4989	9.46278	10.4828	10.4315	10.5627	8.08169	8.63126	8.4574
Ta.10329.28.S1_x_at	10.0961	10.4399	10.0607	10.2773	11.4823	11.3519	11.3685	10.5927	10.5007	10.5671	10.5888	9.87019	9.84864	10.0387	9.91858	9.94158	10.8702	10.9255	10.9275	8.36161	9.09856	8.85951
Ta.10329.29.S1_x_at	9.44599	9.3566	9.01351	9.31169	9.90598	9.57152	9.76061	9.25191	9.07703	9.24211	9.17911	9.04636	9.26921	8.80219	9.13956	9.11681	8.55557	8.74476	9.01809	7.9471	8.47459	8.21266
Ta.10329.3.S1_at	4.50438	4.46183	3.78058	3.98193	3.71963	3.53778	3.87361	4.04567	3.87875	3.73841	3.78093	3.73091	4.41343	3.53569	3.94549	3.97352	3.66561	3.49765	3.84831	3.71338	3.90988	3.95224
Ta.10329.30.S1_x_at	5.65314	5.74854	5.51265	6.01787	5.62375	5.174	5.45735	5.07846	4.48769	5.15785	4.94972	4.87167	5.5006	4.46156	4.89704	4.67882	5.16781	5.11089	5.52327	4.3539	4.48181	4.35232
Ta.10329.32.S1_at	3.69165	3.58953	3.63514	4.24408	3.37004	3.33373	3.29701	4.00051	4.31365	3.77677	3.21439	3.57856	3.65942	3.69019	3.93664	3.56244	3.30091	3.37273	3.39867	3.62989	3.66033	3.60579
Ta.10329.33.S1_x_at	10.2668	10.6089	10.6454	10.6702	11.1377	10.9957	10.983	10.4469	10.741	10.4737	10.2825	9.87448	10.073	9.92511	10.0778	9.99619	10.5799	10.6156	10.8645	10.2116	9.55364	10.3717
Ta.10329.34.S1_x_at	6.10935	6.10792	5.92275	5.87286	5.43767	4.61477	5.03844	4.86588	4.27781	4.97544	5.10294	5.03556	5.11871	4.95438	4.75363	5.06663	5.40912	5.3796	5.53897	5.19698	5.58141	5.90486
Ta.10329.36.S1_a_at	2.71597	2.83061	2.91422	2.90392	2.49411	2.67337	2.33836	2.49146	2.38641	2.62932	2.64772	2.5393	2.49353	3.4128	3.34265	3.0541	2.47302	2.22332	2.29892	5.35206	2.56783	3.96146
Ta.10329.37.S1_x_at	10.2231	10.6749	10.4617	10.6025	10.4748	10.3442	10.4757	9.93106	10.2721	10.0795	9.88746	9.92466	10.0543	9.78131	9.76965	9.9827	9.11916	9.17764	9.1965	8.51212	8.63186	8.33281
Ta.10329.38.S1_x_at	8.58177	8.14778	7.8608	8.00997	7.23708	7.01384	7.51229	7.38284	7.25879	7.24104	7.10115	7.68951	7.7321	7.06309	7.62215	7.35671	7.29149	7.06309	7.21183	6.92732	7.0667	7.28397
Ta.10329.39.S1_at	8.96442	9.37401	9.50765	9.60913	10.775	10.5393	10.3142	9.6794	9.63817	9.7172	9.78614	9.47214	9.71167	9.78532	9.73023	9.69802	10.4556	10.0625	10.6855	11.0809	10.0625	11.1191
Ta.10329.40.S1_x_at	6.35616	6.66503	6.33945	6.4537	7.31635	7.41865	7.20168	6.7603	6.30915	6.81914	7.14234	7.1327	7.07109	7.59721	7.36772	7.44218	6.73571	6.53258	6.69051	7.53946	6.97698	7.17068
Ta.10329.41.S1_x_at	9.64583	10.0671	10.0382	10.0787	11.4212	11.4729	11.2777	10.831	11.0923	10.8314	10.9002	10.812	10.8119	10.8243	10.7514	10.7496	10.1742	9.56109	10.2956	8.29869	8.66993	8.91846
Ta.10329.42.S1_at	6.38726	6.01859	6.29447	5.95568	6.00097	5.69113	5.74999	5.5	5.55477	5.59118	5.45887	5.60782	5.85108	5.28999	5.69708	5.3404	5.33732	6.06561	5.39393	5.57166	5.27356	5.49133
Ta.10329.43.S1_at	6.09014	5.93652	5.66691	5.82027	5.74255	5.57008	5.7528	5.31175	5.01403	5.33698	5.28953	5.1599	5.62947	5.03668	5.51353	5.28045	6.09303	5.55419	5.78391	5.67577	5.79291	5.75481
Ta.10329.43.S1_x_at	7.53023	7.2323	7.31114	7.32724	7.07949	7.09501	7.39751	6.82572	6.80559	6.88902	6.63389	7.04193	7.20292	6.63098	7.14351	6.9769	7.12012	6.83067	7.10883	7.19248	6.95023	7.57417
Ta.10329.44.S1_x_at	5.91181	5.47677	6.0641	6.06286	5.83842	5.48564	5.4926	5.49311	5.39203	5.4873	5.89059	5.51685	5.59856	5.57944	5.6661	5.66155	4.2002	5.24329	4.87805	4.95491	4.82889	5.05907
Ta.10329.6.S1_at	7.25808	7.33558	7.07948	6.85963	6.77217	6.63546	6.66667	6.57352	6.93158	6.65183	6.71355	6.67384	6.75776	6.40187	6.17337	5.97682	6.91459	6.95835	6.93085	6.31952	6.38962	6.46675
Ta.10329.8.S1_x_at	7.23951	7.31243	7.30459	7.27887	7.97249	7.98175	8.06506	6.30473	6.52484	6.32724	7.28261	7.23732	7.1402	6.87075	6.94997	6.91262	7.61366	7.67489	7.10907	6.5826	6.53143	6.49375
Ta.10329.9.S1_a_at	2.59871	3.01302	2.53997	3.34782	2.1985	2.53462	2.44799	2.3382	2.52803	2.25782	2.32465	2.35169	2.52879	4.36193	3.11815	3.38381	3.54688	2.36075	2.49475	5.39407	2.90618	4.48558
Ta.10330.1.S1_a_at	6.92597	7.10573	7.01656	7.15981	5.91719	5.61901	5.89072	5.95227	5.64159	5.89789	5.78698	5.4161	5.27966	6.26588	5.80815	6.08382	6.98248	6.9443	6.8161	7.72878	7.40484	7.88803
Ta.10331.1.S1_at	5.10801	4.34066	4.44878	4.10259	4.43616	4.06674	4.54648	4.48184	4.07994	4.05989	4.3183	4.70276	4.92362	3.97059	4.70772	4.57139	4.45982	4.59853	4.47568	4.86532	5.13375	4.60454
Ta.10332.1.A1_at	4.53883	4.44341	4.55628	4.8402	4.79105	4.50346	4.81724	4.58313	4.92256	4.84523	4.62978	4.85366	5.12109	5.56667	5.19957	5.01236	4.74778	4.55054	4.6379	4.65477	5.04536	4.31065
Ta.10333.1.S1_at	8.02664	8.61004	8.50785	8.56985	9.61023	9.52644	9.28057	9.82209	9.86586	9.76932	10.0351	7.72798	7.63108	8.3479	7.85453	7.98188	9.88826	9.43775	9.33424	6.20759	7.57201	6.92563
Ta.10333.3.S1_x_at	6.61106	6.7442	6.58155	6.74689	7.95179	7.85969	7.73371	7.50001	7.49783	7.36431	7.34438	5.01302	5.62404	6.15481	5.90213	5.98122	8.87045	8.37939	7.99228	5.7035	6.87867	5.57016
Ta.10334.1.A1_at	7.42776	8.49305	8.62781	8.76582	8.98366	8.79802	8.60184	8.86823	8.45069	8.7085	9.08173	9.84279	10.1603	9.05873	8.71964	8.79382	8.96633	8.38595	9.00856	8.03677	8.73942	8.52649
Ta.10334.2.A1_at	9.07733	9.78665	9.73459	10.0419	10.1468	9.99203	9.94291	10.292	10.0359	10.2219	10.3513	10.8993	10.8831	10.4406	10.3545	10.5104	9.98304	9.77124	9.82603	9.87886	10.3142	9.82085
Ta.10335.1.S1_at	5.22949	4.41295	5.20508	4.63911	4.77411	5.20641	4.80008	4.22553	4.79252	4.12719	4.80532	4.46994	3.84535	4.04204	4.00417	3.92114	6.67082	6.5187	6.37796	3.8918	4.31362	4.45576
Ta.10337.1.S1_at	8.27668	8.38845	8.58454	8.7859	9.18001	9.13835	9.25819	9.12512	9.01341	9.08526	8.93606	8.21292	8.11799	8.69581	8.19416	8.24128	10.0399	9.94917	9.92184	8.64422	9.68248	8.54315
Ta.10338.1.S1_at	4.68729	5.21691	4.29452	4.47853	5.37255	4.97835	4.81146	4.12251	4.18985	4.12482	5.23539	4.61127	4.35545	3.72435	3.85615	3.89276	4.45117	3.96783	3.68788	3.76844	3.71311	4.4169
Ta.10339.1.S1_at	5.06558	4.51559	4.6099	4.96586	4.45608	4.62586	4.43637	4.1824	4.85751	4.41086	4.50138	5.07622	4.82792	4.52827	5.15533	5.00782	4.6407	4.72858	5.31928	5.87327	5.70122	5.43148
Ta.1034.1.A1_at	8.88395	9.16165	9.12023	8.85577	8.13193	8.11877	7.88512	7.96633	7.84822	7.9942	8.12208	7.6996	7.77095	7.62859	7.52583	7.54882	6.74901	7.16422	6.71955	7.4789	7.784	6.60242
Ta.1034.2.S1_at	3.66533	3.42353	3.63912	3.92641	2.90333	3.02982	3.21541	3.28797	3.68727	3.62222	3.45445	3.48721	3.85175	3.6744	3.55978	3.18204	3.93296	4.23916	3.89167	4.09918	3.75158	3.54103
Ta.10340.1.S1_at	6.89863	6.74792	6.90443	6.74729	6.23784	5.94952	6.57023	6.18091	6.47265	6.17188	6.14672	6.99998	6.83203	5.71525	6.55802	6.5162	6.36601	6.62936	6.27623	6.36144	6.39972	6.20411
Ta.10341.1.S1_at	4.14385	4.29315	4.08978	4.06654	4.03475	3.87434	4.03183	3.84394	4.2326	3.73384	3.83976	4.05352	3.94179	3.53667	3.93908	4.01887	3.96582	3.74459	4.06976	4.12333	4.07023	4.42468
Ta.10343.1.S1_a_at	7.96985	8.37979	7.50154	6.84293	8.08755	8.05026	7.91391	8.02381	7.95343	8.04962	8.07638	7.26475	7.29845	7.1464	7.06409	7.12624	8.12403	8.18417	8.15079	5.85946	6.59297	6.25527
Ta.10343.3.S1_at	6.20857	6.68599	5.48655	5.38203	6.41188	6.26544	6.06601	6.35622	6.39536	6.35476	6.516	5.98125	5.86981	6.07557	5.91397	5.96365	6.17212	5.99567	5.90494	4.63069	4.99787	4.50935
Ta.10344.1.A1_x_at	7.94005	8.12545	7.67776	7.46149	6.59114	6.60565	6.69465	6.69193	6.36585	6.79975	7.252	7.10124	7.31506	9.44826	9.81958	9.60761	7.73086	7.78538	7.54426	11.0664	9.3125	11.1853
Ta.10345.1.S1_at	7.15316	7.51874	7.0201	7.19319	7.81935	7.76917	7.60156	6.21736	6.46101	6.37484	2.95297	8.12283	7.85643	7.0086	6.35097	6.65495	8.52327	7.11744	8.22721	7.10477	7.44765	6.90068
Ta.10346.1.A1_at	6.65582	6.78453	6.9609	6.92937	8.05518	7.85404	7.74231	7.70643	7.65652	7.7006	7.91914	8.02153	7.98933	8.18118	8.00665	8.04849	8.27031	8.02683	8.01595	8.66245	7.99513	8.27339
Ta.10346.2.S1_at	4.06505	4.21324	4.73431	5.04422	6.53852	6.75301	7.21697	7.03601	6.36406	6.79064	6.17073	4.76575	4.4214	6.21101	6.09375	6.18219	6.83448	7.1021	6.91197	7.40014	7.15356	7.48988
Ta.10347.1.S1_at	7.71513	7.91586	8.30844	8.19735	8.23052	8.11841	8.01951	7.92666	8.24264	8.04341	8.02461	7.42175	7.30067	7.36958	7.31584	7.26993	8.24029	8.08243	8.16614	6.70405	7.10647	6.85027
Ta.10347.1.S1_x_at	7.73792	7.91148	8.22989	8.1729	8.21894	8.03828	7.8512	7.83176	8.16698	7.99962	7.98933	7.26351	7.24778	7.42897	7.18285	7.28093	7.62207	7.52668	7.94977	6.01222	6.29672	6.51398
Ta.10348.1.S1_a_at	7.03622	6.40468	6.59226	6.74869	5.81408	5.80282	6.50816	6.22401	6.38256	6.22383	6.05868	5.95479	6.1077	5.22041	5.98998	5.98621	6.24076	5.84166	5.97809	5.63791	5.98226	5.68285
Ta.10349.1.S1_a_at	8.75685	8.40487	8.1863	7.69834	7.95724	7.99202	7.69881	8.23903	8.1909	8.31637	8.51928	8.80828	8.70272	10.4339	10.1966	10.2114	8.62193	8.66655	8.95976	11.4894	11.2874	11.2514
Ta.10349.1.S1_x_at	8.46887	8.30235	8.07411	7.62276	7.92796	7.55322	7.51967	8.09905	8.14674	8.22531	8.4968	9.41491	9.4633	10.4932	10.2995	10.4154	8.89746	8.58365	9.38223	11.8352	11.4068	11.63
Ta.10349.2.S1_at	9.24403	8.9304	8.46642	7.77374	8.9786	8.60287	8.61887	9.26684	9.34913	9.41881	9.37164	10.3751	10.4021	11.2196	11.1595	11.2671	2.65973	2.11226	2.70103	2.58974	2.74924	2.38052
Ta.10349.3.S1_x_at	8.44098	8.04134	8.10531	7.5118	8.18499	7.92149	7.59331	8.35863	8.40312	8.49639	8.71999	9.49827	9.49133	10.5155	10.3514	10.3406	9.14759	8.96714	9.32888	11.4596	11.1189	11.4049
Ta.10350.1.S1_at	9.14633	9.61864	9.79112	10.0536	10.7777	10.628	10.5739	10.3922	10.7139	10.4278	10.8068	10.144	10.1761	9.96171	9.5597	9.56713	9.67504	9.72274	9.55287	7.97396	8.65041	8.09991
Ta.10350.2.S1_a_at	2.89493	2.65065	2.62921	2.71315	3.09318	3.55987	3.60912	3.62396	3.94239	3.77064	3.06316	3.27162	2.93655	2.92841	3.0694	2.96938	3.9005	2.94613	3.3562	2.93074	2.7255	2.92298
Ta.10350.2.S1_at	2.85492	2.88869	2.6553	2.63073	2.89918	2.64825	3.03763	2.88209	2.74704	2.83577	2.88032	3.02835	2.99612	2.65003	3.13225	2.99537	2.87509	3.01515	2.74799	2.61508	3.16711	2.81752
Ta.10350.3.S1_x_at	4.45518	5.41247	5.14684	5.14897	5.99443	6.10536	6.19615	6.21325	5.99145	6.23328	6.33702	5.43116	4.97185	5.35812	5.37511	5.38802	4.34096	5.47254	5.20262	4.20991	4.5144	4.62164
Ta.10351.1.S1_at	8.31519	8.3657	8.75867	8.93624	6.04116	5.95138	5.8661	5.86549	5.75716	5.87886	5.66712	7.7798	7.7172	7.68588	7.32296	7.5294	5.9727	6.9346	6.86182	8.26382	7.99204	8.29557
Ta.10352.1.S1_at	4.11968	3.91472	3.56072	3.81791	5.39947	5.62296	5.42838	4.2862	4.09529	4.51968	5.33747	5.19442	5.13277	4.57409	4.20661	4.56176	4.79009	3.36314	4.50632	3.32211	3.86509	4.11933
Ta.10353.1.A1_a_at	4.41343	5.6785	6.1493	6.44215	5.83788	6.08976	5.82583	6.30552	5.95459	6.17506	6.48199	5.87929	5.46474	6.1524	5.71033	5.83757	3.62555	3.83194	4.26244	4.1831	4.09148	3.94083
Ta.10353.3.S1_at	2.35308	2.24926	2.42293	2.50563	2.43328	1.95485	2.7934	2.17973	2.43742	2.37299	2.60929	2.38386	2.44781	2.44404	2.39758	2.11511	2.79963	2.60069	2.47826	2.40396	2.25212	2.35146
Ta.10354.1.S1_at	9.13601	8.93295	8.09029	8.2211	7.35091	7.23278	7.26274	7.4065	7.62561	7.42149	7.91039	7.63466	7.63792	7.06464	6.64662	6.76233	8.26707	8.98312	8.41497	4.43902	4.47128	5.14743
Ta.10354.1.S1_x_at	8.74161	8.88565	8.30263	8.06366	7.16418	7.12676	7.14221	7.15128	7.21205	7.1065	7.56649	7.2141	6.96727	6.73612	6.23388	6.42463	8.0111	8.301	7.98347	4.82647	4.21098	5.00522
Ta.10354.2.S1_x_at	8.40552	8.46364	8.31091	7.69281	6.83744	6.66797	6.72923	6.83543	6.49009	6.49732	7.00086	6.58846	6.45853	6.3006	6.04732	6.24734	7.31316	7.49392	7.41716	4.08806	4.14296	4.27627
Ta.10354.3.S1_x_at	7.96878	7.89446	7.32403	7.14428	6.23807	6.36871	6.49697	6.1672	6.23502	6.26652	6.85164	6.40669	6.29778	5.98001	5.9098	5.88279	5.67855	5.55325	5.62451	3.1811	3.09026	3.43635
Ta.10355.1.S1_at	5.53393	5.95112	5.46126	5.57695	6.21353	6.15771	6.13525	6.24582	6.11826	6.20891	6.49771	6.79707	6.89319	6.92182	6.77828	6.87658	5.82906	5.53745	5.46453	6.74907	6.29505	6.36234
Ta.10357.1.S1_s_at	6.52215	6.98778	7.00608	6.73455	6.54025	6.35291	6.43955	6.22459	6.19892	6.21291	6.0257	6.39228	6.17669	6.92855	7.08128	7.04737	7.75847	7.74438	7.69871	7.93736	7.50787	7.67783
Ta.10357.2.A1_at	2.26744	2.22768	2.09978	2.20273	1.95934	2.13759	2.41894	1.96426	2.17652	2.28933	2.18574	2.22962	2.39479	2.26744	2.26241	2.06295	2.57231	2.57945	2.34022	2.3655	2.50719	2.342
Ta.10357.2.A1_s_at	4.97339	5.17629	5.32573	5.20696	5.63166	5.30491	5.73231	5.39496	5.73601	5.40049	5.71148	6.0119	6.14521	5.70223	5.8371	5.80981	5.89717	5.90494	5.4249	5.94739	5.09686	5.91367
Ta.10358.1.A1_at	6.81446	7.48624	7.67432	7.39616	6.91839	6.70702	6.5866	6.95294	6.92978	6.96525	6.95859	6.19909	6.26171	6.60778	6.1864	6.50114	7.62114	7.29535	6.82423	5.56072	6.07878	5.51712
Ta.10358.2.S1_at	4.96238	4.56223	5.11803	4.90563	4.72447	4.66551	4.81184	4.8293	4.65263	4.97312	4.53795	4.61716	4.76987	4.4003	4.66551	4.70153	5.87947	5.98694	5.32081	5.20782	5.24204	4.9063
Ta.10359.1.S1_at	4.7117	4.69403	4.90454	4.26799	4.10986	3.71148	4.22512	4.27037	4.23053	3.96791	4.28043	4.19292	4.15248	4.06837	4.0797	4.20893	5.14915	4.35952	3.91816	4.67456	4.1634	4.59301
Ta.10360.1.S1_at	2.74142	2.65908	2.8955	2.5118	2.60779	2.30713	2.37647	2.55559	2.46177	2.65293	2.88958	2.77342	2.90201	2.71907	2.45994	2.6471	3.12433	2.78985	2.69547	2.92366	2.48084	2.53934
Ta.10360.2.S1_at	2.21676	2.30433	2.25296	2.26745	2.08442	1.81632	2.17027	1.97565	2.23784	1.95362	2.2353	2.22183	2.40596	2.31618	2.14699	2.02634	2.03645	2.20642	2.14699	2.15008	2.52023	2.45497
Ta.10361.1.S1_at	8.65541	8.91178	8.74106	8.71632	8.6741	8.70675	8.59408	8.92286	9.23335	9.0062	9.24691	9.47376	9.18189	8.76165	8.57344	8.62761	9.49822	9.37205	9.48642	7.46288	8.43146	7.89496
Ta.10361.2.S1_at	2.29822	2.24926	2.11226	2.14424	2.16346	2.10515	2.12553	2.22927	2.10819	2.23736	2.43382	2.30289	2.16287	2.1255	2.07849	2.04369	2.64181	2.51158	2.96558	2.19056	2.03993	2.44842
Ta.10361.2.S1_x_at	2.76084	3.13207	3.15318	2.99454	3.1784	3.14291	2.77642	3.4214	3.09665	3.16835	3.15532	2.74304	2.93209	3.16374	2.94647	2.57761	3.36603	3.67502	3.84831	3.04713	3.32335	3.08667
Ta.10362.2.A1_a_at	8.32479	8.79574	8.82423	8.86562	9.67318	9.69484	9.95376	9.44959	9.55695	9.41167	9.70292	9.30983	8.99852	9.34539	9.24952	9.20129	9.28004	9.35555	9.04664	8.92099	9.30479	9.10405
Ta.10362.3.A1_at	4.58912	4.15984	4.51965	4.32198	4.27179	4.29835	4.20759	3.93683	4.30064	3.77978	4.32783	4.13217	4.18181	4.03569	4.34388	4.29835	4.87165	4.21535	3.98627	4.61917	4.24959	4.18217
Ta.10363.1.S1_at	7.53156	7.72346	8.10182	8.30204	7.73951	7.83048	7.63024	7.68073	7.55431	7.63514	7.83386	7.89327	7.86041	7.41784	7.09827	7.02414	7.49881	7.34857	7.5735	5.95744	7.73228	6.64988
Ta.10364.1.S1_at	7.04614	5.47019	5.9978	5.68747	5.45245	5.35751	5.50944	5.66923	5.64799	5.44267	5.56909	6.03614	5.87132	10.4182	10.161	10.2477	4.86459	5.04049	5.01243	6.47867	5.4368	6.60223
Ta.10364.1.S1_s_at	6.05261	5.18643	5.65295	5.10526	5.47947	5.07427	5.12222	5.66187	5.57565	5.57824	5.52566	5.51739	5.55927	10.4037	10.25	10.2487	5.66797	4.59711	4.83233	9.94662	7.76036	10.0503
Ta.10365.1.S1_x_at	4.08635	4.15188	3.59862	3.95097	3.529	3.55929	3.84706	3.80053	4.1341	3.81277	3.86198	3.82942	3.94018	3.46274	3.61638	3.63011	4.34055	3.92649	3.88899	3.81094	3.5918	3.53078
Ta.10365.2.S1_s_at	4.65911	4.42873	4.4715	4.089	4.70658	4.4278	4.55848	4.35613	4.39855	4.40503	4.53231	4.02821	3.84834	4.36142	4.3321	4.35464	4.81893	5.06049	4.74282	4.73611	4.15301	4.75589
Ta.10366.1.S1_at	2.13462	2.75421	2.56545	2.34215	2.47522	2.49738	2.13968	2.16357	2.22711	2.34215	2.2661	2.17631	2.33247	2.34194	2.41521	2.1556	2.34215	2.40003	2.45086	1.99267	2.15008	2.41426
Ta.10367.1.S1_at	3.03516	2.74028	3.20954	2.75672	2.97928	3.28965	3.09261	3.36541	2.92058	3.25566	2.90695	3.25543	3.32859	3.01165	3.01165	3.25129	4.01584	4.03524	4.61719	3.10987	3.6607	3.38948
Ta.10368.1.S1_at	3.93452	3.37353	3.59966	3.46822	3.29206	3.47387	3.1632	3.31929	3.21836	3.20091	3.73297	3.24628	3.42255	3.05931	3.27956	3.27309	3.1632	3.47174	3.13948	3.08887	3.39645	2.98392
Ta.1037.1.S1_at	5.70687	6.95728	6.83126	6.43759	7.32726	7.2087	6.78355	6.78075	6.88241	6.65971	6.80495	6.48536	6.66546	7.26428	7.03761	6.94206	8.02722	8.44528	8.12464	7.25072	6.50727	7.05904
Ta.10370.1.S1_at	5.32186	4.8438	4.91199	4.98986	4.98731	4.50022	4.81455	4.9808	5.35232	4.60786	4.73655	4.71968	4.87892	4.50781	4.99822	4.96056	5.15824	4.99954	5.26242	5.51073	5.23729	5.60879
Ta.10371.1.S1_at	5.22746	5.06599	5.05652	4.87248	5.09963	5.39411	5.41439	5.40953	5.4767	5.4754	4.96078	4.74719	4.78898	4.50541	4.73892	5.05906	6.23967	6.46429	6.91464	5.29734	6.33878	5.56802
Ta.10371.2.A1_at	6.58083	6.81057	6.94115	6.95576	7.97083	7.82936	7.82733	7.75053	7.63795	7.77996	7.78479	7.80451	7.67264	7.78247	7.27902	7.46256	7.10227	6.95576	7.55258	6.31362	7.28258	6.67528
Ta.10372.1.S1_x_at	2.35247	2.38836	2.21655	2.2613	2.13779	2.36247	2.23559	2.04645	2.57285	2.09595	2.22927	2.5562	2.46146	2.23632	2.17475	2.11284	2.28302	1.99569	2.27323	2.61061	2.04515	2.07826
Ta.10373.1.A1_x_at	5.84879	6.59102	6.66138	6.71185	7.1942	7.24143	7.03434	6.75034	6.9791	6.6709	7.08031	6.74757	6.90153	6.59856	6.59325	6.56986	6.65996	6.39972	6.36559	5.23353	5.40357	4.46976
Ta.10374.1.S1_at	6.411	6.93978	6.13092	6.94262	6.45197	6.39666	6.4036	5.97463	5.72329	6.15486	6.45263	6.25995	6.05416	5.45756	5.1766	5.1377	5.23837	5.07658	4.34275	4.51612	4.31983	3.65466
Ta.10375.1.S1_a_at	9.29905	9.4924	9.70317	9.67827	9.91428	9.99603	10.1822	9.88232	10.2266	9.84177	9.92332	10.0793	10.0659	9.95085	10.0842	10.0318	9.50111	9.52591	9.68414	9.67573	9.51714	9.60485
Ta.10375.1.S1_x_at	8.72126	8.8592	9.01815	9.09377	9.19425	9.11323	9.36315	9.32048	9.42309	9.33217	9.34956	9.59566	9.54154	9.3904	9.67967	9.59029	8.72502	8.702	8.9535	8.96508	8.92569	8.88325
Ta.10375.3.A1_at	4.65795	5.01603	4.90482	4.86601	5.5004	5.33029	5.05967	5.0738	4.92565	5.13947	5.12625	5.78338	5.26495	5.45458	5.49794	5.42253	5.41673	4.59197	5.01107	5.17357	5.0384	5.05927
Ta.10376.1.A1_at	6.96625	7.64247	7.61713	7.57619	5.16616	5.01713	5.34901	4.86875	4.64116	4.86655	5.80232	4.88596	5.00941	4.91247	4.81227	4.59964	5.87721	5.34058	5.27699	4.71554	4.53736	4.75691
Ta.10377.1.A1_at	6.62951	7.06278	6.58818	6.77437	7.11551	7.11776	6.8629	6.9739	7.26292	7.08345	7.37345	6.8697	6.77801	5.52877	5.84101	5.45124	7.7234	7.98926	7.46111	3.94083	4.73077	4.39027
Ta.10378.1.S1_at	7.02834	7.18584	7.55131	7.45105	8.57105	8.34286	8.39151	8.33643	7.99278	8.49071	8.56778	9.07681	8.99273	8.88893	8.91568	8.94286	3.69867	3.74433	4.75203	4.49951	4.83526	5.10675
Ta.10379.1.A1_at	5.87615	6.40709	6.22652	5.96776	4.57192	4.74707	4.99974	4.89609	4.85958	4.92262	5.49049	4.67719	5.30412	5.58636	5.15333	5.06014	6.95065	6.80442	6.53748	5.85327	5.98152	6.14097
Ta.10379.2.S1_at	5.20414	4.47517	4.37648	4.63876	4.40236	4.38482	4.60103	4.18082	4.58788	4.56089	4.6738	5.02613	4.61559	4.33164	4.58428	4.53374	4.99308	5.24878	5.41077	3.95662	4.63701	4.92851
Ta.1038.1.S1_a_at	5.34545	5.22076	4.98017	4.7516	4.42149	4.27922	4.2326	9.57605	9.48229	9.11869	9.61338	4.71025	4.87955	8.87344	8.35293	8.34931	5.04202	4.97544	4.89209	5.62267	5.06759	5.21896
Ta.1038.2.S1_at	2.34534	2.07439	2.11226	2.23592	2.34339	2.15008	2.46042	4.04986	2.69065	3.44452	3.08665	2.05241	2.35259	3.06805	2.88831	2.87681	2.21986	2.28401	2.05065	2.03996	2.11511	2.06704
Ta.10380.1.S1_at	5.99338	6.10301	6.1493	6.18571	6.28333	6.29877	6.12436	6.23083	6.38005	6.05626	6.47092	6.19697	6.34947	5.88054	5.69404	5.68157	6.42513	6.20577	6.60628	5.56242	6.0102	5.37013
Ta.10381.1.S1_at	5.79702	7.21341	5.53672	5.422	5.09141	5.33019	5.09019	5.10652	5.50132	5.55945	5.52653	5.27579	4.88603	6.59868	5.74872	6.11207	5.6283	6.08096	5.71096	8.02686	6.81788	7.02123
Ta.10381.1.S1_x_at	5.70289	6.96738	5.65299	4.92381	4.96683	4.96261	4.84802	4.97874	5.06206	4.93704	4.98	4.68104	4.95165	6.5717	5.75863	5.74834	5.29128	6.00766	5.90635	8.03824	6.54455	6.60851
Ta.10382.1.S1_at	2.49251	2.42976	2.4086	2.33624	2.23026	2.78802	2.47279	2.42941	2.75803	2.40593	2.54648	2.1704	2.3538	2.3749	2.26315	2.51365	2.57099	2.40555	2.51141	2.37655	2.4201	2.69645
Ta.10383.1.S1_at	3.47767	3.16563	3.59862	3.04559	3.25943	3.27106	3.42992	3.05992	3.05992	3.21975	3.07851	3.27155	3.81945	3.43259	3.25943	3.25779	3.31218	2.91147	2.5615	3.22595	2.91708	3.12353
Ta.10384.1.A1_at	4.42254	4.10001	3.98716	3.99815	3.79488	3.7315	3.66529	4.04569	3.72024	4.05582	3.71023	3.98648	3.98011	3.62464	3.66424	3.95387	4.57411	4.21333	3.96079	3.58615	3.85553	3.78431
Ta.10385.1.A1_at	5.44834	6.20607	5.76631	5.8538	5.6681	5.33636	5.21961	4.58243	3.84977	4.05102	3.51893	6.40143	6.50249	5.91538	5.42197	5.70817	6.73502	6.42636	6.43158	5.22255	5.57912	4.77956
Ta.10386.1.A1_at	4.72708	5.31077	5.65295	5.48618	5.98262	5.87106	5.97578	5.97854	5.67742	5.81851	6.37577	6.69147	6.57745	5.89067	5.55352	5.7725	4.36459	3.69345	3.84368	3.38649	4.25759	4.07715
Ta.10386.2.S1_at	3.61263	3.13175	3.57488	3.52118	3.07462	2.91039	3.52593	3.266	2.96261	3.34057	3.00966	3.23653	3.35499	2.98757	3.33436	3.21141	3.13422	3.12534	3.46967	3.10742	3.27093	3.12089
Ta.10387.1.A1_at	7.32623	7.59001	7.33363	7.1516	6.95735	6.67757	6.45798	6.50041	6.2204	6.243	6.60815	7.29536	7.2808	6.53151	6.06093	6.30311	2.86036	3.01515	2.94457	3.29111	2.74583	3.55488
Ta.10387.2.S1_a_at	5.93776	5.6583	5.80378	5.65714	5.66299	5.53158	5.73001	5.42576	5.55907	5.77181	5.23604	5.57568	5.39273	5.37633	5.4351	5.35529	5.03018	4.69024	5.2411	5.31709	5.12558	5.2867
Ta.10387.2.S1_at	4.50397	4.6904	4.55938	4.68864	4.5423	4.83255	4.73532	4.4544	4.54862	4.54009	4.4314	3.79297	4.23267	3.85883	4.34535	4.30608	4.45273	4.04918	4.45774	4.04813	4.22986	3.51372
Ta.10387.3.S1_at	4.60154	4.87236	4.7442	4.94525	5.59056	5.49893	5.19989	4.58646	4.79948	4.72074	4.34597	4.79289	4.92137	4.45792	3.89427	4.15944	3.30428	3.13557	3.07606	3.95195	3.97868	3.61117
Ta.10389.1.S1_a_at	9.11988	9.13963	9.62971	9.32367	9.70222	9.82803	10.0278	9.63508	9.36784	9.61943	9.53261	8.04518	7.88566	9.53225	9.5374	9.58391	9.03328	9.38308	9.00813	9.70559	9.13607	9.66735
Ta.10389.1.S1_at	10.088	10.1099	10.5537	10.4555	11.0225	10.923	10.8651	10.641	10.6482	10.7849	10.984	10.3961	10.4796	11.146	11.0165	11.1049	4.19525	3.97038	4.43313	4.75274	4.8283	4.78501
Ta.10389.2.S1_at	9.84168	9.3909	10.0686	9.07501	10.2494	10.2167	10.2084	9.75875	9.62435	9.68346	10.0863	9.48268	9.56254	10.288	10.2208	10.2735	8.91646	9.63443	8.66851	10.2515	8.86566	9.77715
Ta.10389.3.A1_at	9.94549	9.72282	9.99407	9.56412	10.1516	10.1733	10.1155	9.71092	9.7778	9.87078	10.0975	9.38427	9.53755	10.0008	9.88965	10.0347	10.276	10.1808	10.3167	10.4025	9.68647	10.7677
Ta.1039.1.S1_at	7.62819	7.9494	8.05202	8.0181	8.18134	8.19007	7.90136	8.00071	7.80079	8.06319	8.09947	7.51086	7.34329	8.05483	7.58291	7.83102	9.31436	9.56786	9.60155	8.76651	9.54852	8.62564
Ta.10390.1.S1_at	6.94947	4.81162	6.96805	6.85519	6.38894	6.37149	6.25901	5.02315	4.96682	4.94002	4.36553	6.31054	6.17294	9.95634	9.91617	9.85171	3.66561	2.59219	6.52771	12.5666	10.9943	12.4607
Ta.10390.2.A1_a_at	6.84165	6.13979	6.53165	6.83491	6.24176	6.37269	6.31636	5.94598	6.2441	5.81459	6.07149	6.12865	6.31979	8.20267	7.97087	7.91401	5.80492	6.52841	6.59763	12.6406	10.8057	12.5424
Ta.10390.2.A1_x_at	6.11933	4.86671	5.83784	6.15675	5.80194	5.99547	5.87801	5.12573	5.33564	5.09857	4.92886	5.65045	5.65185	10.1235	9.93254	9.71777	4.62867	4.77375	6.23157	12.8836	11.7171	12.8003
Ta.10391.1.S1_at	4.15484	3.84049	3.59045	4.00246	3.50741	3.45122	3.538	3.63175	3.61369	3.64114	3.62971	3.74288	4.06616	3.58945	3.83872	3.71441	4.24899	3.88646	3.92207	3.53871	3.94993	3.66276
Ta.10392.1.A1_at	9.29693	9.42836	9.29582	9.20725	8.64611	8.62617	8.53091	8.89683	8.60949	8.84599	8.90709	9.22969	9.21046	9.55531	9.39797	9.56374	8.61354	8.6663	8.6434	9.9235	9.46335	9.50757
Ta.10392.2.S1_at	3.83851	3.65492	3.65555	3.47328	3.7389	3.49673	3.58399	3.40338	4.04248	3.32469	3.9541	4.51976	4.52955	4.63455	4.14071	4.45564	3.29065	2.74062	3.34133	3.41098	3.41018	4.08504
Ta.10393.1.S1_at	5.35605	4.9876	5.15918	5.24817	4.82286	4.64539	4.90391	5.0538	5.17126	5.25531	5.03897	4.83713	4.88373	4.99493	4.84443	4.83672	5.33254	5.23211	5.32664	5.46509	5.19015	5.65752
Ta.10395.1.S1_a_at	9.77053	8.70222	8.90894	9.25236	5.10992	5.41855	5.27489	5.10846	4.88066	4.62071	5.04182	5.503	4.8736	7.40684	6.97042	7.08734	6.34511	7.13498	6.14049	9.47125	7.87281	9.50091
Ta.10395.1.S1_x_at	9.11789	8.11835	8.19154	8.39646	5.22732	4.60267	5.09415	4.69545	4.71132	4.91929	4.60395	5.18178	5.45468	6.63776	6.22261	6.59658	6.02243	6.93903	5.7849	9.1837	7.28763	9.08602
Ta.10395.2.S1_x_at	9.3209	8.13233	8.35965	8.56856	3.46453	4.16159	4.2263	4.20983	4.16855	4.12839	3.94224	5.18834	4.33704	6.61169	6.26539	6.48149	5.79124	6.4415	5.81433	9.37005	7.7297	9.1726
Ta.10397.1.S1_at	7.47952	7.77846	7.88416	7.94649	8.13197	8.17429	8.03605	8.13468	8.20824	8.04809	8.14967	8.11242	8.02676	8.27369	7.83804	7.83828	9.00657	8.6056	8.48517	8.68865	8.78053	8.4235
Ta.10397.2.S1_at	2.78991	2.43058	2.95205	2.50563	2.50127	2.52654	2.54988	2.45101	2.49642	2.53145	2.51769	2.48718	2.30383	2.54744	2.54848	2.49395	2.3618	2.9179	2.65482	2.32973	2.68199	2.39906
Ta.10397.3.S1_at	2.11249	1.94366	2.13826	2.04678	2.33433	2.0838	2.26644	2.32243	2.15743	2.31705	2.40361	2.53364	3.15475	2.2553	2.48046	2.28302	2.36207	2.02375	1.83861	2.06736	1.97346	2.16558
Ta.10398.2.S1_a_at	4.31119	4.67094	4.14761	4.41334	4.03758	3.86442	4.17437	4.38772	3.82546	4.36543	4.48692	4.49435	4.4809	3.88161	4.13414	3.86406	4.40493	4.01742	4.43313	4.57452	5.09562	4.58373
Ta.10399.1.S1_at	9.54502	10.0579	10.3764	10.6753	10.8661	10.8458	10.9201	10.989	11.0929	10.9046	11.1284	10.1029	9.94477	9.79653	9.32296	9.52761	10.5501	10.9451	10.7352	6.36765	8.09438	6.81287
Ta.104.1.S1_at	4.72	3.99821	4.31778	4.49885	4.22627	3.6945	3.88996	4.08493	4.06405	4.39474	4.4422	4.48758	4.31007	4.16471	4.74343	4.02759	4.85875	4.67677	4.48205	4.71861	4.37481	5.4275
Ta.1040.1.S1_at	10.3358	10.2359	10.4917	10.7611	10.8795	10.7865	10.6892	10.807	10.7885	10.7811	10.9154	10.639	10.8924	10.847	10.7893	10.8641	10.8978	10.7327	10.6593	11.0579	11.0339	11.1212
Ta.10400.1.S1_at	3.7597	4.15984	3.80224	3.52503	3.67075	3.94924	3.83385	3.82179	3.89192	3.93646	3.81001	4.03019	4.019	3.65165	4.13696	4.03343	3.70262	4.13732	4.17872	3.83734	3.88182	3.96411
Ta.10401.1.S1_a_at	4.54476	4.29552	4.42305	4.60112	4.18637	4.15855	4.38182	4.62279	4.56039	4.41823	4.15483	4.68779	5.05064	4.60281	4.39098	4.54889	4.39971	4.66534	4.58609	4.89207	5.62317	5.44548
Ta.10401.1.S1_x_at	3.75682	3.36406	3.44118	4.07967	3.27562	3.47051	3.58928	3.59259	3.76247	3.59319	3.85456	4.06238	3.61259	3.65387	3.84915	3.69306	3.75076	3.83983	4.20258	4.51645	4.60722	4.00418
Ta.10401.2.A1_at	2.58817	2.43103	2.5148	2.75695	2.97599	2.50829	3.00125	2.48173	3.22041	2.71958	2.79821	3.12189	2.91258	3.00281	2.8659	2.93505	2.68555	2.50382	2.71192	2.81239	2.60363	2.5217
Ta.10401.3.A1_x_at	5.56416	5.47812	5.32396	5.73552	5.14533	4.92713	5.44977	5.10265	5.43505	5.38438	5.38076	5.48583	5.53211	4.8166	5.27152	4.96828	5.78592	5.29706	5.86407	6.44185	5.84423	6.1781
Ta.10402.1.S1_x_at	10.6499	10.4909	10.3775	10.3341	10.3554	10.4162	10.4248	10.2239	10.0064	10.3233	10.3577	9.83781	9.87437	10.0426	10.1337	10.0321	10.7508	11.2806	10.9883	9.80486	10.5829	10.2708
Ta.10402.2.S1_at	3.90257	4.14069	4.78449	4.47862	5.69169	5.9246	5.52918	5.39194	5.7483	5.7264	5.94651	6.51967	6.73863	6.77519	6.12539	6.18219	5.27775	5.78128	6.01306	5.32018	5.29792	6.02291
Ta.10402.3.A1_at	9.9228	10.15	10.1456	9.99396	10.9771	10.9048	10.9725	10.7061	10.6414	10.9054	10.8846	10.9398	11.0796	10.7401	10.9312	10.9159	3.8836	3.49765	3.93831	3.53802	3.57872	3.26724
Ta.10402.3.A1_x_at	10.0439	10.3758	10.3789	10.2519	11.0289	11	11.0875	10.7873	10.5866	10.881	10.9406	10.6687	11.0282	10.7685	10.9892	10.8985	5.79479	4.98301	4.82695	5.36423	6.28669	5.75691
Ta.10403.1.S1_at	2.51766	2.72568	2.34738	2.64048	3.02598	2.9511	2.99454	2.79797	2.35439	2.65193	3.08861	2.64758	2.84511	2.44404	2.97471	2.74304	2.14127	2.52994	3.27033	2.94609	3.01949	2.63356
Ta.10404.1.S1_at	3.81321	3.72426	4.14079	4.0967	3.50423	3.23269	3.48067	3.56458	3.5023	3.50326	3.51893	3.12962	3.71947	3.9212	3.42351	3.34633	4.40493	4.14343	4.12321	4.1485	3.60467	3.60738
Ta.10405.1.A1_at	4.66082	5.10656	5.48292	4.60112	5.68369	5.08464	5.00149	5.10232	4.34535	5.04181	4.99206	5.26753	5.63477	5.26165	4.68117	5.06362	4.76331	4.71388	5.00215	4.40926	4.67138	4.92726
Ta.10405.1.A1_x_at	4.26688	4.62173	4.79595	4.26688	4.94771	4.81982	4.29154	4.68889	4.32399	4.75896	5.09481	5.07971	4.70642	4.95922	4.70893	4.78089	5.08468	5.09281	5.09369	5.10853	5.02202	4.57486
Ta.10405.2.S1_at	4.78876	4.67093	4.45287	4.72406	4.2975	3.93362	4.47751	4.49863	4.68081	4.38527	4.26037	4.27985	4.41936	4.03074	4.24275	3.99211	4.72136	4.80921	5.11617	4.71283	4.50476	4.53482
Ta.10406.1.S1_at	8.15937	8.15681	7.87012	7.6122	8.2162	8.1021	7.99654	7.87857	7.80566	7.74831	8.43289	8.20513	7.97924	7.9604	7.5396	7.52081	4.00368	5.87041	3.52092	4.78417	4.25909	4.28478
Ta.10408.1.S1_at	6.94278	7.34392	7.18467	6.76286	8.87084	8.8191	8.95697	9.10859	9.28501	9.10553	9.25278	8.32249	8.24004	7.70599	7.59009	7.61042	9.82516	9.42999	9.05074	6.31153	5.58088	6.77679
Ta.10408.2.A1_at	5.39723	5.91229	6.06709	5.72437	5.07499	5.02513	4.94993	4.58162	4.69055	4.52778	5.0374	5.59525	5.96739	4.95688	5.25221	5.29669	5.12252	4.65392	4.98872	5.5094	5.75225	5.65396
Ta.10409.1.S1_at	3.53305	3.08718	3.29737	3.27723	3.02701	2.98533	2.96364	2.90345	3.17657	2.86781	2.94055	3.58195	3.44687	2.86498	3.21688	3.34695	3.04381	3.51956	3.06471	3.37173	3.25068	3.08282
Ta.10410.1.S1_at	5.23729	5.45615	5.09754	5.18063	4.70316	4.70954	4.61136	4.62356	4.41776	4.17518	4.62471	5.2845	5.43553	7.06785	6.74118	6.72326	4.53198	4.50427	4.02252	7.37981	6.80572	8.60724
Ta.10411.1.A1_at	3.27462	2.63422	2.37253	2.68644	2.62248	2.47279	2.72204	2.42164	2.28302	2.45896	2.79821	2.81033	2.80067	2.38594	2.48388	2.77528	2.54328	2.54326	2.46236	2.74945	2.35432	2.71445
Ta.10412.1.S1_at	5.25741	4.87872	4.26674	3.89583	3.02847	2.98472	2.91786	3.04907	3.25593	3.08907	3.18844	3.0255	3.23946	2.84834	3.16867	3.11857	3.52924	3.6381	3.355	4.20985	3.60049	3.85013
Ta.10415.1.A1_at	4.5957	4.41838	4.36292	3.98599	4.91032	4.57243	4.57053	4.3383	4.45092	4.25179	5.11088	4.48181	4.30579	4.59337	4.31365	4.5397	4.6509	4.60063	4.63634	4.81415	5.13539	5.26703
Ta.10416.1.S1_at	3.22389	2.83532	3.05449	2.82138	2.98009	3.02003	3.31019	2.9877	2.8615	2.96294	2.99004	3.25778	3.15446	2.83954	3.04826	3.33837	2.50769	3.08173	2.7661	2.52887	2.70457	2.56854
Ta.10417.1.S1_at	8.21329	8.36842	8.5866	8.67679	8.9731	8.99313	8.83016	8.62645	8.14057	8.53625	8.94226	9.71277	9.76731	9.24931	9.1165	9.34962	8.65515	8.59887	8.64958	9.01953	8.4214	8.92858
Ta.10418.1.S1_at	5.47509	4.87195	5.31007	5.17768	4.70121	4.52216	4.40922	4.74041	4.61029	4.63882	4.55725	4.86924	4.87892	4.54666	4.91746	4.69629	4.93449	4.70396	4.98441	4.91881	4.91881	4.68103
Ta.10418.2.S1_at	5.9696	5.73077	5.2977	5.61516	5.34999	5.45815	5.53531	5.50816	5.79543	5.42617	5.38565	6.43382	6.43382	5.48734	6.26905	5.57459	5.71866	4.99589	5.50077	4.95426	5.3796	5.05051
Ta.10418.2.S1_x_at	5.89217	5.5118	5.08669	5.53799	5.2115	5.22518	5.60079	5.25662	5.72491	5.63266	5.38433	5.87666	5.66629	4.93963	5.62391	5.39801	5.96628	5.78426	4.859	4.97387	5.23402	4.86878
Ta.10418.3.S1_at	3.16942	2.7985	2.4086	2.74544	2.39298	2.12993	2.31176	2.43959	2.53233	2.36226	2.28061	2.67406	2.39067	2.14382	2.50418	2.5329	3.06353	2.57762	2.52629	2.52064	2.73782	2.92975
Ta.10418.3.S1_x_at	3.21367	3.13175	2.92342	3.04235	2.68317	2.48909	2.88199	2.65371	2.89798	2.73678	2.82886	2.86501	2.95243	2.6513	2.88499	2.69037	3.26172	2.63398	2.62482	2.61061	3.18977	3.00398
Ta.10419.1.S1_at	6.96534	7.36021	7.38733	7.4605	7.46148	7.51869	7.17852	7.13367	7.06974	7.20875	7.6941	6.88028	6.88551	7.16455	6.85152	6.86858	7.46916	7.50401	7.47172	7.29735	7.38199	7.08092
Ta.1042.1.S1_x_at	7.57126	7.92035	7.40232	6.83484	9.58439	9.61621	9.15334	8.47051	8.41169	8.4421	8.78618	8.2596	8.12792	8.80327	8.35324	8.56222	6.09855	7.35884	7.56153	10.5716	10.1096	8.66056
Ta.10420.1.A1_at	3.21533	2.94928	3.15407	3.00361	2.88264	2.78237	2.97001	2.92107	2.93506	2.97145	3.05451	3.46632	3.72846	3.1863	3.12316	3.06435	2.60691	3.10496	3.03734	3.05935	2.77823	2.96653
Ta.10422.1.S1_at	5.14626	4.97631	4.93026	5.04422	4.76584	4.65225	5.3305	4.82509	4.76249	5.02647	4.71077	5.06545	4.84137	4.49196	5.13144	5.27292	4.9354	4.94194	5.67701	5.10626	5.34111	5.28372
Ta.10423.1.S1_x_at	6.89115	7.42731	7.53128	7.7342	8.10358	8.0294	7.73363	7.67009	7.39401	7.5567	7.94107	8.39575	8.47857	7.28397	6.83457	6.98014	6.00717	5.23848	6.16512	5.96972	6.09532	5.72366
Ta.10424.1.A1_at	5.66462	5.02779	4.98723	5.03896	4.99184	4.80282	4.75896	4.80238	4.86092	4.95501	4.78487	4.93123	4.73877	4.73307	5.03204	5.04932	4.88133	5.06782	4.733	4.79716	4.70119	4.66016
Ta.10425.2.S1_a_at	7.0932	7.49992	7.62661	7.63349	8.03636	8.13751	7.68377	8.23286	7.84015	8.08182	8.17461	5.50794	5.80403	7.19409	6.78733	6.78569	8.5641	8.90979	8.54668	6.29039	7.43756	6.27748
Ta.10426.1.A1_at	7.19257	7.12341	6.55817	6.67461	6.64914	6.45443	6.65473	7.00126	6.94485	7.00034	6.56088	6.56638	6.57159	6.29166	6.46364	6.37631	6.58708	7.87826	6.54217	5.62164	6.33215	5.86699
Ta.10426.2.S1_at	3.04508	2.80258	2.88635	2.7318	2.65386	2.31662	2.77559	2.69717	2.96717	2.80501	2.48777	2.86219	3.15056	2.31955	2.90187	2.46177	3.60973	2.69605	2.91188	2.92237	2.96908	3.17457
Ta.10427.1.S1_at	4.55746	4.58636	4.46558	4.40579	3.97508	4.00023	3.9973	3.97671	4.09565	4.04522	4.09052	3.71255	3.97676	4.01611	4.1319	4.03434	4.46028	4.07225	4.43313	4.55032	4.29536	4.58201
Ta.10427.1.S1_x_at	4.84405	4.7398	4.34836	4.58182	4.25403	4.07203	4.29367	4.31049	4.24698	4.12791	4.09049	4.28479	4.24404	3.88384	4.50237	4.19921	4.25177	4.64387	4.68999	4.21775	4.3231	4.51326
Ta.10427.2.S1_at	7.55894	6.97765	6.58163	6.77689	6.58004	6.31736	6.82626	6.37195	6.15003	6.70492	6.24457	6.90118	6.95961	6.00262	6.82649	6.86907	7.31933	7.42395	7.10771	6.50705	6.56515	6.60665
Ta.10427.2.S1_x_at	7.11445	6.32465	6.04096	6.11025	6.07882	5.9579	6.32238	5.9566	5.67211	5.94314	5.73937	6.43993	6.61795	5.07463	6.31449	5.97689	6.21512	6.69266	6.53855	5.65885	5.69278	6.05994
Ta.10429.1.S1_at	2.48699	3.48413	2.76097	3.57561	4.35325	4.49519	3.99911	4.08394	3.98006	4.18813	4.27977	4.2157	4.30705	3.96278	3.86679	3.91162	4.24663	4.12391	3.9626	4.3187	3.59793	3.58421
Ta.10429.2.S1_at	3.48671	3.46293	3.28916	3.62047	3.29432	3.40042	3.40042	3.37203	3.3511	3.32335	3.10425	3.43736	3.19336	3.01173	3.21798	2.89491	4.06982	3.81139	3.86958	3.83478	3.09026	3.73933
Ta.1043.1.S1_at	10.7862	10.7267	10.9346	10.8122	10.0265	10.0316	10.0898	9.9274	10.0602	9.94464	9.9483	9.46415	9.29234	10.3877	10.2296	10.2706	10.2795	10.4624	10.3491	11.2336	10.7963	11.146
Ta.10430.1.S1_at	2.57638	2.34115	2.55341	2.4759	2.34352	2.32891	2.2985	2.26568	2.22936	2.35589	2.25708	2.44404	2.5812	2.19809	2.29878	2.45196	2.04985	2.35201	2.19287	2.55633	2.23151	2.38508
Ta.10431.1.S1_a_at	7.64826	7.82147	7.85728	7.96287	7.37703	7.33641	7.57118	7.55517	7.36214	7.57662	7.33083	6.27866	5.85088	6.66042	6.40914	6.56075	7.83055	7.87958	8.54858	7.69146	8.37774	8.30645
Ta.10431.1.S1_at	9.14753	9.22769	9.27138	9.16557	8.70049	8.84333	8.61058	8.70006	8.89357	8.71985	8.7613	8.79235	8.74712	8.84076	8.46555	8.54582	9.04439	9.18298	9.48577	8.922	9.4846	9.51087
Ta.10431.2.A1_a_at	7.32536	7.34523	7.12483	7.22969	6.60902	6.69914	6.90334	6.81589	6.88847	6.94832	6.51944	5.8142	5.42228	5.89984	5.55655	5.9743	7.43126	7.5198	7.8761	6.80828	7.60757	7.74569
Ta.10431.2.A1_x_at	7.41912	7.2738	7.28331	7.47129	6.88423	6.86002	6.94278	7.04221	6.8719	7.09211	6.57982	5.76763	5.46512	6.18939	5.91715	6.07247	7.25932	7.60136	7.83562	6.86258	7.70052	7.83927
Ta.10432.1.S1_at	4.34302	4.41102	4.34535	4.75122	5.26102	5.82906	4.77971	5.12366	5.13053	5.39662	5.22166	4.5304	4.34783	4.51873	4.63634	4.56587	5.07444	4.8985	5.17129	4.56616	4.62867	5.15649
Ta.10432.2.S1_at	3.81365	3.47602	4.40441	4.30788	3.68758	3.75701	3.95316	3.84713	3.90676	4.02914	4.15817	3.89666	3.66561	3.94363	3.70523	3.9093	3.90248	4.46268	3.82981	4.24296	4.6229	4.05241
Ta.10433.1.A1_at	5.78575	5.39635	5.23678	5.13284	4.39234	4.70532	4.7104	4.60416	4.86535	4.73947	4.65526	5.18178	5.0988	4.52714	5.17918	4.68718	4.95281	5.11781	4.74864	4.54457	4.81607	5.02067
Ta.10434.1.A1_at	4.43876	4.0553	4.27234	4.18475	3.7447	3.63356	3.60488	3.82047	3.688	3.78181	3.90589	4.24339	4.12412	3.80935	3.82091	3.98054	3.94909	3.87971	3.72962	3.61027	4.01143	4.044
Ta.10435.1.S1_at	4.62186	4.45588	4.53238	4.60511	4.49096	4.59958	4.63199	4.35635	4.58241	4.40377	4.76711	4.69671	4.77942	4.1769	4.51671	4.33981	4.81607	4.54805	4.41343	4.28206	4.47301	4.52522
Ta.10435.2.S1_at	3.56501	3.20339	3.70434	3.41898	3.6667	3.56892	3.66488	3.45482	3.58253	3.52586	3.89551	4.21632	3.78203	3.40074	3.69491	3.41707	3.66391	3.63887	3.3308	3.60772	3.57375	3.30841
Ta.10436.1.S1_at	4.85122	5.06341	4.84826	4.84547	6.2663	6.22997	6.11568	5.65804	5.82448	5.76148	6.31722	5.93903	5.83043	5.54552	5.33313	5.48321	5.89222	5.76642	5.40717	4.67265	4.88082	4.74225
Ta.10437.1.A1_at	6.88921	7.17413	7.18921	7.0539	7.52535	7.38844	7.17618	7.51122	7.23303	7.59949	7.75295	7.72003	7.86854	7.89724	7.78909	7.75983	7.29673	7.4151	7.25998	8.15988	7.67907	8.34171
Ta.10438.1.S1_x_at	8.09686	8.26654	8.68534	8.82893	10.7132	10.5188	10.6974	10.3092	10.4517	10.3791	10.2413	9.79184	9.10259	9.33331	9.13994	9.35447	10.8817	10.3804	10.7256	8.02007	9.33283	8.25283
Ta.10438.2.S1_at	3.14811	2.76161	2.64262	2.88503	2.58245	2.68177	2.61469	2.59557	2.59328	2.73346	2.72272	2.80624	2.84129	2.71093	2.79769	2.67108	3.11189	3.44217	3.14748	2.62833	3.19814	2.7114
Ta.10438.2.S1_x_at	3.19197	3.40367	3.44221	3.52147	3.13511	3.35182	3.31354	3.28726	3.1687	3.32348	3.45165	3.32307	3.54429	3.17352	3.28217	3.5169	3.46757	3.77398	3.56588	3.36396	3.53245	3.23777
Ta.10438.3.S1_at	5.82231	5.74854	5.90677	5.54788	6.75658	6.80211	6.73819	6.12859	6.37021	6.28702	6.21301	5.62366	5.66632	5.41026	5.76949	5.6982	6.78933	6.83225	7.00686	5.84852	6.06259	5.77694
Ta.10438.3.S1_x_at	5.65951	5.35448	5.29416	5.31201	7.16902	7.11411	7.15754	6.6758	6.90334	6.82837	6.67079	5.61212	5.40279	5.84852	5.62138	5.8198	7.32066	7.12171	7.35475	5.10231	6.00609	5.21755
Ta.10439.1.A1_at	2.5899	2.62291	2.86388	3.04868	2.68055	2.11526	2.46177	2.17906	2.43012	2.29063	2.40335	2.71494	2.62575	2.45595	2.32973	2.6991	2.82861	2.35449	2.78234	2.84888	3.09026	3.58826
Ta.10439.2.A1_at	2.42707	2.57527	2.57398	2.82975	2.29311	2.43708	2.07047	2.04196	2.06982	2.06814	2.20661	2.43058	2.49885	2.32473	2.38847	2.32408	2.37117	2.35338	2.11209	2.06044	2.45107	2.32147
Ta.10439.2.A1_x_at	5.30168	5.53182	5.10704	5.09209	4.7478	4.67589	4.90513	5.10704	5.13454	4.86989	4.71113	5.01761	5.22982	5.00668	4.91641	5.18137	5.30327	4.74989	4.94908	4.99589	4.75229	5.11781
Ta.10440.1.A1_at	3.89032	3.4905	3.84165	3.25243	3.46107	3.18687	3.55012	3.26682	3.36033	3.28458	3.48184	3.20424	3.5716	3.26991	3.49401	3.91301	3.22676	3.09619	4.05734	3.80771	4.03935	4.39542
Ta.10440.2.S1_at	5.21801	4.95138	4.78599	5.02331	4.80915	4.35663	4.72221	4.99484	4.66041	4.8549	4.74079	5.16053	5.37984	4.95384	5.03743	5.14292	5.44953	5.08265	5.04429	4.9128	5.31102	4.95508
Ta.10441.1.S1_at	4.08034	3.28646	3.17457	3.82283	3.07565	2.92589	2.51618	2.69296	2.55995	2.76744	3.31907	3.37961	3.72677	3.49038	3.41918	3.02323	3.85589	3.33333	2.35975	2.77981	3.01779	2.97324
Ta.10442.1.A1_at	3.58735	3.21206	2.81255	3.31034	3.85562	3.49213	3.87044	3.60107	3.8377	3.42603	4.05571	4.33472	4.29203	5.26536	4.67522	5.32554	3.19621	3.5608	3.68914	3.55364	3.46326	3.48368
Ta.10443.1.S1_at	8.25053	8.55061	8.63481	8.76013	9.13297	9.15402	9.08124	9.21225	9.37235	9.10103	8.96046	8.85674	8.71854	8.52135	8.51862	8.47987	9.09622	9.23895	9.29067	9.61648	9.4072	9.60534
Ta.10443.2.S1_at	4.39698	4.01729	4.0385	4.04109	4.79071	5.37961	5.36695	5.50326	5.30923	5.13464	3.91385	3.60247	4.52503	4.45696	3.85917	4.40362	6.45271	7.12188	6.64149	7.05282	6.4487	6.57865
Ta.10444.1.A1_at	5.76569	5.74859	5.69139	5.48841	5.76902	5.56978	5.47459	5.66499	5.73929	5.74267	5.88863	5.75491	5.7085	5.69658	5.32575	5.48443	6.1493	6.25954	5.94582	6.33142	6.28363	6.43901
Ta.10446.1.S1_at	7.23217	7.68316	7.7815	7.82302	8.13226	8.04327	8.00272	8.18926	8.20659	8.22401	8.18596	8.24338	8.01224	8.222	7.95248	8.05948	7.667	7.66527	7.80302	7.52407	8.01769	7.58366
Ta.10447.1.S1_a_at	3.04966	3.0964	3.03858	2.91512	3.17142	2.58443	2.8726	2.85925	2.90636	2.8802	2.91635	2.99142	2.94171	2.82452	3.125	2.913	2.94881	2.98675	2.86154	2.64057	3.02923	2.78059
Ta.10447.1.S1_at	3.56104	4.10817	4.11772	3.29354	3.27727	3.03915	3.61772	3.3604	3.33816	3.52379	3.45777	3.59084	3.51062	3.62445	3.87243	3.66263	3.25966	3.08721	2.83926	3.40234	3.65487	3.57294
Ta.10448.1.A1_at	4.36339	4.07369	4.3582	4.36582	4.46306	4.66743	4.65775	4.95501	4.94109	5.01925	4.50972	4.668	4.7217	5.10109	4.53299	4.61317	4.37109	3.78264	3.88992	3.79765	3.98524	3.88292
Ta.10449.1.A1_at	5.20278	5.74854	5.21497	5.68368	6.46313	6.44344	6.31032	6.30434	6.02878	6.23936	6.80052	6.85944	6.86198	6.97106	6.40072	6.58145	5.80158	5.78345	5.50816	6.37339	5.24037	5.86308
Ta.10449.2.S1_at	3.15891	4.20437	3.84334	3.33597	3.92535	3.29652	4.54539	4.32406	4.29191	4.16437	3.97028	3.07825	3.18637	3.71183	3.46905	3.85441	4.38885	4.88401	4.41284	3.60905	4.03515	3.56892
Ta.10450.1.S1_at	5.39004	6.07124	5.49522	5.36342	5.44291	5.51465	5.53839	5.35529	4.95712	5.02897	5.22166	4.69069	5.02455	5.61665	4.55006	5.29296	7.07796	7.40648	6.76608	5.81656	5.72786	6.17463
Ta.10451.1.A1_at	4.51191	2.82745	3.61751	3.83095	2.65164	2.73993	2.91747	2.80555	2.56161	2.98101	2.75585	2.91226	2.80093	3.06933	2.80561	2.77837	2.82301	2.90778	2.79743	2.19905	2.64133	2.85265
Ta.10451.2.A1_x_at	7.23689	6.35554	6.799	7.58161	5.04262	4.9973	4.37823	4.54369	4.30373	4.74635	3.66344	4.83446	4.89755	4.46584	3.77492	4.62127	2.64676	3.21981	2.76932	2.76933	2.73291	2.97659
Ta.10452.1.S1_at	8.03537	8.43011	8.38824	8.47056	9.27612	9.19435	9.31325	9.20237	9.05534	9.19179	9.14584	7.95986	7.80524	8.04655	7.7845	7.97754	8.01452	8.41158	8.37965	6.61055	7.6075	6.52336
Ta.10452.2.S1_a_at	5.4395	5.74654	5.87154	5.76262	5.59911	5.49683	5.90135	6.1335	6.17078	6.12406	5.17073	4.76073	5.025	4.90961	5.26738	5.11357	6.13484	6.79673	5.99614	5.52787	5.6618	4.9685
Ta.10452.2.S1_x_at	3.74539	3.84831	4.01903	3.9433	3.86217	4.15984	4.05352	4.16973	4.12358	3.9549	3.76503	3.72304	3.62289	3.10352	3.20124	3.00412	4.76287	4.75462	4.89148	3.81619	4.11144	3.84658
Ta.10453.2.S1_a_at	7.77192	7.85609	7.99987	7.80719	7.51982	7.77426	7.41607	7.75493	7.51105	7.66922	7.77158	7.13294	7.13818	8.06179	7.73886	7.71458	7.17397	7.75959	7.53371	8.39825	8.04984	7.84506
Ta.10453.3.S1_a_at	6.35634	6.60899	6.74082	6.668	6.51794	6.66176	6.56117	6.59105	6.46866	6.53625	6.24885	4.97127	5.10956	6.78422	6.3986	6.45005	6.6843	7.06413	6.83683	7.4378	7.41204	7.28998
Ta.10454.1.S1_x_at	6.86714	6.90655	7.18117	7.50785	7.58304	7.73083	7.30464	7.24516	7.11685	7.39151	7.52172	7.62785	7.45864	8.20902	7.73636	7.89064	7.11827	7.15347	7.22037	7.60035	7.50786	7.32833
Ta.10454.2.S1_at	6.34994	6.7083	6.3364	6.71893	7.48839	7.35327	7.09838	6.86196	7.23253	6.91601	7.43524	7.75288	7.76371	7.97762	7.71846	7.90378	7.49189	7.09236	7.32575	7.54684	7.70103	7.45282
Ta.10455.1.A1_at	3.08621	2.44831	2.93517	2.72051	2.07259	2.70854	2.67439	2.50499	2.48207	2.40306	2.83438	2.69536	2.86599	2.59871	2.75045	2.70743	3.38355	2.54799	2.65697	2.67432	2.8933	3.17457
Ta.10456.1.A1_at	4.16051	4.35449	4.44775	4.88518	4.34105	4.32554	4.37731	4.33231	4.18174	4.41612	4.66077	5.22511	5.1356	5.04756	4.93152	4.93049	2.87663	3.30803	2.85591	3.06379	2.39313	2.61061
Ta.10457.1.S1_at	5.88271	6.84772	6.5326	6.06567	6.44943	6.48284	6.32783	5.09998	5.23132	5.14121	4.66195	6.6466	6.68918	5.24977	5.68293	5.23542	5.86027	5.80817	5.69192	4.19085	4.03644	4.32022
Ta.10458.1.A1_at	4.31544	4.27203	4.3558	4.38003	4.44917	4.49753	4.62602	4.34325	4.58665	4.56059	4.48539	4.87993	4.77973	4.69428	4.58942	4.75553	4.75758	4.75685	4.75758	4.01817	4.58817	4.31026
Ta.10458.2.S1_at	5.59985	5.35134	5.61001	5.15324	5.09598	5.00125	4.87601	4.98652	5.73852	5.08865	5.10072	5.26631	5.06391	4.89956	5.03034	5.00327	5.48532	5.39522	5.7546	5.2542	5.11889	4.49372
Ta.10459.1.S1_at	6.75904	7.21273	7.3761	7.51417	7.83845	7.89003	7.87647	7.76165	7.53175	7.61658	7.80721	7.03368	6.72494	7.01079	6.63297	6.87307	7.86224	7.78979	7.9715	7.23676	7.70431	6.80627
Ta.1046.1.S1_at	8.97674	9.1948	9.5554	9.52729	9.45383	9.39828	9.32866	9.46426	9.50014	9.51446	9.41021	9.62212	9.44938	10.2828	10.1798	10.2027	8.8677	8.6883	8.99122	10.6429	10.209	10.948
Ta.10460.1.S1_at	5.53775	5.55322	5.31172	5.3847	5.49338	4.92469	5.37637	5.226	5.21678	5.40443	5.53272	5.76724	6.09774	5.71973	5.8694	5.77059	5.41673	5.50703	5.73723	5.53657	5.18631	5.74024
Ta.10462.1.S1_at	7.72202	8.02853	7.904	8.01077	8.10309	8.02922	7.98675	8.27499	8.0696	8.20757	8.27611	8.48206	8.30438	8.47361	8.29925	8.32465	6.76172	6.74491	6.27889	6.64724	6.64917	6.70139
Ta.10462.1.S1_x_at	7.37961	7.89185	7.66288	7.65991	7.98005	7.84684	7.82468	8.07423	7.94369	7.97453	8.04064	8.25899	8.10314	8.30165	7.98339	8.17487	6.59509	6.887	7.13246	7.95446	8.00779	6.40294
Ta.10462.2.S1_at	4.14385	3.95445	3.92866	3.79982	4.42175	4.42593	4.89212	5.74487	5.01509	5.06701	3.85622	3.01282	3.51063	4.16145	3.78831	3.57689	6.11388	6.88574	6.2144	5.9728	6.47522	5.67746
Ta.10463.1.A1_at	7.83723	8.29446	8.44671	8.49099	9.68403	9.65274	9.56293	9.05249	8.92716	9.00019	9.26558	8.80474	8.7951	8.88286	8.47515	8.61257	8.39064	8.46213	8.25898	6.91694	7.94009	7.51088
Ta.10464.1.A1_at	5.62494	6.01209	5.95645	5.92952	6.19257	5.92641	5.66531	5.7776	5.65635	5.67193	6.18669	6.54927	6.75863	6.21844	6.18457	6.21135	6.36441	5.59969	6.33344	6.11565	6.33507	6.11358
Ta.10465.1.S1_at	3.34592	3.15566	3.68896	3.42514	3.65547	3.7647	3.93329	3.77846	3.92681	3.75439	4.10947	3.81007	4.07259	3.57166	3.85941	3.55877	3.88312	3.45329	3.72696	3.30734	3.50803	3.63644
Ta.10466.1.S1_at	4.92651	5.21703	5.13787	4.55742	3.96427	4.16215	3.58968	4.29452	4.36435	4.25394	4.68973	4.37447	4.86772	4.9189	4.4608	4.45832	4.70686	5.05453	4.50482	4.89392	4.27699	4.71421
Ta.10466.1.S1_s_at	7.7729	8.0046	7.77421	7.80769	8.39221	8.24691	7.95532	7.95398	7.89958	8.03333	8.14464	8.49577	8.33631	8.22297	8.1692	8.16458	8.13075	8.42303	8.13304	7.76636	7.99852	7.97685
Ta.10467.1.A1_at	6.0737	5.99448	6.24308	6.21902	5.46802	5.33543	5.69386	5.74423	5.99055	5.61942	5.59916	5.79211	5.81318	6.61115	6.28211	6.37944	5.8333	5.71104	6.10916	6.13263	6.10506	6.16108
Ta.10468.1.S1_at	3.26512	3.13175	3.14868	3.19985	3.43877	3.24285	2.9955	3.29436	3.43301	3.21061	2.99678	3.38424	3.04548	3.17627	3.21091	3.1158	3.17846	3.08321	2.99437	3.10086	3.15649	3.05144
Ta.10469.1.A1_at	4.11841	3.54302	3.38182	3.37701	2.98837	2.90069	2.99087	3.11376	3.36638	2.99598	2.86036	3.11204	2.92538	2.68763	2.99893	3.07878	4.08792	3.30282	3.51093	3.43792	3.53725	3.11477
Ta.1047.2.S1_a_at	9.06246	9.19805	9.5435	9.26295	8.76961	8.82541	8.79938	9.09384	8.93846	9.03016	8.7298	7.61721	7.15714	9.10573	8.87505	9.03566	9.11978	9.38415	9.05559	7.68511	7.71754	8.27458
Ta.1047.3.S1_a_at	6.5176	6.96935	7.52689	7.24484	6.41066	6.71817	6.59809	7.0909	7.079	7.13723	6.51888	4.82098	4.36952	6.98917	6.56398	6.69958	7.15689	7.51979	7.1495	5.2027	6.09162	6.00697
Ta.10470.1.S1_at	5.21011	5.6904	6.19093	6.06697	5.52412	5.57639	5.26903	5.31126	5.3128	5.23729	5.16547	5.76647	5.54242	6.62211	6.20509	6.01293	3.23927	2.89658	3.72197	3.40566	2.58886	3.49907
Ta.10470.2.S1_at	6.09086	6.21201	6.82937	6.39024	6.14387	6.2121	6.00326	5.99072	6.34654	6.05643	6.26381	6.44253	6.40171	6.68926	6.03155	6.20537	7.00072	6.4915	6.79966	7.8695	7.69128	7.46968
Ta.10471.1.S1_x_at	4.2321	4.19091	4.53731	4.53096	4.04841	3.99308	3.77117	3.75858	4.04841	3.85699	3.83553	3.80678	3.59279	4.28682	4.29616	4.44907	5.33622	5.4569	5.66373	6.20435	5.68656	6.15971
Ta.10472.1.A1_at	5.59538	6.00235	6.07988	7.66816	6.09235	6.00235	6.17066	6.41062	6.54862	6.61598	6.81215	9.38616	9.23001	9.43974	9.6638	9.78644	4.72256	4.68119	3.78755	5.02392	4.29452	4.6977
Ta.10473.1.S1_at	10.3008	10.3465	10.3243	10.4686	11.0591	10.9018	10.8767	10.7514	10.6311	10.7483	10.9957	10.5874	10.4526	10.5403	10.443	10.3737	9.94786	9.74823	9.935	9.25261	9.21785	9.0469
Ta.10473.3.S1_a_at	7.29592	7.34654	7.42395	7.56898	8.89152	9.07938	9.09245	8.69185	8.60579	8.65183	8.43439	6.56206	5.88118	7.72272	7.475	7.51163	8.25654	8.39855	8.24473	7.31064	7.47977	7.36112
Ta.10475.1.S1_a_at	7.2999	7.71472	7.66065	7.7498	8.28722	8.20112	8.12998	8.18702	8.05579	8.29837	8.32792	8.70079	8.58813	8.57792	8.3599	8.37678	8.32311	8.37725	8.4756	8.46453	8.84369	8.42708
Ta.10475.1.S1_at	2.22061	2.32443	2.4086	2.02699	2.03085	2.31705	2.1146	2.07047	2.17586	2.26291	2.54674	2.26952	2.30623	1.99697	2.15425	2.19923	2.35639	2.63265	2.41843	1.97919	2.09774	2.14579
Ta.10475.1.S1_x_at	2.53703	2.11131	2.42772	2.16948	2.72679	2.7331	2.502	2.56527	2.54644	2.6099	2.8914	2.70502	2.71424	2.88671	2.63352	2.80358	2.73827	2.53399	2.60731	2.7985	3.1903	2.80156
Ta.10475.2.A1_a_at	5.70539	6.35342	6.11522	6.3386	7.08033	6.928	6.69101	7.08675	6.37256	7.1808	7.40329	8.04338	7.82245	7.70482	7.3966	7.58335	7.84421	7.4613	7.84363	7.88573	8.26046	8.0504
Ta.10476.1.A1_at	4.14385	4.33254	4.26555	3.34279	7.84623	7.9353	7.89148	8.04101	7.84102	7.91847	8.26467	8.67849	8.60911	7.21935	7.0544	7.10086	4.06307	4.75979	4.78062	4.10275	5.67198	6.07706
Ta.10477.1.S1_at	4.98794	5.1919	4.78961	5.22342	5.82811	6.32598	6.20288	5.7121	6.07904	5.76623	5.81933	6.02586	5.43222	5.30149	5.37197	5.3556	4.24586	3.66042	3.97868	3.11558	3.97969	3.62774
Ta.1048.1.S1_at	9.40606	9.66106	9.75242	9.68902	9.99477	10.0041	9.89812	9.88872	10.0292	9.88715	9.82112	9.44178	9.41809	9.20551	8.84819	9.01523	9.96467	9.98806	9.99183	8.69049	9.08862	8.4885
Ta.10480.1.S1_a_at	11.5189	12.1046	12.2002	12.6143	11.4473	11.4005	11.3671	12.9092	12.8428	12.8497	12.4114	11.1147	11.0382	11.5422	11.2329	11.2275	13.5539	13.4871	13.5485	9.54236	10.7384	10.3965
Ta.10482.1.S1_at	4.33366	4.34096	3.83318	4.08513	3.93664	3.96608	3.89765	3.95075	3.91482	4.35709	4.11827	4.2702	4.188	3.81295	4.236	4.25435	4.50484	4.11316	4.38358	4.41571	4.02263	4.35514
Ta.10483.1.A1_a_at	3.27456	3.48651	2.71245	3.10581	2.97076	2.84509	3.26469	3.3656	2.80861	2.88104	2.66323	3.28443	2.88041	3.72503	3.5833	3.61481	2.63673	2.72563	2.74964	2.78315	3.08345	3.48217
Ta.10485.1.A1_x_at	7.74233	7.73231	7.62488	7.28468	7.36254	7.2081	7.30581	7.77275	7.92916	7.71916	7.57856	7.97298	7.80411	8.34667	8.78443	8.69327	7.22118	7.16635	7.82089	9.31377	9.03966	8.66156
Ta.10486.1.S1_at	8.41434	8.48473	8.59979	8.6709	8.69702	8.81623	8.61073	8.76352	8.69965	8.68108	8.89987	9.41239	9.25922	9.57386	9.51619	9.46327	8.24678	8.23353	8.77064	9.27978	8.63387	9.11686
Ta.10486.2.S1_a_at	5.26846	5.84422	6.06148	5.88069	6.57688	6.84295	6.46268	6.31907	6.60743	6.49118	6.59912	6.11093	6.14242	7.20797	6.55782	6.70872	5.48413	6.35958	6.57137	7.12067	6.61434	7.01546
Ta.10487.1.A1_at	5.2286	5.72437	5.92275	5.86601	4.95515	5.31183	5.62163	5.38522	5.27625	5.35989	5.40337	5.43589	5.02191	6.11662	5.80453	5.8467	4.08788	5.64716	5.64958	7.00913	6.18821	6.91928
Ta.10488.1.A1_at	6.64091	6.25398	6.21565	6.54274	5.79663	5.61272	5.98911	5.83828	5.06315	5.5635	5.86296	6.86286	6.38757	5.88428	5.44247	5.8198	5.67366	4.23913	5.5126	4.91663	3.95184	4.49198
Ta.10488.2.S1_at	5.10129	4.62602	4.72862	5.0997	4.76214	4.81718	5.02098	4.89728	5.02918	4.9791	5.11913	5.1533	5.29594	4.95225	4.78901	4.92422	5.21708	4.81343	5.48623	4.80069	5.02573	4.62621
Ta.10489.1.S1_at	5.41228	6.21794	6.57846	6.84985	7.41247	7.47552	7.16398	7.43884	8.02267	7.68172	7.56261	6.9586	7.07852	7.0087	6.37793	6.75401	5.73752	6.06329	5.88559	5.6211	5.84422	5.67349
Ta.10489.2.S1_at	4.13767	4.70894	4.46583	4.24062	4.98543	4.70417	4.691	4.79784	4.47811	4.65072	4.67111	4.79592	4.78876	4.90316	4.67848	4.54476	5.05233	5.45004	5.31733	4.91335	4.67334	4.47607
Ta.10490.1.S1_at	9.37434	9.57816	9.56326	9.72804	9.22509	9.21612	9.2142	9.30718	9.17791	9.26963	9.18741	9.47172	9.71539	9.77501	9.85289	9.82408	9.57261	9.48322	9.51198	10.4112	9.96279	10.1539
Ta.10491.1.A1_at	4.65911	5.30936	5.39112	5.23032	6.46676	6.49572	6.56946	6.56464	6.4492	6.4898	6.55184	5.73807	5.3176	5.53553	5.14187	5.33388	6.55262	6.51023	6.41675	5.25369	5.75826	4.80948
Ta.10491.2.S1_at	5.29893	5.21709	5.27658	5.2091	5.85546	5.98409	6.24788	6.18175	6.49295	6.30744	5.89467	5.81204	5.44398	5.60835	5.70928	5.50169	6.6011	7.43861	6.67992	6.00958	5.97682	5.87804
Ta.10492.1.S1_at	12.0383	11.8783	12.0446	11.9781	11.6331	11.5419	11.6869	11.6216	11.5322	11.6961	11.442	11.2217	10.9183	11.8746	11.9528	11.872	11.5112	11.6469	11.796	12.2999	12.2419	12.3422
Ta.10493.2.S1_at	2.48883	2.57039	2.7147	3.03506	2.58153	2.90104	2.87869	2.74612	2.92715	2.63253	3.00467	2.85965	2.63732	2.66202	2.80656	2.46995	2.45495	3.01515	3.17501	2.86604	2.86244	2.82481
Ta.10493.3.A1_a_at	3.60831	4.14255	3.90003	4.63244	6.649	6.45509	6.26709	5.77507	5.51385	5.72328	5.63251	5.51961	5.24581	5.55023	5.17142	5.56996	5.72729	5.1009	5.54328	3.40269	4.13986	4.0659
Ta.10497.1.A1_at	9.03869	9.22628	9.11463	9.18528	9.71442	9.60917	9.62465	9.79958	9.41208	9.72666	9.81811	10.2105	10.3945	10.1184	10.0424	10.0991	9.16844	8.59725	8.90582	9.55526	9.42545	9.47344
Ta.10498.1.S1_a_at	8.99616	9.26452	9.30415	9.19984	8.83122	8.80296	8.64474	8.78382	8.77292	8.73613	8.9322	8.88091	8.85154	8.61562	8.15784	8.32773	8.65586	8.28088	8.54854	8.6512	8.58243	8.3568
Ta.10498.1.S1_at	9.03872	9.36556	9.43393	9.13995	9.09691	9.10231	8.8789	8.91672	8.79758	8.93002	9.06299	8.95387	9.40339	9.03212	8.74049	8.80387	8.74147	8.58539	8.72024	8.67932	8.39285	8.59853
Ta.10498.2.S1_at	6.52526	6.31852	6.38224	6.14687	5.78461	5.8284	6.29185	6.17241	6.01863	6.20012	5.99539	6.25861	6.5089	5.72948	6.31174	6.17731	6.46353	6.22784	6.50389	6.16897	6.3487	6.45453
Ta.10498.3.S1_at	6.11399	5.92539	6.02133	5.97724	5.70318	5.95779	5.73286	5.32267	5.46996	5.35766	5.85924	5.80697	6.05825	5.86296	5.74054	5.75594	6.27963	5.3796	5.24257	5.9799	6.00413	6.01889
Ta.10499.1.S1_x_at	8.23328	8.31372	7.99824	7.85225	7.09926	7.44016	7.36552	7.26679	7.19766	7.20657	7.14435	6.39753	6.19101	6.76004	6.87212	6.58943	6.35075	6.35144	6.13923	5.73655	6.25924	6.02531
Ta.105.1.S1_at	3.38216	3.59197	3.35193	3.35693	3.04175	3.11004	3.38144	3.20526	3.31801	3.46151	3.30805	3.40459	3.17503	6.18989	5.93969	5.79093	3.38439	3.52228	3.38091	4.2868	3.7472	4.6144
Ta.1050.1.S1_at	7.29835	7.34034	7.73003	7.47853	8.19263	8.135	7.97271	8.13891	8.08106	8.14789	8.25259	6.21275	6.43606	7.36667	6.90158	7.09793	7.77327	8.54182	8.94298	7.40686	8.00181	7.0634
Ta.10500.1.S1_at	7.41113	7.36729	7.38056	7.54426	6.67947	6.48513	6.6097	5.87384	5.38137	5.97835	6.38157	6.58736	6.74977	7.13045	6.87669	6.86813	6.51488	6.51793	6.68531	8.22965	7.28012	8.28072
Ta.10501.1.S1_x_at	7.01801	6.73896	7.28612	7.60921	9.34156	9.34013	9.1552	8.84109	9.0663	8.94418	8.71244	8.00473	8.34076	8.0491	7.83102	7.94475	8.07061	7.55232	8.59556	6.05905	7.32025	6.39081
Ta.10501.2.S1_x_at	7.49204	7.47918	7.65372	8.1707	9.61364	9.46142	9.646	9.41959	9.12031	9.31004	9.08309	8.8264	8.93249	8.20275	8.58098	8.50975	8.89943	8.52755	9.14477	7.16732	7.98555	7.37247
Ta.10501.3.S1_a_at	3.54616	4.06632	5.11327	5.40307	6.30515	6.25653	6.08021	5.94816	6.07344	5.87445	4.95119	5.05013	4.80634	4.88061	4.46727	4.70105	6.98711	6.63019	6.94194	5.08555	5.85754	4.66379
Ta.10501.3.S1_at	2.71679	2.7418	2.61995	2.65388	2.81181	2.66939	2.90526	2.75468	2.71991	2.74416	2.65525	2.60776	2.68694	2.47822	2.67887	2.60062	3.12995	2.6439	2.83926	2.93214	2.86339	3.43605
Ta.10502.1.S1_at	8.41206	8.56616	8.07961	8.06706	8.364	7.97975	8.31127	8.78548	8.47088	8.57282	8.63814	8.62554	8.42523	8.54026	8.25508	8.35625	4.96845	5.30138	4.9892	4.31736	4.91051	5.1905
Ta.10502.2.S1_at	4.50764	4.70135	4.68434	4.73824	4.67612	5.13803	4.99443	5.7003	4.77519	5.14931	5.05972	4.73776	4.3917	4.87529	4.72732	4.63111	4.19473	3.86759	4.63669	3.28775	3.8822	4.03961
Ta.10503.1.S1_s_at	6.73661	6.29702	7.45303	7.08535	5.48557	5.26964	5.42121	5.70894	5.76272	5.74116	5.65177	5.63152	5.8128	5.91812	6.08121	6.18244	6.20054	6.09087	5.96427	7.4169	6.92724	7.05667
Ta.10503.1.S1_x_at	4.72583	4.22787	5.42877	5.53957	3.86992	3.45496	3.5446	3.76011	3.89427	3.75808	3.92117	4.01502	3.55754	3.23372	3.4578	3.61899	4.12093	4.01145	3.98125	5.49922	4.56255	5.44548
Ta.10503.2.S1_at	5.84346	5.60726	6.02336	5.93858	4.8795	4.98791	5.0939	4.99259	5.58831	5.09095	4.56325	5.55087	5.64745	5.74362	5.93689	5.98296	5.69408	5.53947	5.7546	6.92452	6.0795	6.42599
Ta.10503.3.S1_x_at	3.57986	3.59321	3.63206	3.96241	2.89626	2.7632	2.80921	3.04015	2.87659	2.94179	2.81925	2.91428	2.93057	3.11884	2.6284	3.03321	3.6447	3.31501	3.46252	3.7639	3.35339	4.07236
Ta.10504.1.S1_at	5.19887	5.77842	5.71832	5.66741	7.18724	7.1944	7.09097	6.27729	6.37213	6.40902	6.54541	6.08166	5.49712	6.39757	6.05804	6.05876	4.01136	4.41611	4.48744	3.32198	4.44625	3.99975
Ta.10505.1.S1_at	8.92936	8.8572	8.99432	9.15796	8.3622	8.22348	8.16692	8.40848	8.25981	8.33953	8.4524	8.64051	8.49087	8.28626	8.27706	8.1982	8.05072	8.13506	8.36184	8.68384	8.97089	8.7505
Ta.10507.1.A1_at	6.93977	7.73303	7.06441	7.08181	6.36496	6.39673	6.34914	6.50189	6.23072	6.32238	6.17253	5.9126	5.80149	6.02179	5.85704	5.60721	5.91951	6.20553	5.81446	5.26764	5.33069	5.52764
Ta.10507.2.S1_at	3.68513	3.84831	3.60753	3.74335	2.97995	3.28013	3.13749	3.01922	3.38113	3.22465	3.3858	3.15157	3.62326	3.21079	3.30251	3.30603	3.66561	3.13702	2.68114	3.11324	3.34432	3.69531
Ta.10508.2.S1_a_at	3.33516	2.84957	2.39664	2.79651	2.66602	2.75421	2.86427	9.3198	8.10093	8.95205	9.09479	3.24096	2.99602	7.59554	7.37694	7.34619	2.21371	2.72382	2.63015	2.28509	2.25212	2.8112
Ta.10510.1.A1_at	4.29248	4.5788	5.08319	4.73475	4.02821	3.80914	3.96292	4.68119	4.08103	4.13034	4.7401	4.84705	4.75391	6.02867	5.60661	6.16087	3.95709	4.0416	3.56698	6.44511	4.89385	6.04902
Ta.10511.1.A1_at	5.28689	5.6791	5.42581	5.88837	6.22858	5.95051	5.73362	5.58714	5.21616	5.28464	6.25768	6.58526	6.36792	5.87252	5.78107	5.67334	3.01587	3.55286	3.35754	4.02917	4.39294	4.43142
Ta.10512.1.A1_at	4.34598	4.30815	4.79647	4.86443	5.65383	5.37256	5.52571	5.71265	5.13464	5.67246	5.74782	5.33852	5.24012	5.5471	5.02424	5.24464	2.85429	3.40512	3.20023	2.49243	3.65946	3.68129
Ta.10513.1.A1_at	6.77029	7.44905	7.62712	7.53802	8.45616	8.25249	8.10707	8.18755	8.21757	8.20463	8.08301	7.58218	7.55426	8.03394	7.8217	7.9365	7.34371	7.46144	7.52926	7.0201	7.5758	6.95071
Ta.10513.2.S1_at	2.52987	2.31864	2.47025	2.50307	2.77453	3.27422	3.89775	3.89228	3.46038	3.74751	2.63487	3.17324	2.51178	2.94129	3.04545	3.07889	3.74607	4.45192	4.29764	3.17587	4.26865	3.19989
Ta.10514.1.S1_a_at	6.72774	7.24628	7.51117	7.23632	6.43312	6.43852	6.14745	6.45683	6.28331	6.50567	6.39349	4.97995	4.68988	6.10528	5.06134	5.11015	6.34578	6.74222	6.44803	5.69497	6.38943	5.81886
Ta.10514.1.S1_at	6.12464	6.60449	6.41205	6.40079	6.56614	6.65396	6.45281	6.99595	6.76669	6.96579	6.9349	6.27025	6.27807	6.43116	5.7881	6.08592	6.21086	6.40053	6.2319	5.79675	6.20374	5.59547
Ta.10514.2.S1_at	4.15798	4.0853	3.99104	4.30296	3.93664	3.55785	4.10141	4.02659	4.06122	4.2326	4.04851	4.16004	4.37481	3.77895	3.96568	3.98079	4.08034	3.9034	3.61801	3.87462	3.74814	3.69753
Ta.10514.2.S1_x_at	5.95941	6.05295	5.89301	6.00011	5.46013	5.31789	5.72166	5.84921	5.50676	5.7797	5.67355	5.42507	5.75535	5.39681	5.31226	5.6754	5.609	5.79781	6.10058	5.43851	5.66768	5.44115
Ta.10515.1.S1_at	6.5837	6.23591	6.35976	6.49148	5.43945	5.51971	5.61168	5.36866	5.35761	5.81941	5.73042	5.68938	5.56046	5.50033	6.00745	5.75488	5.79835	5.76752	6.55759	6.77357	6.63444	6.7733
Ta.10516.1.A1_at	3.00772	2.71964	2.4631	2.63393	2.79346	2.48528	2.54647	2.40485	2.75998	2.27413	2.87078	2.61	2.42856	2.46677	2.49532	2.44552	2.51715	2.3396	2.45086	2.75998	2.2979	2.41774
Ta.10516.2.S1_at	3.04958	2.97059	2.58019	3.30355	2.87216	2.97324	2.9036	2.62771	3.00439	2.81287	2.86036	2.95719	2.94345	2.95955	2.92433	3.14223	2.84187	2.81287	2.86969	2.97384	3.05462	3.10419
Ta.10517.1.A1_at	5.90618	5.96433	6.06718	5.96667	6.05609	6.05514	6.10748	6.06479	5.96582	5.97364	5.92475	5.94578	5.70399	6.16554	6.18645	6.21162	3.87721	4.69751	4.9804	4.92506	5.05151	4.49393
Ta.10518.1.A1_at	7.96697	8.42121	7.99216	7.96801	7.94425	7.74128	7.85892	7.58342	7.17876	7.38448	7.14646	8.37232	8.26114	7.5696	7.25321	7.37405	6.94279	6.82829	7.25916	7.44463	7.31119	7.27866
Ta.10518.2.S1_at	5.49441	5.57019	5.4982	5.09917	4.91425	4.8414	4.94214	4.94866	4.7137	4.69536	4.50821	4.74098	4.54761	4.53231	4.22102	4.32683	4.81396	4.95653	4.95876	4.85182	4.75605	4.7858
Ta.10519.1.S1_at	5.51396	5.92496	5.62145	5.80783	5.39191	5.31232	5.47337	5.62271	5.71597	5.52253	5.30396	6.19806	6.15207	6.04865	5.90694	6.02246	6.07636	5.69861	6.02105	6.93113	6.0422	6.30034
Ta.1052.1.S1_x_at	11.0739	11.0933	11.2116	11.0223	11.1235	11.0409	11.0736	11.0591	11.22	11.0215	11.1048	11.1134	10.8851	11.0561	10.9229	10.8446	11.6737	11.5851	11.9529	11.3766	11.8201	11.4165
Ta.1052.2.S1_at	11.0076	11.0637	11.0417	10.9649	11.0979	11.0769	11.1356	11.0322	11.2299	11.1004	11.0642	10.8737	10.8531	10.6924	10.6969	10.6445	12.2611	12.0812	12.345	11.5755	11.6959	11.4629
Ta.1052.2.S1_x_at	11.0553	11.0865	11.0812	11.0365	10.914	11.0419	11.1573	11.1004	11.2693	11.0311	11.0672	10.8969	10.7791	10.6672	10.6417	10.6683	12.2293	12.089	12.2398	11.5087	11.7158	11.4072
Ta.10520.1.S1_at	9.21366	8.77089	9.55096	9.52792	5.78434	6.01825	5.92569	5.88225	5.70557	5.53195	5.28579	6.13258	6.01066	7.37706	7.16332	7.44282	5.79852	7.92831	6.39971	9.65659	7.35777	8.11002
Ta.10520.2.S1_a_at	5.52917	4.63735	4.97604	4.4944	5.51307	5.43676	5.93832	5.98824	6.02997	5.95158	5.95628	5.69657	5.89054	5.91589	6.19469	6.03302	6.07636	7.03043	6.35493	8.24198	6.52411	6.6505
Ta.10520.2.S1_x_at	3.08055	3.43473	3.25004	3.28889	3.3358	3.21443	3.51901	3.52238	3.73037	3.5043	3.1961	3.86008	3.80715	3.99966	3.90491	3.69447	3.60758	4.5113	4.2035	5.63874	4.36149	3.93518
Ta.10521.1.S1_s_at	8.08124	8.38204	8.37122	8.31923	8.79902	8.91002	8.84015	8.90141	8.77934	8.75739	8.74142	8.6942	8.35316	9.67383	9.41978	9.47065	9.24599	9.23423	9.1894	10.7527	10.1132	10.5834
Ta.10521.2.S1_at	8.13944	8.22878	7.96297	8.04576	8.54027	8.42983	8.47186	8.62171	8.30163	8.63826	8.86452	9.52074	9.63031	9.68165	9.64802	9.94209	8.83192	8.6105	8.72794	10.5337	9.59589	10.2009
Ta.10521.2.S1_x_at	8.18228	8.41498	8.15907	8.39355	8.64088	8.61454	8.57075	8.7226	8.41961	8.71135	8.92047	9.54408	9.47937	9.7966	9.76399	9.7896	8.95811	8.62359	8.83798	10.5905	9.64632	10.3077
Ta.10522.1.A1_at	9.23386	9.20307	9.14855	9.09727	9.35565	9.35619	9.69143	9.55673	9.33355	9.53709	9.51009	9.97099	9.96307	9.86504	9.93771	9.93587	8.30391	8.28292	8.42925	9.70174	9.18885	9.2971
Ta.10522.2.S1_at	3.82108	3.4905	3.94042	3.17599	2.81498	3.34844	3.93517	4.01854	4.00714	3.81298	3.15765	3.4965	3.25819	3.41349	3.75928	3.5824	4.40493	4.37717	4.17167	5.31011	5.39873	4.96127
Ta.10524.1.S1_at	8.68749	8.78979	9.04687	9.09109	9.09923	8.91518	8.87729	9.17419	8.92698	9.14914	9.66649	8.80069	8.71864	8.44498	8.23973	8.36753	7.84687	8.2769	7.94976	7.82049	8.02968	7.78225
Ta.10524.2.S1_a_at	6.67774	6.92644	7.29915	7.17684	6.03833	6.36035	6.13113	6.49295	6.6021	6.39241	6.75455	4.74708	4.57296	4.99845	4.69657	4.86112	5.90589	6.27892	6.4824	5.98823	6.55703	6.76625
Ta.10524.3.A1_at	3.76746	4.21085	3.59862	3.91827	4.71094	4.88595	4.08543	4.27922	4.81766	4.51371	5.09044	5.44926	5.13277	4.08248	4.17699	4.62797	3.68361	3.46649	3.11815	3.73033	4.14447	3.32376
Ta.10525.1.A1_at	6.41324	6.35877	6.58211	6.94624	7.11445	7.31887	7.30752	7.12012	7.38216	7.21002	7.20354	7.27861	7.10828	7.28131	7.11535	7.16809	6.40402	6.5138	6.59755	6.85711	7.06389	6.55773
Ta.10526.1.A1_s_at	6.64091	6.54239	6.60189	6.4901	6.1709	5.98134	6.47689	6.37011	6.61572	6.47432	6.47995	6.24397	6.25719	5.87384	6.43918	6.28947	6.18761	5.71765	5.84581	6.38782	5.75652	6.07641
Ta.10526.1.A1_x_at	6.13369	5.95549	5.64756	5.69643	5.51542	5.44813	5.85356	5.81845	6.02997	5.80238	5.52375	5.63507	5.37998	5.26328	5.35591	5.66726	5.46336	5.08219	5.30433	4.99703	4.64632	4.86636
Ta.10527.1.A1_at	5.78575	6.40631	6.07306	6.31723	7.42155	7.29691	7.39667	7.02145	6.18173	6.78647	7.19625	7.76425	7.61021	7.45518	7.14248	7.16963	6.32897	6.15415	6.86562	5.32555	6.03561	5.62169
Ta.10528.1.A1_at	5.3049	5.16991	5.23327	5.75605	5.43854	5.19557	5.4707	5.44349	5.56896	5.43916	5.40616	6.03434	6.07636	5.5871	5.707	5.51685	5.07992	4.69751	5.45994	4.9591	5.52342	5.09158
Ta.10528.2.S1_at	5.84248	5.27287	5.75818	5.57773	5.03485	4.91907	5.05852	5.20108	5.11265	5.01785	4.9098	4.68179	5.15213	4.69428	5.20098	4.88685	5.90277	5.85626	5.92964	5.75165	6.08963	5.77781
Ta.10529.1.S1_at	7.23968	7.38203	7.06125	7.24052	8.02955	7.98672	8.00186	8.37294	8.37282	8.33921	8.3516	8.96619	9.01231	8.72599	8.48176	8.45454	8.01362	7.61736	8.35987	8.69771	8.02241	8.24484
Ta.10529.1.S1_s_at	6.7672	7.1333	7.20963	6.87808	7.62299	7.41976	7.40958	7.56234	7.6332	7.52327	7.99984	8.66393	8.62238	8.37829	8.19884	8.15113	6.89455	6.36434	6.49904	7.02059	6.81829	7.06331
Ta.10529.2.A1_at	2.27155	2.4306	2.42462	2.58444	2.6018	2.80082	3.10576	2.50669	2.69175	2.60153	2.74309	2.94171	3.09999	2.64506	2.9867	2.6145	2.91384	2.54639	2.63279	2.66168	3.27215	2.88001
Ta.1053.1.S1_at	11.6142	11.399	11.7683	11.4163	11.6695	11.5741	11.6901	12.1909	11.8853	12.1602	11.8521	11.6848	11.4366	12.0976	11.9515	11.9288	11.8311	11.8552	12.3498	13.4307	13.8133	13.3278
Ta.1053.1.S1_x_at	11.5905	11.3405	11.6912	11.4113	11.6021	11.5039	11.674	12.1385	11.8364	12.1119	11.8334	11.7609	11.4504	12.1108	11.9723	11.9659	11.6919	11.812	12.2647	13.3595	13.8101	13.1948
Ta.1053.2.S1_x_at	11.2093	11.0648	11.3053	11.1249	11.0954	10.9053	11.217	11.5399	11.5803	11.5477	11.5937	12.406	12.2754	12.2042	12.2383	12.2685	10.3994	10.4549	10.9683	12.5484	12.6912	12.374
Ta.10530.1.A1_x_at	3.73711	3.59025	3.65977	3.91552	6.46992	6.28698	6.15935	6.25979	5.71173	6.15653	6.42089	6.26561	5.95831	5.58288	5.81009	5.85685	4.87258	4.92538	4.56146	4.3402	4.3065	4.03798
Ta.10531.1.S1_at	7.09732	7.23312	6.75116	7.02189	5.89878	5.99363	6.0661	6.72823	6.06741	6.4525	6.42647	7.72177	7.355	6.2269	6.53677	6.43195	4.48019	4.21447	4.67526	4.72657	4.38861	4.40337
Ta.10531.2.S1_a_at	5.93517	5.97041	5.61274	5.7421	5.08634	5.14086	4.89956	5.68635	5.24159	5.56315	5.43048	5.88046	5.51111	5.41981	5.01153	5.29526	4.99755	4.8985	5.03462	3.67955	4.51244	4.39998
Ta.10531.2.S1_at	7.18172	6.21565	6.4742	6.51885	6.43306	6.1312	6.5668	6.65825	6.18511	6.76049	6.36091	6.502	6.5634	6.03477	6.47583	6.29453	6.84789	6.86922	6.83891	6.40798	6.78193	6.4627
Ta.10531.3.S1_at	4.47337	4.15984	3.94721	4.0089	4.32536	3.58186	4.35747	4.27521	4.15752	4.02407	3.94815	4.02402	3.82924	4.27758	4.06864	4.08837	4.07098	4.59853	5.05972	5.06622	5.05605	4.36407
Ta.10532.1.A1_s_at	5.49677	4.93943	5.15427	4.8402	4.95459	4.7255	5.11547	5.01497	4.76064	5.00377	4.91944	5.22088	5.32423	5.04237	5.26882	5.10428	4.40455	4.74388	4.43313	5.04819	4.94229	4.7028
Ta.10533.1.A1_at	7.27271	7.77155	7.78005	7.76167	8.77481	8.81371	8.78749	8.54398	8.55434	8.52753	8.59509	8.30593	8.47795	8.28783	8.16511	8.20938	8.33266	8.06022	8.13187	7.77404	8.05759	7.96749
Ta.10534.1.S1_a_at	9.35328	9.80028	9.87632	9.98706	9.48462	9.39487	9.4438	9.72992	9.50437	9.7147	9.71365	9.38539	8.93102	9.22949	8.95733	8.96815	8.93575	9.00684	8.81329	7.16915	8.35726	7.61812
Ta.10534.2.S1_x_at	8.09511	8.63142	8.77857	8.7859	8.19202	8.17131	8.14925	8.41463	8.36305	8.23652	8.5663	8.10473	8.10088	8.04435	7.78792	7.83544	7.77644	8.11209	7.74368	6.25179	7.43602	6.80134
Ta.10534.3.A1_at	3.52794	3.06772	3.56647	3.32312	3.79045	3.64709	3.60478	3.37902	3.75149	3.5354	3.2597	3.42884	3.80619	3.62633	3.42816	3.66998	3.93512	3.67133	3.48113	3.17829	3.36335	3.55213
Ta.10535.1.S1_at	11.1436	11.3708	11.298	11.2224	11.6115	11.5902	11.7176	11.9169	11.8062	11.7394	12.0205	12.285	12.2643	11.5827	11.6024	11.626	11.9761	11.6213	11.3563	8.56323	10.0608	9.24493
Ta.10536.1.S1_at	3.80933	3.42283	3.33077	3.18351	2.99698	2.74304	3.08704	3.08841	3.19364	3.18823	3.08704	3.45165	2.6136	3.05743	3.45371	3.6553	3.09637	3.12887	3.23254	2.97209	3.18655	3.92169
Ta.10536.2.A1_at	5.39369	5.12155	5.40169	5.1893	5.13464	5.04759	5.34589	5.50394	4.79048	5.21469	5.16665	5.22041	5.01542	5.01706	5.89658	5.29296	5.13538	4.40364	5.54641	5.43342	5.16183	5.14292
Ta.10537.1.A1_at	3.04996	3.2377	3.24538	3.02195	2.82728	2.91105	2.7934	2.84689	3.1793	3.17412	3.07365	3.37701	4.07046	2.91169	3.39184	3.07896	3.08055	3.36267	3.34107	3.16747	3.22229	3.75668
Ta.10537.2.A1_at	5.78704	5.96502	6.41486	6.47065	7.85844	7.91763	7.70099	7.60835	7.68542	7.6029	7.63137	7.09662	7.15652	6.86689	6.63785	7.00598	7.84577	7.48127	7.75595	4.75693	6.21541	5.41388
Ta.10537.3.S1_at	6.72347	6.92872	7.67782	7.79131	5.77463	5.99763	5.89807	6.25826	6.31435	6.41826	6.18033	6.39934	5.93137	6.93423	6.61572	6.52606	6.59805	6.58701	6.89023	7.95446	8.33447	7.56057
Ta.10537.3.S1_x_at	7.31172	7.64934	8.434	8.58607	6.71561	6.72447	6.29673	6.78048	7.08435	6.8031	7.14571	7.28073	7.32067	7.90059	7.66271	7.76236	7.48257	7.50401	7.62621	8.81383	9.1515	8.57734
Ta.10538.1.A1_at	7.41666	7.9525	8.69969	8.697	10.4809	10.3743	10.3697	10.6899	10.6569	10.5996	10.3156	9.42876	9.46387	9.46693	9.19133	9.44216	8.8058	9.06133	9.09298	5.49685	7.19005	5.29956
Ta.10540.1.S1_at	4.20062	3.32387	3.45015	3.79	3.33759	3.15657	3.73074	3.62608	3.2686	3.09755	3.34953	3.48443	3.26241	3.3055	3.07973	3.42877	2.85912	3.54456	4.06566	3.30318	3.43031	3.643
Ta.10540.2.A1_at	4.41061	4.59615	4.8952	5.02515	4.91877	4.81703	4.68829	4.679	4.74526	4.42325	5.09158	4.93563	4.64074	3.87263	3.92617	4.00695	4.03502	4.09223	3.53429	3.26838	4.1505	2.98291
Ta.10541.1.S1_at	3.78907	3.30381	3.67263	3.76227	3.63318	3.77054	3.48084	3.57473	3.83217	3.57929	3.38012	4.0465	4.03584	3.62845	3.66658	3.51893	3.72351	3.75574	3.50092	3.50664	3.51341	3.4809
Ta.10542.1.S1_a_at	6.66801	6.68233	7.14332	7.44142	6.81489	6.81385	6.69906	6.9212	6.91686	6.78353	7.08896	7.17816	7.20657	8.85378	8.63641	8.66909	7.82529	7.76866	8.06835	11.0394	10.5364	11.0336
Ta.10543.1.A1_at	3.21533	3.8449	3.36883	3.42328	3.39632	3.61552	3.24017	2.82992	3.04757	3.08969	3.33935	3.39201	3.54735	4.08779	3.91658	3.82496	3.51186	3.34689	3.44979	5.88156	4.51291	5.84392
Ta.10544.1.S1_at	4.8112	5.24116	5.20144	5.6334	5.87276	5.74506	5.99096	5.92275	5.79157	5.69009	5.62525	5.27615	5.753	5.32836	5.39758	5.29296	6.62305	6.26698	6.01211	4.79639	5.08799	4.51038
Ta.10546.1.A1_at	4.6287	4.31792	4.36815	4.72905	4.08697	3.40311	3.88965	3.94872	4.36176	3.99308	4.35443	4.04851	4.2947	3.96811	4.17584	4.00345	4.68105	4.8985	4.21294	4.43514	4.4421	4.22028
Ta.10548.1.S1_at	4.18968	4.30594	4.63497	4.57607	3.63094	4.16306	3.9887	3.53317	3.55914	3.4416	3.63736	4.67594	4.88797	3.28704	2.88072	3.08219	3.35047	2.44946	2.98853	2.29987	2.70975	2.50196
Ta.10549.1.A1_at	8.35755	5.38623	7.59418	6.48502	6.02143	6.22401	6.27891	5.71807	5.12932	5.81369	4.66187	7.49235	7.4365	10.9159	10.8663	10.8805	5.10446	5.08207	4.85613	6.63308	6.30431	6.58711
Ta.10549.1.A1_x_at	9.02154	6.99667	8.51933	7.25025	6.75704	6.98014	7.01605	6.39115	6.06023	6.60463	5.38517	8.25792	8.32659	11.1854	11.2756	11.1619	4.70093	6.21962	5.7546	6.56032	6.97793	7.26989
Ta.10549.2.A1_at	8.16973	7.08427	8.51622	8.31987	5.73136	5.72338	5.68823	5.29122	4.78952	5.21348	5.33514	7.02259	7.13572	10.0609	10.1033	10.0811	3.93946	6.43206	6.82597	11.5637	10.839	11.8474
Ta.1055.1.S1_at	8.77222	8.63786	8.63518	8.58238	8.05146	7.74156	8.1411	7.88345	7.82889	8.05813	7.99705	8.3811	8.33451	9.85404	9.68316	9.86317	7.3893	7.52694	7.4058	9.09098	7.99783	9.09252
Ta.1055.1.S1_x_at	9.02479	8.88674	8.82946	8.72746	8.4342	8.27581	8.57897	8.53525	8.58122	8.64319	8.55669	8.85826	9.00223	10.5383	10.2569	10.4103	8.05261	8.48858	8.10461	9.84342	8.95003	9.73045
Ta.1055.2.S1_at	7.9025	7.92638	8.08454	7.69869	7.76592	7.58208	7.57152	7.64143	7.32936	7.75329	7.77434	8.50728	8.59999	10.6551	10.7565	10.8268	7.77	7.55232	7.40263	11.2007	9.54371	11.0353
Ta.1055.2.S1_x_at	9.06985	9.14798	9.13959	8.91195	8.86844	8.77848	8.809	8.92816	8.82476	8.93329	8.82862	9.45241	9.4502	11.6065	11.5267	11.5913	9.18865	8.97974	9.06692	12.0006	11.0074	11.7644
Ta.10551.1.S1_at	3.60222	3.27824	3.12849	3.41794	3.27932	3.45799	3.27636	3.02038	3.18609	3.13363	3.34364	3.72497	3.46669	4.53557	4.13023	4.21092	3.18174	3.41141	3.21645	3.33936	3.85076	2.99927
Ta.10552.1.S1_at	7.99416	8.47806	9.25111	8.65029	8.60432	8.44294	8.19448	8.03944	7.92866	8.25257	8.34807	7.22812	7.16788	7.97141	7.92284	7.86735	8.8677	8.91314	8.89987	6.84749	6.78173	7.15794
Ta.10553.1.A1_at	6.31304	6.54181	6.50162	6.57177	6.93203	6.79736	6.83835	6.96798	6.7981	6.92724	7.30067	7.17629	7.099	7.39707	7.37126	7.51122	5.90203	5.93813	5.99087	6.22982	5.63725	6.15598
Ta.10554.1.A1_at	5.69751	5.81062	5.93718	5.97718	6.15299	6.21755	6.37557	6.0382	6.16683	6.14709	6.33206	6.38646	6.2594	6.04529	5.93796	5.78368	4.92358	4.34769	4.84647	5.34011	4.51409	4.91951
Ta.10555.1.A1_at	4.90373	4.01959	4.56036	4.01482	3.91282	3.93033	4.20227	4.20984	4.52313	4.23907	4.31783	4.58388	4.28652	4.00168	4.28553	4.26105	4.06608	4.16553	4.43634	4.0326	4.10139	4.45919
Ta.10556.1.A1_at	3.64539	3.33157	2.93793	2.89839	2.81188	2.85041	2.76968	2.95903	2.46449	2.61412	2.62433	2.82393	2.96624	2.99147	2.92532	2.86468	3.18012	3.14171	2.84592	3.29592	3.21411	3.47227
Ta.10557.1.S1_at	3.58141	3.57596	3.72795	3.56832	3.37632	3.24872	3.69109	3.58511	3.64316	3.86198	3.39638	3.79297	3.57596	3.33378	3.61651	3.42075	3.59334	3.82965	3.89403	3.3102	3.52727	3.77166
Ta.1056.1.A1_at	3.67337	4.15984	3.64413	4.30051	5.53957	4.81426	4.76343	4.76214	4.88279	4.7443	4.71135	4.71139	4.67863	5.02566	4.56766	4.73659	4.77086	5.07073	4.64958	4.43405	3.94495	4.05591
Ta.1056.1.A1_s_at	5.18178	5.87084	5.79403	5.87599	6.5407	6.30001	6.31592	6.43469	6.50086	6.20475	6.41977	6.28331	6.2389	6.02945	5.76669	5.97682	6.76608	6.51804	6.68931	5.88553	5.90872	6.23277
Ta.10560.1.S1_at	7.00476	7.58615	7.60382	7.60326	7.66776	7.70942	7.61747	7.50039	7.09796	7.47796	7.64606	6.31117	6.42974	7.07451	6.70013	6.97609	6.89825	7.12389	6.66152	7.12747	7.25192	6.58922
Ta.10560.2.S1_a_at	5.87888	5.54208	5.94252	5.66592	5.75286	5.96154	6.28936	6.14352	5.82896	6.30403	5.83658	5.56746	5.53844	5.48731	5.50164	5.39103	6.50185	6.5765	6.1205	5.77407	6.03684	5.92501
Ta.10560.2.S1_x_at	6.2865	6.08182	6.23518	6.17302	6.45811	5.74365	6.19739	6.34656	6.30139	6.37228	6.15949	5.90706	6.22248	5.90896	5.89903	6.19446	6.99701	6.74442	6.14895	6.43522	6.58927	6.11158
Ta.10560.3.A1_at	4.13449	4.07494	4.61278	4.53811	4.65364	5.03448	4.51457	3.87097	4.67225	4.33414	4.49539	4.66496	4.76251	4.56984	4.45154	4.77564	5.18291	4.48677	4.50644	4.12785	4.50276	4.35134
Ta.10561.1.A1_at	3.53305	3.61541	3.40094	3.47623	4.48082	4.31856	4.38356	4.23208	4.20344	4.14936	4.61476	4.15984	4.56054	4.76696	4.12745	4.05821	4.17501	4.09747	4.38035	4.22581	3.57484	3.43292
Ta.10562.1.S1_a_at	8.72067	8.9055	9.01533	9.01282	8.65165	8.6153	8.70866	8.71071	8.44605	8.73539	8.76282	9.2388	9.41454	10.5414	11.1754	10.9939	8.24373	8.38007	8.5477	11.2284	10.1026	10.7215
Ta.10562.1.S1_at	9.22412	9.24641	9.29481	9.37178	9.2639	9.29957	9.25146	9.10949	9.0087	9.16779	9.33023	9.31694	9.10643	10.615	10.3219	10.4888	9.09664	8.81136	9.01054	11.6818	10.5237	11.3035
Ta.10562.2.S1_at	2.66192	2.70142	2.77903	2.67739	2.59174	2.94457	2.73317	2.38618	2.69073	2.46736	2.89604	2.99285	2.69687	3.91499	3.88047	4.42807	2.61542	3.16074	2.77087	3.15765	2.96807	3.33747
Ta.10562.2.S1_x_at	5.99282	6.17494	6.24005	6.1103	5.69367	6.07636	5.71595	5.6884	5.6128	5.73611	6.14249	6.21246	6.49143	7.83164	8.00403	8.01915	5.64217	5.62404	5.64425	8.22789	6.65757	7.86428
Ta.10562.3.S1_at	5.78731	5.05247	4.62677	4.63017	4.63712	4.42064	4.31948	4.879	5.08192	4.79465	5.18505	5.08201	5.38174	4.43616	4.8402	4.78821	5.33633	5.30344	5.38588	5.9791	5.79289	5.64866
Ta.10564.1.A1_at	3.53305	3.72306	3.41939	3.30257	3.45462	3.01741	3.14663	3.29182	3.28908	3.35276	3.44976	3.50136	2.99393	3.04092	3.33495	3.13999	3.46187	3.1393	3.57007	3.28229	3.23076	3.70508
Ta.10565.1.A1_at	2.98431	2.92109	3.56016	3.39476	4.87906	5.06949	5.14359	4.28778	4.34493	4.56587	4.34704	3.87386	3.7356	3.83061	3.41727	3.48772	3.47771	2.88417	2.74625	2.54551	2.15764	3.12264
Ta.10567.1.S1_at	8.0176	8.46883	8.4675	8.53165	9.30286	9.26729	9.2348	9.27753	9.30001	9.22523	9.37112	9.48656	9.20695	9.8578	9.56413	9.63928	8.36569	8.38288	8.67929	9.72757	9.31288	9.29427
Ta.10567.2.A1_at	3.52972	3.29107	3.17457	3.23948	3.35153	3.71309	3.19222	3.08443	3.47677	3.14421	3.31111	3.47217	3.73977	3.65834	3.47677	3.48818	3.28517	2.73323	3.14223	2.94609	2.75233	2.66238
Ta.10567.3.S1_at	3.59418	4.06313	3.59862	3.38256	3.34928	3.57751	3.6378	3.79779	3.17138	3.90341	3.70706	4.11986	3.96163	3.73375	3.82517	3.962	3.83443	4.04344	4.29814	4.34401	4.32358	4.72773
Ta.10568.1.S1_at	4.92336	4.97325	4.69887	4.82823	4.55759	4.4372	4.7213	4.62269	4.76686	4.74297	4.78642	5.22424	4.88624	4.62908	5.04503	4.68358	4.70186	4.48797	4.91322	4.59096	4.95017	4.91927
Ta.10569.1.A1_at	4.49953	4.576	4.84587	3.94585	4.54011	4.3015	4.33975	4.50521	4.54773	4.76904	4.56666	4.39732	4.39087	3.86367	3.93933	4.23608	4.54773	4.83576	4.40553	4.30269	4.13279	4.00124
Ta.1057.1.A1_at	9.0913	9.30396	9.53764	9.77614	9.93173	9.78842	9.51308	10.0181	10.0399	9.99118	10.2963	9.76854	9.76026	9.46651	9.19662	9.24817	4.6705	9.10121	5.46344	3.98205	4.44614	4.12867
Ta.1057.1.A1_x_at	9.23411	9.63069	9.86157	10.0102	10.2808	10.1649	9.89237	10.2937	10.2605	10.3147	10.528	9.88929	9.78828	9.56224	9.32064	9.44456	5.84463	9.39468	6.02828	4.63702	4.51827	4.53106
Ta.10571.1.A1_at	6.42894	7.12416	6.80185	6.9479	7.92346	7.74588	7.98337	7.6936	7.74407	7.67258	7.61145	7.45331	7.60652	7.59756	7.50512	7.57247	7.67994	7.77498	7.73581	6.92287	7.2341	7.01656
Ta.10572.1.S1_at	6.72672	6.4	6.1042	6.01999	5.9984	5.95663	5.89988	5.88813	5.83739	5.74854	6.07149	6.21461	6.27297	5.9533	6.32446	6.16961	6.36641	6.50968	6.62372	6.68718	6.48403	6.54808
Ta.10573.1.A1_at	3.98902	3.83653	3.81121	3.63255	3.76358	3.44853	3.63366	3.77841	3.5639	3.6487	3.48006	3.58195	3.61769	3.36072	3.77457	3.60496	3.67631	4.06908	3.84089	4.10124	3.98832	3.94661
Ta.10574.1.S1_a_at	6.55048	6.34753	6.13194	6.20258	5.98118	5.61239	5.85718	5.97578	6.00748	5.81604	5.6641	6.11374	6.16893	5.73565	5.96257	6.02159	6.23314	5.92997	5.7491	6.14823	6.15016	6.01059
Ta.10574.2.S1_at	2.17915	2.79821	2.35704	2.39833	2.68056	2.68177	2.62125	2.35381	2.66697	2.6007	2.71317	2.51486	2.67765	2.70456	2.74544	2.94883	3.01649	2.86837	2.3854	2.40094	2.80309	2.79161
Ta.10574.3.S1_x_at	4.23861	3.81765	4.08836	3.95693	3.39458	3.81929	3.65269	3.82047	4.02548	3.87958	3.65752	3.87765	4.00059	3.55407	3.96358	3.86198	4.00691	3.79114	3.75586	4.1189	4.02263	3.86158
Ta.10575.1.A1_at	7.07005	7.42512	7.63542	7.12746	6.77029	6.62226	6.81671	7.21512	7.15016	7.26428	7.12192	6.62601	6.12055	8.41833	8.08064	8.21665	7.46902	7.17977	7.23061	9.28289	9.00402	9.59276
Ta.10577.1.S1_at	11.7932	12.0069	12.0272	12.0799	12.715	12.5303	12.8043	12.6997	12.551	12.7438	12.8109	12.6846	12.74	12.2675	12.4112	12.3118	12.3652	12.3419	12.3468	8.87195	9.77721	9.59472
Ta.10578.1.A1_at	3.65978	4.122	4.12162	3.78522	5.10925	5.26768	4.95605	4.61846	4.47914	4.74252	4.89272	5.52311	5.76073	4.14823	3.80021	4.15415	3.33443	2.7749	2.44077	3.12775	2.61276	2.54649
Ta.10579.1.S1_at	5.01813	5.10405	5.09755	5.37478	6.06582	5.34573	5.3954	5.53785	5.37937	5.44992	5.52465	4.88816	5.06966	5.19859	4.75244	4.71499	5.48834	5.58487	5.01666	4.52925	4.89526	4.74046
Ta.1058.1.S1_x_at	12.3521	12.2542	12.6064	12.6442	12.7644	12.649	12.7782	12.8944	12.6963	12.8089	12.7143	12.616	12.4536	13.2423	13.2146	13.2299	12.9239	12.8906	13.0443	13.582	13.3909	13.6144
Ta.1058.2.A1_at	6.2949	5.967	6.23147	5.89953	6.16117	6.38418	6.28222	5.87327	6.11438	5.96247	6.59158	6.69696	7.04693	6.27408	6.64641	6.79058	6.40353	5.80852	5.87654	6.38849	5.80994	7.06144
Ta.1058.2.S1_at	13.2853	13.272	13.3626	13.4381	13.4109	13.1669	13.3765	13.3943	13.3069	13.4956	13.4701	13.699	13.7018	13.672	13.6929	13.6772	13.2084	12.9407	13.149	13.5102	13.5902	13.5484
Ta.1058.2.S1_x_at	13.1476	13.0548	13.2278	13.2973	13.3035	13.0335	13.2706	13.3573	13.2221	13.3412	13.3613	13.6052	13.5709	13.5596	13.5775	13.5851	13.2258	13.0686	13.193	13.786	13.7465	13.9142
Ta.1058.3.S1_x_at	11.8796	11.8775	12.2883	12.3643	13.0783	12.8813	12.9354	13.0433	12.8614	12.9692	13.016	12.7969	12.6289	13.5136	13.3596	13.3497	13.1325	13.0384	13.2753	13.8723	13.7186	13.8926
Ta.1058.4.S1_at	8.08575	8.24652	8.30547	8.36116	9.76518	9.68221	9.62496	9.61343	9.41588	9.54559	9.44607	9.41114	9.17835	9.1712	9.03934	9.037	9.70331	9.57876	9.97972	8.14634	9.53603	8.42374
Ta.10580.1.A1_at	3.51551	3.49257	3.67819	3.4177	3.70414	3.50135	3.32941	3.29185	3.17839	3.57929	3.46593	3.66856	3.81377	3.37173	3.36314	3.46619	3.87959	3.31148	3.60379	3.55707	3.32469	3.47624
Ta.10581.1.A1_at	8.46968	8.29805	5.7198	5.18929	3.11262	2.62823	3.09244	2.86105	2.63772	3.22356	3.2075	3.44081	3.82644	2.90912	3.40727	3.18037	3.33354	2.87572	3.00626	3.36965	3.318	3.3972
Ta.10582.1.S1_x_at	8.69584	8.86877	8.97376	9.04425	9.59124	9.45409	9.64652	9.65616	9.76532	9.61458	9.52578	9.37753	9.4571	9.09654	8.90901	9.09709	9.88011	9.59059	9.52222	8.18706	8.17518	7.98892
Ta.10582.2.S1_a_at	8.75761	8.59996	8.82842	8.89257	9.03811	9.08938	9.6059	9.5164	9.73275	9.40191	8.94868	8.29673	8.33674	8.06915	8.16281	8.15929	9.67569	9.74825	9.38749	7.67957	7.81689	7.43202
Ta.10582.2.S1_at	4.80751	4.11428	4.78818	4.68836	5.23443	4.92014	5.2033	4.58597	4.87446	4.76674	4.58866	4.89203	4.69217	4.26914	4.31871	4.08285	3.4175	3.50157	3.66545	3.16645	3.73076	3.67692
Ta.10582.3.S1_at	3.40036	3.63214	3.37604	3.63255	2.98955	3.32625	3.31569	3.56043	3.27198	3.00533	3.77469	3.15261	3.3146	3.0696	2.98655	3.15634	3.32003	3.12261	3.40887	3.00706	2.93621	2.61061
Ta.10583.1.A1_at	3.11869	2.76924	3.01729	3.16196	2.82856	2.7221	2.85102	2.69656	2.94049	2.77507	2.52742	2.62751	2.54847	2.34257	2.51947	2.32147	2.72151	3.00577	3.07926	2.61915	2.77631	2.7238
Ta.10585.1.S1_at	6.64838	6.78081	6.75348	6.79525	7.01605	6.79412	6.93729	6.85354	6.94917	6.8001	7.02231	7.22531	7.22067	7.07608	6.73365	6.84397	7.0074	7.34936	7.27651	7.12778	7.29131	7.18166
Ta.10585.2.S1_a_at	4.76313	5.49254	5.71325	5.39369	6.25508	6.31961	6.05792	6.04348	5.40249	6.15163	5.89464	5.32786	4.90815	5.79311	5.29133	5.40568	6.19373	6.60011	6.53411	6.15837	6.42289	5.91399
Ta.10585.2.S1_x_at	3.32191	3.78027	4.01435	3.92313	4.25801	4.50118	4.12415	4.1243	3.97255	4.33081	3.9734	3.32863	3.11071	3.76482	3.86891	3.90385	4.26154	4.78084	4.53859	4.4211	4.11918	4.30847
Ta.10586.1.S1_at	4.03542	3.72249	3.85065	3.8088	3.56703	3.22837	3.80377	3.21591	3.22403	3.51217	3.51893	3.5073	3.56703	3.17276	3.76149	3.70572	3.27208	3.47523	3.74778	3.69153	4.29271	3.89981
Ta.10587.1.A1_at	7.68484	7.39703	7.9511	9.13674	8.71794	8.67528	8.2335	8.41825	8.14454	8.4079	8.78053	8.2723	8.16537	8.41334	8.02295	8.23451	8.25517	7.57675	8.10768	6.05581	7.09948	6.58736
Ta.10588.1.A1_at	4.69511	5.52932	5.64047	5.56231	6.33395	6.13176	5.73502	6.26625	6.17215	6.12602	5.79189	5.47443	5.22578	5.17556	5.26696	5.20813	5.61623	5.7271	5.7955	4.69285	5.16299	4.92137
Ta.10589.1.S1_at	3.80468	3.79491	3.82016	3.91719	3.94107	3.83465	3.73303	3.78574	3.84404	3.65611	3.66993	3.54947	3.51665	5.07466	4.49492	4.61228	4.52292	4.19444	4.53428	4.69381	4.5321	5.1447
Ta.10590.1.A1_at	6.63449	6.87686	6.93684	7.22945	7.39932	7.40301	7.15702	7.06263	6.96731	7.08915	7.6946	7.49043	7.39549	7.73579	7.52333	7.52738	5.14915	5.33018	5.38869	5.9553	5.44808	6.03148
Ta.10591.1.S1_at	8.6021	8.9341	9.13094	8.93987	8.49619	8.44338	8.53317	8.801	8.65807	8.84659	8.6027	9.09088	8.8334	8.5134	8.56256	8.59441	8.03506	8.55246	8.32392	7.58379	7.8552	7.52404
Ta.10591.2.S1_a_at	5.99338	6.08121	6.30357	6.36069	4.95549	5.40866	5.12054	5.59529	5.86872	5.36196	4.80463	4.67	3.68636	4.60233	4.20438	4.69947	5.51935	6.23246	6.03645	5.18105	5.3796	4.87342
Ta.10591.2.S1_at	2.88716	2.96671	2.4347	3.17646	2.19134	2.42308	2.65828	2.55425	2.63126	2.28929	2.54019	2.49576	2.40973	2.52159	2.79821	2.63589	2.36072	2.54975	2.33369	2.61555	2.66916	2.54901
Ta.10591.3.S1_a_at	7.53156	7.92035	8.20491	7.80369	6.77203	7.1079	7.05257	7.33013	7.39095	7.25315	6.55627	5.85098	5.64976	6.51993	6.05427	6.0067	8.33737	8.75277	8.10344	7.15504	7.42679	6.79038
Ta.10592.1.A1_at	7.54424	7.74935	8.009	8.2902	9.21618	9.03705	9.11817	9.03902	8.95041	9.10634	9.23783	8.71173	8.75345	8.71822	8.53751	8.71763	6.58626	7.43808	6.50246	6.44247	5.88175	6.07224
Ta.10592.2.S1_at	5.39369	5.74854	6.54827	6.39533	7.25242	7.52481	7.56312	7.73934	7.65805	7.5394	7.12382	5.54547	4.89105	6.43198	5.82851	6.13011	6.76791	7.65207	7.09093	5.91543	6.20263	5.58096
Ta.10594.1.S1_at	3.97754	4.0563	3.92848	4.1527	3.63286	3.45129	3.59035	3.86169	4.13678	3.64693	3.71078	3.81463	3.75886	3.58016	3.83743	3.58345	4.22845	4.07916	3.841	3.90796	3.92889	3.9004
Ta.10595.1.S1_at	11.151	11.3098	11.2448	11.2436	10.5725	10.5224	10.6777	10.5679	10.5258	10.6379	10.5138	8.80465	8.53773	9.06927	8.92085	9.01823	9.77862	10.2337	9.85982	7.1318	8.07742	7.90635
Ta.10595.2.S1_at	3.82742	3.92544	3.25625	3.86452	3.15509	3.17033	3.17488	3.29407	3.16195	2.94344	3.16249	3.23264	3.12525	3.25983	3.10989	2.96481	3.13193	3.66561	3.12839	3.30987	3.18112	3.27407
Ta.10595.3.S1_s_at	4.19562	3.89682	3.8932	3.87157	4.09185	3.59573	4.1586	3.84151	4.03766	4.1184	3.8654	4.03079	4.3448	3.93418	3.9244	3.85801	4.19651	4.27274	3.96571	4.04684	4.0048	4.08687
Ta.10596.1.S1_at	4.92032	5.32064	5.35652	5.72144	7.09662	6.70813	6.60147	6.42129	6.45618	6.45268	6.91463	6.52036	6.58454	6.49352	6.30917	6.23032	5.10239	5.38705	5.30096	4.30865	4.99425	4.73665
Ta.10597.1.S1_at	7.5067	7.50726	7.29088	7.55394	8.27782	7.99858	7.70321	6.65772	6.54098	6.57189	8.23148	8.52589	8.36901	7.45459	7.16892	7.29229	5.77552	5.3598	6.36438	4.98919	5.43844	5.20328
Ta.10598.1.A1_at	6.65856	6.41413	6.46159	6.55644	6.7716	6.61071	6.64548	6.72113	6.55296	6.60858	6.58619	7.51762	7.23048	6.84337	7.09152	7.05118	6.64276	6.38081	6.63578	6.30361	6.40845	6.33989
Ta.10599.1.A1_at	4.07054	4.06666	3.97811	4.23357	5.5724	5.69946	5.51939	5.20108	5.1022	4.74892	5.9559	6.2421	6.52057	6.28889	5.92275	6.40294	3.81746	3.60349	3.98578	4.3086	4.0286	4.23906
Ta.106.1.A1_at	3.07022	2.96701	3.48847	3.22338	8.37032	8.47368	8.89545	6.26892	6.28346	6.24601	7.54138	5.20744	5.42371	7.58676	7.11125	7.35273	5.0263	5.92467	4.92396	3.52383	2.93359	4.04836
Ta.1060.2.S1_a_at	7.52984	7.86706	7.66682	7.74165	8.43977	8.67281	8.37439	8.53672	8.37854	8.44061	8.5507	7.79657	7.48655	8.4575	8.25364	8.27568	8.78687	8.55631	8.60839	8.30154	8.58098	8.25608
Ta.10601.1.A1_at	5.0237	4.82153	5.42266	5.29141	6.39672	6.17857	6.14843	6.0152	5.49965	6.0766	6.34499	6.27608	6.50842	7.38231	7.22024	6.89066	4.213	3.97159	4.14322	6.3175	5.33734	5.44023
Ta.10602.1.A1_at	5.86723	6.51095	6.84669	6.68383	7.05016	7.37588	6.76104	7.11493	6.77293	7.01729	7.23717	7.22083	7.32902	7.20251	6.94536	6.91675	4.48821	3.7284	4.49405	4.35954	3.81004	3.85849
Ta.10603.1.S1_at	2.88716	3.01866	2.74755	2.77088	3.13441	2.77099	2.77088	2.82651	2.96303	2.72437	3.02408	3.02408	2.95087	2.90011	2.89312	2.82542	2.81819	2.78714	2.56038	2.54885	3.00456	2.45497
Ta.10604.1.A1_at	7.0391	7.68289	7.95882	7.83334	8.3552	8.20577	8.37786	7.9901	7.73706	7.94966	7.93633	6.76031	6.59313	7.4879	7.15053	7.23077	7.6591	7.55201	7.68539	7.44879	7.46182	7.60387
Ta.10605.1.A1_at	6.62536	7.2857	7.15112	7.39541	7.50454	7.1226	7.54827	8.10841	7.43596	7.81335	7.76557	7.93411	7.39672	7.38874	7.18459	7.32296	8.36624	8.20335	8.29987	7.2676	7.09863	6.76934
Ta.10606.1.S1_at	6.34994	6.77212	5.91978	6.3677	5.56708	5.69516	5.73874	5.91207	5.86056	5.89588	5.66833	5.94246	5.94425	5.30577	5.28368	5.36918	4.53523	4.86507	5.04458	4.18602	4.12029	5.0524
Ta.10607.2.S1_a_at	2.43893	2.2846	2.4212	2.47689	2.46834	2.74451	2.37647	2.56202	2.43186	2.65665	2.55364	2.27317	2.45858	2.85175	2.55596	2.38908	2.75926	2.30746	2.43405	2.30569	2.48528	2.08502
Ta.10607.2.S1_at	3.08119	3.2084	3.28975	2.54055	2.77559	2.58966	2.86701	2.81578	3.01584	2.86051	2.88494	2.85983	2.8971	2.83758	2.84691	2.6375	3.04034	3.34303	3.0978	2.3854	2.93359	2.19663
Ta.10608.1.A1_at	5.06558	5.90864	5.43555	5.29243	5.30902	5.1654	5.17429	5.25369	5.1654	4.97327	5.3717	6.09561	6.14741	6.23341	5.66356	5.91567	5.82896	5.6587	5.75664	5.80524	6.09146	6.18178
Ta.10609.1.A1_at	4.14385	4.37997	4.41484	4.29332	5.35671	5.35231	5.04695	4.36081	4.06886	4.03784	3.35981	4.95185	5.25081	3.94034	3.83426	4.05575	5.68651	6.13486	5.35519	3.99362	4.29012	3.77166
Ta.10611.1.A1_at	3.01377	2.24926	2.5352	2.50563	2.68488	2.55863	2.72532	3.77309	3.23392	3.21687	4.15047	2.85194	2.82258	4.22221	3.92094	4.13508	3.09388	2.55529	3.05105	3.1406	2.91516	3.30717
Ta.10612.1.S1_at	6.80794	7.3362	6.78816	7.1576	7.99258	8.06697	7.84884	7.79486	7.52493	7.79995	7.98081	8.32519	8.48296	7.9786	7.88792	7.91398	7.65643	7.4053	7.17939	7.02762	7.55276	6.68163
Ta.10613.1.S1_x_at	11.2282	12.2216	11.3403	9.74411	8.38735	8.41438	8.06786	7.66421	7.34855	7.7916	7.99731	7.81016	8.0182	7.795	7.51552	7.65404	7.82178	9.19429	6.64812	5.76094	5.52086	6.44043
Ta.10614.1.S1_at	4.94282	4.76426	5.25178	5.27424	6.05189	6.14614	5.85862	6.00123	6.09243	5.9346	6.10448	6.12661	5.78104	6.48287	5.86857	6.02564	5.52022	5.98369	6.49893	6.63274	6.8167	6.56176
Ta.10615.1.A1_at	3.84001	3.77672	3.47861	3.50258	3.27214	3.14703	3.14282	3.19528	3.27252	3.13321	3.29401	3.38181	3.83395	2.9432	3.33864	3.25049	3.00959	3.3744	3.3744	3.32669	3.37343	3.10497
Ta.10616.1.A1_at	3.85458	4.32648	3.63068	4.08867	3.80952	3.78991	4.04779	4.18021	4.2158	4.11415	4.46673	4.64251	4.35258	4.43724	3.87604	4.00772	4.05433	4.52759	4.33681	4.58719	4.25385	3.7849
Ta.10617.1.S1_at	2.83306	2.78997	2.8107	2.78044	2.59871	2.63698	2.8107	2.69461	2.81795	2.61339	2.92073	2.75112	3.07491	2.60013	2.51927	2.59471	3.14754	3.34681	3.39622	3.17664	2.59481	2.71184
Ta.10617.2.S1_a_at	4.60289	4.6209	4.68367	4.85698	4.63132	4.20344	5.05728	4.45609	4.8468	4.62033	4.38956	4.47254	4.73196	4.65939	4.68773	4.58113	4.73336	5.3796	4.83728	4.47986	4.7429	4.83913
Ta.10617.2.S1_at	2.49941	2.50066	2.6016	2.64827	2.85274	2.58293	2.75134	2.47983	2.5991	2.44313	2.55137	2.39829	2.97211	2.49424	2.71313	2.28302	2.86036	2.79909	2.542	2.55867	3.03364	2.55784
Ta.10617.2.S1_x_at	2.78166	2.56526	2.6163	2.48125	2.65828	2.52004	2.5326	2.44048	2.63886	2.34454	2.79602	2.60738	3.10018	2.57818	2.51567	2.7168	2.67008	2.79549	2.83926	2.75479	2.61899	2.74918
Ta.10618.1.S1_at	5.55237	5.61872	5.51083	5.98862	4.80786	4.02625	4.69669	4.47992	4.88761	4.59648	4.45347	4.46763	4.56163	6.34812	6.08902	6.2434	5.78337	5.97922	5.64218	6.3491	6.03797	6.32026
Ta.1062.1.S1_at	6.53757	7.08729	6.95629	6.84009	7.5069	7.30814	7.10448	7.45872	7.14847	7.28017	7.87077	7.63951	7.90303	7.24414	7.02402	7.10063	3.79162	3.91942	4.08567	4.57206	3.59064	5.11114
Ta.1062.2.A1_at	6.17917	6.6066	6.75507	6.94873	7.02934	6.81641	6.55101	6.68512	6.40654	6.47286	7.11493	7.08515	7.25857	6.73356	6.72648	6.9042	5.98552	6.03034	6.08908	5.68537	6.04924	6.29171
Ta.1062.2.A1_x_at	6.98174	7.13441	7.36886	7.48524	7.57976	7.38183	7.35905	7.33892	6.93087	7.27575	7.86706	7.89657	7.92132	7.30449	7.41002	7.36203	7.133	6.92098	6.58655	6.34626	6.56098	6.65992
Ta.10620.1.S1_at	7.22034	7.26791	7.49508	7.12959	6.58058	6.8873	6.98758	7.14764	7.0668	7.29331	7.2665	5.93673	6.144	7.4938	7.12093	7.2762	7.27876	7.22391	7.4881	8.86467	8.4751	8.87341
Ta.10621.1.S1_at	7.63374	7.88325	7.76154	7.87983	8.08364	7.95749	7.62848	7.7927	7.64972	7.82455	8.11839	8.64903	8.84104	9.04346	8.58928	8.79229	7.62519	7.51623	7.2868	9.32687	8.31393	8.90722
Ta.10621.2.S1_a_at	6.69314	7.13646	6.82426	6.66101	7.38137	7.2001	6.9056	7.00624	7.31201	6.94076	7.12674	7.63322	7.67277	7.95889	7.59467	7.82638	7.5982	7.26635	7.18328	8.93925	8.41174	8.32796
Ta.10621.2.S1_at	3.85917	3.68137	4.02985	4.08551	3.76891	3.79536	3.80882	3.85008	3.81054	3.81242	4.01233	3.91586	3.79301	4.01198	4.13289	4.04774	3.76087	4.08688	3.64212	3.93252	3.71952	4.10124
Ta.10622.1.A1_at	3.56146	3.50008	3.84887	3.61422	3.76563	3.69316	3.69171	3.83195	3.5613	3.89786	3.62931	3.97781	3.8807	3.78739	4.18345	3.73214	4.03784	3.16304	3.70546	3.36409	3.80174	3.60941
Ta.10623.1.A1_at	2.63362	2.87438	2.28281	2.67457	2.71354	2.65763	2.70901	2.68548	2.87986	2.63708	2.57389	3.1558	3.26591	2.60802	2.7613	2.76925	2.80569	2.32096	2.4517	2.86832	2.67281	2.35357
Ta.10624.1.S1_at	6.26395	6.64222	6.75868	6.76804	6.53417	6.2778	6.3207	6.86943	6.74382	6.72146	6.8594	6.54747	6.50836	6.63817	6.67492	6.74116	6.5704	6.86543	7.13902	7.39047	7.34388	6.82332
Ta.10625.1.S1_at	7.18534	7.42684	7.69421	7.70206	6.7083	6.75508	6.67434	6.84492	6.9524	6.89171	7.1613	7.2333	7.27253	6.55935	6.50816	6.50468	7.5017	7.25756	7.09572	6.15519	7.0315	6.24333
Ta.10626.1.A1_at	5.83104	5.7619	5.69899	6.45545	5.11999	5.05106	5.49938	5.16348	4.86388	5.47604	6.23329	6.42886	6.35037	6.24604	5.82559	5.98783	5.45871	5.47193	5.82613	4.75346	4.55455	5.31862
Ta.10627.1.A1_at	2.10007	2.25752	2.73618	2.19724	2.05278	1.78397	1.86787	2.07873	2.22502	1.98181	2.098	2.28515	1.98051	2.01605	2.16125	2.05436	2.48886	2.05506	2.34231	2.32973	1.90925	1.88356
Ta.10629.1.S1_at	6.34994	6.73054	6.66854	6.72411	6.92801	6.74004	6.77588	7.0318	6.39406	6.85468	6.98014	7.74407	7.75274	7.41304	7.11645	7.06835	5.65331	5.59412	5.79757	5.09814	5.23729	5.1208
Ta.1063.1.S1_at	7.86471	8.30526	8.08646	8.15531	7.93554	7.90415	7.60818	7.87281	7.83759	7.78234	8.10913	7.93087	7.65988	8.33117	8.11638	8.1285	8.41277	8.17637	8.3479	9.10919	8.49531	8.77827
Ta.10630.1.S1_at	12.0651	12.0086	12.0983	12.2831	12.1372	12.0947	12.3993	12.3089	12.4678	12.4209	12.3316	12.1557	12.1565	12.0603	12.2406	12.1539	11.2839	11.6976	12.0011	12.5495	12.3421	12.5047
Ta.10630.2.A1_at	5.30461	5.48984	5.39888	5.45512	5.2626	5.4779	5.3255	5.36703	5.55039	5.36633	5.57201	5.94515	5.61095	5.24953	5.59507	5.33388	5.97244	5.55836	5.10393	5.54295	5.37682	5.29707
Ta.10630.3.S1_at	6.87992	6.90108	6.8191	7.35561	7.04136	7.32483	7.50362	7.30802	7.42593	7.31994	6.89224	5.62925	5.87166	6.55395	6.69721	6.4704	4.96288	5.29525	5.61858	5.80353	5.83595	4.84461
Ta.10630.3.S1_x_at	8.53656	8.63726	9.00386	9.1376	9.03327	9.11116	9.10538	8.84753	8.89277	8.97383	8.07859	6.68537	6.27598	8.2069	7.99628	7.91547	7.27859	7.79085	7.32961	8.2583	7.76047	8.44237
Ta.10631.1.A1_at	2.20418	2.47212	2.14031	2.25035	2.43265	1.96901	2.3783	3.9476	3.48224	3.61118	2.4677	2.2973	2.45897	3.05809	2.67462	2.7636	2.4991	3.37298	2.30842	2.79186	2.62026	2.49813
Ta.10633.1.S1_at	7.30194	7.73081	7.70458	7.69279	8.45792	8.38528	8.29525	8.37206	8.2231	8.38879	8.46296	8.2703	8.50674	8.89528	8.53486	8.4878	7.73283	7.75909	8.1153	8.74233	8.43945	8.44068
Ta.10633.2.S1_a_at	3.81955	4.24823	3.85184	4.37636	5.59044	5.89107	6.08267	6.04571	5.24344	5.99925	5.23003	4.53645	3.96341	5.35025	5.40226	5.42344	6.02065	6.46073	6.51552	5.99462	6.70013	6.5016
Ta.10633.2.S1_x_at	3.61679	4.39456	4.41463	4.31012	5.48892	5.66278	5.66462	5.68402	5.35049	5.73748	5.37814	4.22666	4.01177	5.22594	4.90899	5.04197	5.92739	6.08157	6.34394	6.04683	6.55703	6.71588
Ta.10634.1.A1_at	2.04076	2.24926	2.37647	2.26924	2.56917	2.61218	2.62758	2.68037	2.58857	2.55397	3.03312	3.00724	3.1691	2.77437	2.53933	2.4583	3.11815	2.82348	2.65168	2.31297	2.56912	2.09601
Ta.10635.1.A1_at	4.33655	4.97365	5.10907	5.07305	3.70486	3.74523	3.90954	3.82242	3.84836	3.82905	3.4941	4.16815	4.16721	4.26979	4.07775	4.07343	3.95174	3.92695	4.0979	4.27781	4.42974	4.42468
Ta.10635.2.S1_s_at	6.53627	6.39649	5.80907	6.21433	5.97578	5.82215	5.79524	5.91987	5.97766	6.12177	6.09043	5.89902	6.05632	5.69918	6.25046	6.21285	6.1699	5.93914	6.07974	6.75837	5.77695	6.37401
Ta.10638.1.A1_at	3.6078	3.21669	3.42371	3.36572	3.09026	3.09121	2.79012	2.94171	2.93371	2.69999	2.64624	3.15765	2.81545	2.97132	3.17141	3.39529	2.83339	2.8785	2.5358	2.58384	2.93359	2.61061
Ta.10639.1.S1_a_at	7.52917	7.77823	7.4647	6.99162	6.31421	6.29233	5.82739	6.60905	6.18129	6.55959	6.18983	6.9059	6.96499	7.69178	7.44885	7.39706	7.3171	7.15557	6.83564	6.49255	6.9739	5.93704
Ta.10639.1.S1_at	8.84077	9.42103	8.97043	8.6683	7.98605	7.96284	7.44515	8.28068	7.86122	8.07203	8.13074	9.30093	9.33141	8.88263	8.8	8.85928	8.3807	7.68679	7.88484	7.96723	8.07304	7.62246
Ta.10639.2.S1_at	8.05662	8.43147	7.90294	7.6122	5.73936	5.84521	5.21575	6.5593	6.46384	6.54224	5.8119	8.68875	8.85501	9.00643	9.11876	8.83324	6.42246	6.29807	6.03262	5.70883	6.06433	4.99982
Ta.10641.1.S1_at	9.39104	9.77517	9.58557	9.82438	10.4974	10.4157	10.5164	10.3207	10.2421	10.2501	10.2214	10.1965	10.1805	9.67281	9.7587	9.64928	9.55105	9.73128	9.59608	8.82647	9.36695	8.63411
Ta.10641.2.S1_at	2.35247	2.31741	2.60972	2.34373	2.51613	2.45199	2.24432	2.24013	2.11209	2.24716	2.2059	2.18443	1.92219	2.38974	2.23313	2.30283	2.70281	2.40653	2.3768	2.08043	2.41449	2.19935
Ta.10642.1.S1_at	7.96815	8.18432	8.047	8.21163	8.67092	8.38401	8.55065	8.38965	8.04739	8.34872	8.27789	7.80651	7.81686	8.08427	7.98872	8.04711	8.18674	8.27333	8.70467	8.9593	8.72215	8.24785
Ta.10642.1.S1_x_at	8.54074	8.48915	8.53235	8.65242	9.23467	8.89777	9.01591	9.01293	8.5916	8.93753	9.11367	8.45173	8.7775	8.93428	8.88656	8.9872	8.98614	8.69223	9.24181	9.60579	9.20034	8.89558
Ta.10642.2.S1_s_at	5.71539	5.95273	5.70473	6.02181	5.72846	5.73228	6.20681	5.78464	6.33396	5.87556	5.67523	5.88988	6.09019	5.80328	5.93538	5.71438	6.22754	5.7963	5.75508	5.7715	6.1267	5.93352
Ta.10642.2.S1_x_at	7.39896	7.45896	7.43029	7.47371	7.71409	7.53757	7.55546	7.68379	7.38347	7.68991	7.75721	8.02461	7.92532	7.83779	7.86512	7.87289	7.98116	7.76044	7.95478	8.39882	8.04692	8.00612
Ta.10643.1.S1_at	2.42284	2.25891	1.9092	2.1962	2.16397	2.18053	2.25446	2.15008	2.15008	2.30283	2.25972	2.15394	2.40494	2.09433	2.16112	2.15529	2.24842	2.47449	2.29124	2.40011	2.17422	2.6214
Ta.10644.1.A1_at	8.70164	8.59955	8.57442	8.39767	8.95618	8.89326	8.78402	8.90559	8.33041	8.82563	9.16359	9.3456	9.31809	9.20921	9.1824	9.12112	8.32275	8.23075	8.63389	8.90584	8.39669	8.4235
Ta.10645.1.A1_at	4.91184	4.8874	4.89947	4.97734	4.6353	4.4207	4.50872	3.82142	4.15752	4.34075	4.20456	4.35508	4.42844	4.35303	4.55151	4.45562	4.58526	4.6785	4.52605	4.36379	4.12881	4.3019
Ta.10647.1.A1_at	8.98391	8.92634	8.96142	8.97133	8.69754	8.31507	8.46274	8.70421	8.6738	8.70555	8.85079	9.476	9.42676	8.94058	9.23341	9.24428	8.82635	8.45756	8.62914	9.1339	8.86471	9.04743
Ta.10648.1.S1_x_at	9.04628	9.10071	9.12735	9.40508	8.09792	7.74944	7.82764	7.70085	7.67291	7.65589	7.08939	7.48183	7.56003	9.42822	9.39361	9.38544	5.03761	5.54128	5.96676	8.2611	7.64483	8.6918
Ta.10648.2.S1_x_at	6.99689	7.4409	7.74391	7.63908	6.30917	6.37313	6.68913	6.52115	6.584	6.47976	5.81759	5.83074	5.93285	7.82123	7.71863	7.75943	4.82209	5.04441	4.15861	7.20692	7.09139	7.17463
Ta.10649.1.S1_at	6.62251	7.06954	6.75094	6.55004	7.35054	6.9284	6.79371	6.89685	6.37462	6.83484	3.31762	7.04757	7.33705	7.40744	7.10012	7.32786	3.24491	5.11782	3.457	3.18038	3.70605	3.7545
Ta.10650.1.A1_at	4.40772	3.54553	3.58834	4.04633	3.773	3.25205	3.7525	3.69654	3.49889	3.97798	3.75958	4.04037	3.90627	3.60968	4.00434	3.81609	4.01162	3.43272	3.53193	3.7779	3.74144	4.41045
Ta.10651.1.S1_at	9.19151	9.5199	9.33504	9.37078	9.44487	9.3867	9.31243	9.41905	9.31342	9.49682	9.52339	9.40563	9.39305	9.43481	9.18688	9.30318	8.95938	8.94732	8.65314	8.87432	9.00952	8.69042
Ta.10652.1.A1_at	4.87524	5.08511	5.90409	5.77658	6.73092	6.6865	6.13233	5.87668	5.83135	5.82009	6.34414	5.86825	6.29339	5.59454	5.44615	5.45745	6.5548	6.08899	6.40119	4.84847	5.52763	5.13442
Ta.10653.1.S1_at	8.30019	8.02993	8.16308	8.24489	8.53519	8.46454	8.28004	8.39137	8.13472	8.43036	8.70646	8.4433	8.0006	8.30534	8.24295	8.38229	8.45411	8.63848	8.58031	8.6374	8.50627	7.94862
Ta.10654.1.A1_at	5.08861	4.89791	5.06626	5.54662	5.68618	5.39012	5.38117	5.33155	5.3882	5.29296	5.56195	5.8479	5.75162	5.61601	5.60397	5.64511	5.05484	5.17303	5.12987	7.23322	5.63375	7.24659
Ta.10655.1.S1_at	6.81441	6.69382	6.37767	6.04129	5.59726	5.26142	6.08225	5.9989	6.33893	5.78738	5.926	5.89461	5.91525	5.08182	5.42693	5.50455	5.45803	6.05943	5.83361	5.75565	5.34024	5.20901
Ta.10655.2.A1_at	3.01986	2.80207	2.60676	3.05844	2.65413	2.4975	2.68702	2.99639	2.89594	2.94609	2.7466	2.96974	3.16423	2.40731	2.84193	2.76817	2.70416	2.77726	2.79389	2.97994	2.66077	3.05486
Ta.10655.2.A1_x_at	2.84784	3.1125	3.08501	2.81992	2.64522	2.54074	2.78957	2.98615	3.05936	2.94059	2.83029	2.9031	2.84264	2.82099	2.82536	2.91807	2.45495	2.85383	2.69778	2.5658	2.72277	3.12397
Ta.10656.1.S1_at	5.17086	5.59351	5.41239	5.16136	4.62169	4.38165	4.90245	4.71211	4.46311	4.46199	4.93506	4.75306	4.85217	4.31191	4.67269	4.80178	5.02955	4.16094	4.38852	4.06752	4.28787	4.7182
Ta.10657.1.A1_at	3.50296	4.5767	5.61359	6.03413	8.21074	8.14961	8.25621	7.92459	7.75242	7.95048	8.03469	6.90765	7.07367	7.04778	6.79437	6.92343	3.71938	3.32105	3.37835	2.76588	2.85334	2.88359
Ta.10658.1.S1_at	2.53627	2.65091	2.55866	2.64674	2.79894	2.48909	2.56056	2.61712	2.34117	2.67147	2.68227	2.56164	3.01042	3.20516	2.60927	2.87501	2.55937	2.48868	2.33214	5.50415	5.73752	6.34003
Ta.10659.1.A1_at	5.87773	6.05694	6.21695	6.11989	7.08916	6.93699	7.01147	6.87055	6.78285	6.84759	7.15279	7.21947	7.43447	6.76401	6.63359	6.42054	6.76201	6.82521	6.75709	6.45787	6.89066	6.57208
Ta.1066.1.S1_x_at	3.14444	3.2441	3.44971	3.7086	3.70968	3.49548	3.19273	3.29225	3.09711	3.44712	2.82336	3.21489	2.79821	3.23116	2.81946	3.14214	3.25969	2.60907	2.81694	2.51441	2.8627	2.40168
Ta.10660.1.A1_at	5.26145	6.21999	6.27751	6.59329	8.25846	8.01155	7.88888	7.65964	7.39806	7.72862	7.88724	7.06505	7.41909	7.06953	6.98843	6.94828	7.04952	7.01949	6.96663	4.40493	5.69338	5.10628
Ta.10661.1.A1_at	4.75855	4.4091	4.34114	4.37086	4.14041	4.43737	4.55985	4.37872	4.38574	4.36004	4.67542	5.00534	5.03003	4.58214	4.69574	4.34337	4.25471	3.85644	3.78744	4.32979	4.60535	4.38273
Ta.10662.1.S1_a_at	2.96756	2.85839	2.77072	2.79175	2.35509	2.647	2.54041	2.44031	2.79193	2.68948	2.48112	2.6619	2.63656	2.66205	2.69746	2.63492	2.78365	3.04517	3.027	2.97946	2.75915	2.64298
Ta.10662.1.S1_at	3.37164	3.19353	3.32225	3.38711	3.5083	3.31655	3.19072	3.18111	3.40055	3.3859	3.38806	3.78414	3.71525	3.34264	3.7468	3.5083	2.96895	3.53054	3.64718	4.01168	3.88438	4.08719
Ta.10663.1.A1_at	3.48384	3.77362	3.42576	3.19844	3.94583	3.50372	3.91909	4.14227	3.2342	3.82159	4.08052	4.01296	3.83228	3.91734	3.66716	3.47701	3.55022	3.99555	4.11335	3.02809	3.24696	2.91795
Ta.10664.1.A1_at	5.02287	5.72747	5.58854	5.41078	5.9316	6.06161	6.30014	6.29527	5.96208	6.22592	6.07149	5.98343	5.6947	5.91065	5.93481	5.8583	6.40244	6.09882	6.1603	5.79654	6.00589	6.05753
Ta.10665.1.A1_at	2.52756	2.28106	2.3235	2.50563	2.61969	2.74145	2.53715	2.31415	2.34849	2.44572	2.4557	2.93292	2.81641	2.80824	2.77757	2.37494	2.48087	2.64927	2.37069	2.543	2.55156	2.93926
Ta.10667.1.S1_at	8.55293	8.91473	8.83243	8.70353	8.22772	8.27086	8.06926	8.10841	8.05129	8.0091	8.20444	8.21459	8.0874	8.08992	7.699	7.75889	8.47311	8.35768	8.12938	7.57808	7.72106	7.21811
Ta.10667.2.A1_at	3.89322	3.88653	3.99489	3.98293	3.79998	3.61826	3.73064	3.63297	3.80535	3.57501	3.51893	3.65517	4.07636	3.8027	3.87478	3.92924	3.99973	3.97159	3.79565	3.75916	4.16285	3.77166
Ta.10667.3.S1_a_at	7.00157	7.41427	7.49467	7.09827	6.29165	6.16626	6.12618	6.12366	5.93872	5.95591	5.86214	5.35232	5.00822	5.81034	5.3563	5.33007	6.69481	7.1021	6.66591	5.82093	6.10332	5.40218
Ta.10670.1.A1_at	3.91253	3.13175	3.16174	2.6416	2.89093	2.97464	3.35185	3.21081	3.29417	2.88157	3.08157	4.39091	3.99005	3.0415	4.2168	3.30256	3.48691	3.7896	3.14178	2.36532	2.93359	2.75999
Ta.10671.1.A1_at	4.83817	4.94674	4.99805	4.93767	5.0874	4.78603	4.72865	5.53156	5.22049	4.86696	4.80035	4.87067	4.8402	4.71778	4.19433	4.47819	3.89745	4.62437	4.21413	3.47612	4.34911	3.89349
Ta.10672.1.S1_at	6.31592	7.20869	6.679	6.33429	9.05633	9.0563	8.82991	8.93363	8.79936	9.08975	8.93755	9.19869	9.35526	10.0721	10.1428	10.0463	2.28302	2.55927	2.56842	2.66221	2.38417	2.94153
Ta.10673.1.S1_at	6.32393	6.49893	6.11525	5.85252	4.23375	4.01017	3.95314	3.86033	4.34464	3.58917	3.84141	4.09048	3.99634	3.77743	4.09783	3.91399	7.13652	6.26577	5.60914	3.52923	4.06788	4.42468
Ta.10674.1.A1_at	2.82701	2.52093	2.42886	2.85718	3.03414	2.48756	2.52967	2.8741	2.2791	2.47347	2.22733	2.88199	2.76854	2.53968	2.29311	2.64725	2.14127	2.06755	2.31813	2.28157	2.27238	2.32052
Ta.10675.1.A1_at	3.56053	3.25598	3.20205	3.3261	3.10483	2.89291	2.97711	3.13702	3.51893	3.39102	3.68867	3.14737	3.46189	2.74822	3.16304	3.1109	3.42966	3.28306	3.31027	2.97769	3.25016	3.20101
Ta.10676.1.A1_at	3.34245	4.15984	4.15667	4.13091	3.57092	3.79759	3.34692	7.02634	6.54484	6.7013	3.34897	4.50718	4.08663	3.93018	4.02873	4.43739	8.83504	8.67949	8.87576	7.73185	8.47377	7.9902
Ta.10677.1.A1_at	5.18686	6.34033	6.16811	5.60569	4.87387	4.88773	4.78562	4.78124	4.37562	5.14926	4.33459	4.04	4.05357	4.12835	3.5866	3.86982	3.48158	2.85558	3.04571	3.52729	3.46966	3.42705
Ta.10678.1.A1_at	3.46953	3.38058	3.32285	3.41249	3.65213	3.46601	3.99988	3.68072	3.60234	3.69719	3.77228	3.25894	3.24681	3.26764	3.53433	3.56222	4.09895	3.48291	4.35482	3.34294	3.67263	3.44444
Ta.10679.1.A1_a_at	8.63493	8.96943	8.6464	8.45617	8.48342	8.40024	8.3057	8.72429	8.70367	8.67837	8.88271	8.20389	7.99551	7.87808	7.64615	7.74813	10.4157	9.55019	9.93521	7.54532	9.50371	8.19224
Ta.10679.1.A1_x_at	8.4321	8.88741	8.45002	8.21979	7.9513	7.99795	7.8619	8.28708	8.19567	8.19914	8.47467	7.64271	7.66391	7.48473	7.17877	7.27239	9.9057	9.26328	9.33941	6.61967	8.29177	7.10748
Ta.10679.2.A1_at	2.93546	3.02778	2.97165	3.25243	3.02524	2.52577	2.95737	2.7688	3.03968	2.85407	3.15765	3.33801	2.95999	2.54744	3.3585	3.01242	3.22766	2.879	3.09859	3.90624	4.16019	4.19325
Ta.1068.2.S1_x_at	10.1678	10.395	10.2624	10.1815	9.86765	9.91121	9.86964	9.58173	9.70846	9.60385	9.51021	9.11729	9.15856	9.49314	9.24785	9.28349	10.5279	10.6157	10.9323	10.6884	10.6318	9.99172
Ta.10680.1.S1_at	5.83354	6.04938	6.24837	5.83865	6.29334	6.26235	5.72954	5.86425	6.27021	5.78518	5.74184	4.90032	5.24581	6.49274	6.00725	6.5274	5.73515	5.79296	6.17358	7.04937	7.1399	7.31427
Ta.10681.1.A1_at	5.14186	5.55805	5.5672	5.28193	6.28739	6.22074	5.93034	6.17905	5.67458	5.97674	6.51455	6.76458	6.87361	6.78239	6.41769	6.52838	6.28246	6.11997	6.28987	6.69655	5.94839	6.41947
Ta.10682.1.A1_at	8.69537	9.09755	9.57128	8.77467	6.04551	6.40903	6.0088	5.72339	6.09424	6.04134	6.30592	8.28156	8.35094	8.30126	7.8984	8.13676	5.12478	5.43654	5.12921	7.44937	6.68931	6.73974
Ta.10683.1.A1_at	5.25543	5.07138	4.67688	4.93696	4.46053	4.46834	4.66508	4.5562	4.71503	4.68832	4.48114	4.67594	5.00712	4.49472	4.41294	4.86081	3.98899	4.71503	4.90251	4.3331	4.51827	3.87367
Ta.10685.1.A1_at	5.948	6.10597	6.06727	6.3355	6.40994	6.35976	6.61572	6.91208	7.01282	6.73873	6.76322	7.08348	7.13839	6.5928	6.60536	6.84806	6.176	5.66306	5.75553	6.52681	6.21941	6.46586
Ta.10686.1.A1_at	10.49	10.6108	10.4664	10.5907	10.4758	10.4394	10.7028	10.5622	10.6933	10.568	10.7778	11.3746	11.2408	10.4811	10.8207	10.7862	10.1868	10.0805	10.0575	10.4865	10.5486	10.4293
Ta.10688.1.S1_at	3.38996	3.41129	2.7661	3.5142	3.05732	2.56837	3.20326	3.15765	3.34199	2.7661	3.28244	3.10054	3.15634	2.65488	3.00785	2.59308	3.1806	3.03667	2.83926	3.19684	3.2797	3.25011
Ta.10689.2.S1_a_at	4.53227	5.21781	5.89773	5.91517	6.30917	6.74304	6.74173	6.81699	6.77556	6.61526	6.61362	4.89655	4.38162	6.28757	5.78297	6.18372	7.04879	7.11097	7.17509	7.48993	7.42025	7.52421
Ta.10689.2.S1_x_at	4.61605	4.85081	4.6725	4.66018	4.98174	5.14145	5.08046	4.97806	5.0641	5.05088	4.92453	4.16805	4.4479	4.6577	4.58082	4.54406	4.84783	5.37922	5.39821	4.96168	5.56739	5.45785
Ta.10690.1.S1_at	8.83872	8.74025	8.82103	8.64452	8.32535	8.16764	8.05214	8.29082	7.90378	8.15248	8.31773	8.0445	8.12315	8.59227	8.35906	8.49777	7.69916	7.81263	7.31252	8.73235	8.37275	8.71051
Ta.10690.2.S1_at	2.1617	2.05322	2.04155	2.19473	2.05559	2.17827	2.11189	2.11189	2.28394	1.88291	2.15179	2.39199	2.11413	2.2634	2.02062	2.28302	2.01264	2.10226	2.06708	2.42808	2.17481	2.15582
Ta.10690.2.S1_x_at	2.3564	2.27014	2.59714	2.29044	2.35957	2.13631	2.37912	2.56359	2.33404	2.19111	2.24404	2.16263	2.57558	2.24241	2.09962	2.47071	2.22661	2.44404	2.23093	2.60367	2.71143	2.26096
Ta.10690.3.S1_a_at	5.95997	5.87445	6.2386	5.98652	6.12444	6.09279	6.2128	6.30277	6.19437	6.11974	6.05329	5.27586	5.17273	5.72022	5.22675	5.77702	6.10103	6.61661	6.01909	7.24861	6.62275	6.99448
Ta.10690.3.S1_x_at	5.08675	5.04131	5.32988	5.30332	5.20712	5.49523	5.24693	5.07513	5.43772	5.28911	5.22765	4.73879	5.13277	5.30573	5.00922	5.16588	5.0973	5.5196	5.58577	5.98746	5.56639	5.85901
Ta.10691.1.A1_at	3.70519	4.22808	4.76649	5.50599	3.78537	3.50698	3.14336	4.71414	4.16188	4.5452	4.48694	4.01318	4.28901	4.92441	4.70864	4.91354	3.86868	3.42435	4.37772	5.25572	4.65387	4.8718
Ta.10691.1.A1_x_at	4.52833	5.19019	5.24575	6.32494	3.91631	3.98	3.81801	5.35459	4.69376	5.2872	4.73586	4.61547	4.9072	5.64126	5.19369	5.36284	4.84985	4.46238	5.12921	6.13847	5.97682	5.32079
Ta.10692.1.A1_at	4.92236	5.1495	5.15774	5.17957	4.79712	4.87325	4.91081	4.91395	5.16958	5.11061	4.85767	5.04621	4.70012	4.72222	5.02761	4.95043	4.57246	4.88292	5.16117	4.90187	4.94861	5.56834
Ta.10694.1.A1_at	6.59813	6.79413	6.79542	6.70854	6.62999	6.62783	6.27131	6.33477	6.08078	6.23903	6.60481	7.02651	7.1048	7.30612	7.26946	7.3924	5.52004	6.20603	6.03459	7.55477	6.84459	7.81886
Ta.10695.1.S1_at	6.33516	6.62473	6.17972	6.23918	5.68776	5.62346	5.67746	5.80932	5.68485	5.70826	5.79499	5.45885	5.8723	5.56902	5.49494	5.585	6.60965	6.88385	6.60109	6.37734	6.18247	5.85048
Ta.10695.2.S1_at	4.26384	3.93506	3.93907	3.77037	4.11912	3.6273	3.80609	3.63183	3.93467	3.43009	3.86198	3.80207	3.89272	3.47402	3.72914	3.44037	4.3039	3.87053	4.21413	3.37344	4.19406	3.77166
Ta.10696.1.A1_at	3.51629	3.19552	3.04935	3.23562	3.15533	3.17318	3.14586	3.00079	3.38521	3.00809	3.25659	3.17181	3.47742	3.09609	3.3781	3.15663	2.7075	3.09938	2.73724	3.38322	3.13342	2.89254
Ta.10697.1.A1_at	5.74839	5.53432	5.81306	5.72445	4.53191	4.21415	4.72825	5.41779	5.05697	5.21246	5.4451	4.20922	4.5505	6.30654	5.31083	5.5682	4.93632	5.16698	4.87033	5.22407	5.06884	4.77939
Ta.10698.1.A1_at	8.47408	7.95362	8.79897	8.17002	8.4978	8.62653	8.71016	8.52032	7.91615	8.40231	8.46564	9.60292	9.36261	8.83124	8.8757	8.92507	6.89077	6.36485	6.86007	7.22273	6.99897	7.23115
Ta.10698.1.A1_s_at	8.79044	8.42021	9.30756	8.59723	9.34645	9.25277	9.13512	9.08387	8.54415	9.21376	9.30482	10.4692	10.6522	9.96721	9.90289	9.97389	8.01234	7.68662	7.30547	7.5465	7.52891	7.80139
Ta.10699.1.A1_at	6.87343	7.31556	7.68872	8.13574	8.51722	8.33128	8.66287	8.7723	8.67668	8.6499	8.48903	8.68017	8.40707	8.5508	8.47322	8.54185	6.71893	6.75861	6.97461	8.11197	8.09872	7.9213
Ta.10699.2.S1_at	3.6134	3.84831	3.57235	4.33366	4.68746	4.46446	4.37859	4.1793	4.31614	4.04548	4.612	4.19084	4.35464	4.66454	4.52792	4.31614	4.0692	3.03475	3.60416	4.77428	4.6365	4.90448
Ta.10700.1.A1_at	4.46327	4.36006	4.2266	4.3283	4.49196	4.24317	4.57261	4.58208	4.44053	4.46672	4.66712	4.71326	4.77587	4.42825	4.31407	4.53583	4.30319	4.36202	4.4445	4.6538	4.48727	4.76099
Ta.10701.1.S1_at	8.54809	8.51454	8.74543	8.95172	9.17944	9.0418	9.03466	9.23262	8.79331	9.17207	9.40187	9.9504	9.9331	10.2737	10.0795	10.1923	8.60405	8.38116	8.55619	9.56624	9.27474	9.64486
Ta.10701.2.S1_at	6.21015	5.97602	5.85167	5.96562	6.0606	6.05704	6.10488	5.85983	6.06856	5.95862	5.71897	5.60219	5.74534	6.1015	6.12517	6.09879	6.97714	7.11692	6.98438	6.83379	6.9852	6.98175
Ta.10702.1.A1_at	2.60683	3.09547	2.89216	3.10044	3.16304	2.87215	2.95872	2.80786	2.995	3.00916	2.89173	2.79782	3.04083	2.65218	2.8364	2.89439	2.49268	2.55927	2.83929	2.94609	3.53461	2.76298
Ta.10703.1.S1_a_at	6.66311	7.21729	7.29844	7.27887	7.50913	7.52507	7.41752	7.63846	7.31773	7.57966	8.04608	7.88003	7.71126	7.67909	7.251	7.43726	8.27936	8.22567	8.10428	7.46428	7.83451	6.9335
Ta.10703.2.S1_at	3.06509	3.31115	3.06666	3.27806	3.18609	3.19719	3.14636	3.2854	3.25373	3.36314	3.63818	3.45488	3.28654	3.16217	3.05974	3.25155	3.21903	3.63526	3.97378	3.15765	3.14085	3.11117
Ta.10703.3.S1_a_at	5.02009	5.7844	5.69492	5.48536	5.19305	5.35754	5.72853	5.81219	5.32621	5.63787	5.57096	3.8714	3.76232	4.2579	4.31217	4.40521	6.33913	6.88937	6.70639	5.15976	6.02704	5.2413
Ta.10703.3.S1_at	3.29878	3.41859	3.70267	3.25243	3.12599	3.12146	3.50237	3.14307	3.66108	3.49652	2.96888	3.57151	3.76657	3.32779	3.57501	3.59307	3.37795	3.29105	3.68668	3.27605	3.58764	3.788
Ta.10704.1.A1_at	6.42794	5.92985	6.33263	6.31777	6.25349	6.02293	6.33162	6.35476	6.4001	6.42736	6.88542	7.37761	7.14412	7.01718	6.8516	6.94477	5.07664	4.04479	4.90108	5.05098	4.86099	4.20666
Ta.10705.1.A1_x_at	5.77002	6.08237	6.15717	6.07806	6.24319	5.81866	5.85233	6.39285	5.76355	6.04273	6.4892	7.37339	7.29898	6.25808	6.24677	6.30316	5.19226	5.69397	5.40123	6.03705	5.17423	5.50951
Ta.10706.1.S1_at	6.29032	6.58275	6.76927	6.59144	6.09338	6.09663	5.93352	6.10057	5.6966	6.15291	6.32503	6.36924	6.1534	6.38676	6.21244	6.30113	6.14713	6.50957	6.24971	5.57399	6.23486	6.14028
Ta.10706.1.S1_x_at	7.14644	7.18736	7.23601	7.0895	6.97821	6.8375	6.9101	7.10726	6.70293	6.99649	6.97128	7.10829	7.12821	7.39456	7.1556	7.15905	6.91569	7.13073	7.18333	6.49245	6.73503	6.53712
Ta.10707.1.A1_at	4.28074	4.92092	4.37424	4.17563	4.82057	5.16804	4.9198	4.50515	4.60151	4.89848	5.30485	4.99737	4.64232	4.728	4.65719	4.67488	4.04135	4.12465	3.25689	3.5338	3.81749	3.7303
Ta.10708.1.A1_at	3.06856	3.47187	3.56153	3.22496	3.27237	3.10419	3.31867	3.31561	3.37084	3.26979	3.53198	3.36938	3.60071	3.43291	3.53617	3.37358	3.07405	3.35611	3.25748	3.24742	3.05142	3.2119
Ta.10709.1.A1_at	5.04534	5.32237	6.21643	6.6463	6.49295	6.4917	6.05245	5.70281	5.60373	5.6349	5.55376	6.54681	6.59154	6.81133	6.32406	6.47167	5.14967	6.01711	5.19841	5.79196	5.16183	6.49043
Ta.1071.1.S1_at	10.4308	9.5956	10.3003	10.2694	9.12385	9.06898	9.06785	8.89144	9.24862	8.96636	8.83808	8.43833	8.31055	10.743	10.8135	10.8795	9.13022	9.2656	10.0373	12.1658	11.6809	11.9581
Ta.1071.1.S1_x_at	11.5878	10.9918	11.4041	11.074	10.2348	10.0815	10.1989	10.0675	10.1181	9.92479	9.86065	9.49739	9.42395	11.7728	11.9206	11.8698	10.2438	10.5093	11.0254	13.1871	12.7084	13.0329
Ta.10712.1.S1_a_at	5.82801	6.03454	5.9819	5.88066	6.29294	6.3873	6.03282	5.51562	6.06592	5.72139	6.19889	5.99266	6.09863	5.77988	5.47044	5.56751	6.17837	6.32113	5.95778	5.35645	5.5544	5.19816
Ta.10712.1.S1_at	6.99077	6.95806	7.01975	6.76475	7.05503	6.82077	6.94916	6.77213	7.04151	6.92293	7.08286	7.173	7.08947	6.83702	6.81234	6.70068	7.67303	7.48884	7.04535	6.71664	6.21574	6.66864
Ta.10712.2.S1_a_at	6.33446	6.94022	6.83575	6.49525	7.01523	6.99689	6.77569	6.59698	6.79078	6.48682	6.96386	6.60228	6.5422	6.47883	6.25232	6.27232	7.01452	6.74972	6.28745	5.73464	5.02056	5.18193
Ta.10712.2.S1_x_at	5.71195	6.23524	6.00469	5.99883	6.41038	6.41873	6.48852	5.86549	6.07191	6.26752	6.44358	6.17212	6.30925	6.33223	5.93425	5.89472	6.59047	6.28894	6.33336	5.49844	5.35211	5.1159
Ta.10712.3.S1_x_at	6.90456	7.27788	7.08262	6.81782	7.55409	7.76474	7.35037	7.10891	6.98464	6.95266	7.31788	7.3246	7.20566	6.8474	6.68602	6.51904	7.22559	7.10347	6.69477	6.35402	6.13565	6.32739
Ta.10714.1.S1_at	4.0718	3.74574	4.27329	3.99211	3.9012	3.90795	3.79448	3.94333	3.85278	4.22981	4.07733	3.86523	3.324	3.78992	3.50693	3.88924	4.40493	4.23865	4.10395	4.15215	4.2653	4.27352
Ta.10715.1.S1_at	9.66604	9.79408	9.13961	9.07492	10.1564	10.1367	10.1326	10.1403	10.1853	10.2483	10.4571	9.67305	9.31999	8.89533	8.76344	8.9202	10.272	10.1376	9.79649	5.24005	6.74856	6.16416
Ta.10718.1.S1_at	11.0469	11.2223	11.1142	11.3633	10.8771	10.7878	10.6767	10.7288	10.8869	10.6469	10.8972	10.0768	9.88975	10.1871	9.86396	10.0026	10.6883	10.9284	10.5305	10.2081	10.7075	9.85645
Ta.10719.1.S1_s_at	8.23503	8.38709	8.47939	8.57807	9.70206	9.67901	9.51151	9.35693	9.41322	9.34766	9.54554	9.51851	9.52851	10.1178	9.87739	9.97464	9.3856	9.02693	9.27054	10.9536	10.5243	10.7776
Ta.10719.1.S1_x_at	7.92272	8.26543	8.15371	8.09328	9.1692	9.17914	8.99524	8.93968	8.94808	8.99114	9.18256	9.45172	9.51145	9.77563	9.56136	9.63364	9.10529	8.70546	9.00799	10.5873	9.96574	10.1495
Ta.1072.1.S1_at	2.79336	2.96077	2.72595	3.03062	2.85435	3.31846	2.86458	2.80159	3.1654	2.76772	3.17328	3.6332	3.27185	2.90044	3.33293	2.93506	2.82831	3.15554	3.0713	3.04545	3.68392	3.87642
Ta.10721.1.A1_at	6.43215	6.42939	7.23158	7.2288	8.75634	8.83435	8.78134	8.55619	8.56025	8.5454	9.19475	8.52318	8.61446	8.85117	8.7759	8.66771	2.78017	2.90297	3.01731	2.86844	3.25068	2.76031
Ta.10722.1.S1_at	3.77022	4.02284	3.72379	3.82696	4.17286	4.30706	4.41104	4.72219	4.49318	4.49336	3.79739	3.84597	3.03235	3.48052	4.13336	3.70028	4.5908	5.3531	5.5578	4.529	5.11226	4.51883
Ta.10723.1.A1_at	4.49964	4.67611	5.08701	5.25542	4.64659	4.37593	4.57765	4.68995	4.61979	4.68263	5.00012	4.97682	4.85417	4.92375	4.49062	5.04499	4.98683	4.17545	4.43875	4.52398	4.279	4.53231
Ta.10725.1.S1_at	5.96786	6.60055	6.22876	6.22324	6.61672	6.57908	6.62742	6.32807	6.23302	6.44634	7.04738	7.09971	6.76153	7.07581	6.56307	6.75978	6.111	5.72647	6.06775	6.64739	6.26039	6.6455
Ta.10726.1.A1_at	3.26129	3.13175	2.73337	3.35838	3.02003	3.04077	3.23362	3.2426	3.38161	3.23905	3.14903	3.3109	3.55504	5.66368	5.52097	5.70227	4.21819	4.31025	3.9399	4.86869	4.12703	4.46775
Ta.10728.1.A1_at	3.65254	3.12083	3.40486	3.13274	3.40934	3.16304	3.11535	3.33085	3.33008	3.18892	3.9423	3.42653	3.37863	3.44737	3.82125	3.25243	4.03357	3.40835	3.46819	3.06099	3.0967	3.04213
Ta.10729.1.S1_a_at	4.86111	5.08776	5.88213	5.95009	6.02395	6.27661	6.15114	5.96165	6.18578	5.90863	6.06176	5.61893	5.56739	5.89016	5.5303	5.44207	6.80941	6.45297	6.7007	4.10862	5.56689	4.83791
Ta.10729.2.S1_x_at	4.4998	4.64799	4.94455	5.07968	4.85903	5.14815	5.13239	5.08486	5.06392	5.02164	5.15588	4.99394	4.88557	5.2145	4.60928	5.03165	5.97021	5.69179	5.93237	4.63729	5.39801	4.82588
Ta.10729.3.S1_at	4.38692	4.81368	4.65392	5.19452	4.41771	4.64315	4.56659	4.03297	3.25781	4.14866	4.90096	4.05347	4.14787	3.26886	3.69311	3.77253	6.1427	5.49109	5.79757	4.48391	5.49089	4.9414
Ta.10729.3.S1_x_at	4.24025	4.81981	4.67333	4.77037	4.46917	5.02142	4.76345	4.49406	4.7324	4.42097	5.08924	4.68174	4.21653	4.41481	4.30977	4.17755	5.79753	5.38148	5.87474	4.48209	5.16183	4.31855
Ta.10730.1.A1_at	7.71845	7.87209	7.85728	7.79759	8.62702	8.68543	8.58187	8.77286	8.91917	8.78928	8.98888	8.13151	8.36645	8.84583	8.58933	8.51979	7.99944	7.74889	7.94623	7.16379	7.50343	7.20668
Ta.10732.1.A1_at	5.57896	6.30199	6.14389	6.17009	6.43994	6.39834	6.31476	6.04752	6.12602	5.9363	6.66143	6.70202	6.88912	6.72235	6.91085	6.92317	6.15657	5.97578	5.83824	6.26381	6.09406	6.55386
Ta.10733.1.A1_at	8.48627	9.0489	8.78461	8.64774	10.0783	9.87478	9.80033	9.97545	9.76321	9.87197	9.93794	9.74239	9.81693	10.0433	9.84407	9.92226	10.6035	10.475	10.4984	10.1407	10.3261	10.0327
Ta.10734.1.A1_at	4.3824	4.87741	4.56669	5.04422	6.1382	5.88321	5.86763	5.73192	5.54536	5.5171	6.1396	6.36266	6.31201	5.96847	6.12573	5.72524	5.38149	5.12471	5.38588	5.29978	5.14351	5.24
Ta.10736.1.A1_at	2.71188	2.62949	2.2946	2.6548	2.8065	3.10447	2.86009	2.75536	2.84694	2.75866	2.65979	2.76212	3.15879	2.64455	2.61529	2.91897	2.29043	2.50468	2.74489	2.34525	2.93772	2.75978
Ta.10737.1.A1_at	3.02637	3.02634	3.37783	2.86036	3.04871	2.55069	3.03925	3.01816	2.97637	3.08635	3.15063	3.32967	3.11415	3.09524	2.9934	3.07021	2.88261	3.49944	2.78725	2.93341	2.845	2.72443
Ta.10738.1.A1_x_at	7.26834	7.44333	7.69853	7.53246	8.95015	8.99152	8.79106	8.66754	8.32599	8.79106	9.07008	8.39219	8.59678	8.64485	8.29222	8.39676	4.43327	5.94278	6.57861	6.01715	6.28962	6.47817
Ta.10739.1.A1_at	7.60697	7.2738	7.50156	7.54648	7.4492	7.5755	7.24556	7.12667	6.9341	7.11126	7.57956	7.32827	7.40887	7.60641	7.32228	7.31096	5.7733	6.57367	5.73701	7.572	6.91905	8.37377
Ta.10739.2.S1_at	3.53305	3.10364	3.29264	3.21896	3.51327	3.92998	3.95671	3.85582	4.14481	3.76814	3.24489	3.5283	3.12318	3.78071	3.79101	3.73725	4.40493	4.24597	3.84831	4.3363	4.577	5.32184
Ta.1074.1.S1_a_at	6.91378	7.27118	7.44902	7.40874	8.11516	8.0761	7.79805	7.70186	7.76855	7.71815	8.22882	7.06193	7.16312	7.57491	6.9883	7.13313	6.96499	7.03768	7.03394	6.94439	7.22961	7.01536
Ta.1074.1.S1_x_at	7.93253	8.14778	8.28648	8.19399	8.80827	8.68752	8.57463	8.53004	8.71979	8.47259	8.91482	8.40069	8.41474	8.30154	7.88249	8.00672	7.52184	7.79036	7.57524	7.61187	7.64271	7.76804
Ta.1074.2.S1_at	2.76763	2.79821	2.43678	2.27092	2.55325	2.45435	2.27586	2.39557	2.58318	2.51631	2.43678	2.91452	2.71195	2.15062	2.50942	2.44996	2.14127	2.88379	2.24578	2.21514	2.11272	2.15954
Ta.1074.2.S1_x_at	2.41951	2.69707	2.49224	2.43818	2.94171	2.53029	2.69329	2.62613	2.84375	2.71777	2.78677	2.54421	2.56733	2.38182	2.32305	2.38457	2.30312	2.38461	2.55858	2.13469	2.49087	2.09189
Ta.1074.3.S1_x_at	5.68896	6.07312	5.96806	6.17961	6.47407	6.67897	6.32547	6.30224	6.33737	6.38563	6.66863	5.85522	5.9016	6.09309	5.88832	5.78834	5.86671	5.93109	5.80555	5.90274	6.00293	5.83259
Ta.10740.1.S1_a_at	7.13306	6.74881	7.19441	7.32376	6.92243	6.78764	6.79126	6.75902	6.9791	6.76369	7.08275	6.62936	6.18049	7.33724	7.06199	7.12294	7.26172	7.2859	7.73163	9.49307	8.67701	9.69358
Ta.10740.1.S1_x_at	6.88932	6.85624	7.22097	7.09072	6.84963	6.73408	6.73945	6.76127	6.96621	7.00008	7.09054	7.02916	6.54564	7.59193	7.53245	7.42815	7.27856	7.11014	7.75753	9.36261	8.67542	9.42707
Ta.10740.2.S1_x_at	6.46594	6.36231	6.51503	6.5899	6.53623	6.5023	6.47537	6.53669	6.40513	6.34493	6.60214	6.38002	6.21055	7.10705	6.64942	6.65105	6.40022	6.6198	6.86555	8.1514	6.68384	8.10727
Ta.10741.1.S1_at	3.52835	3.61329	4.00693	3.55852	3.87388	3.90368	3.80669	3.69948	3.95154	3.67612	4.5887	3.71346	3.9912	3.22356	3.62081	3.52867	6.79049	6.64222	6.85776	4.58555	3.74917	4.14106
Ta.10742.1.S1_at	6.32931	6.77494	6.87947	6.82118	6.68555	6.90748	6.63805	6.46798	6.52881	6.62133	6.8287	6.65487	6.79455	6.59323	6.40205	6.41417	6.59166	6.58561	6.65876	8.65683	7.56103	8.60524
Ta.10744.1.A1_at	2.92497	2.50066	2.57397	3.00963	3.61498	3.81488	3.60375	3.69951	2.95557	3.09026	3.2684	4.68852	3.98717	3.61899	3.52851	3.72023	2.60422	2.53151	2.20208	2.29087	2.03651	2.00823
Ta.10744.2.S1_at	2.88716	2.69084	3.20695	3.10544	2.79488	2.5909	2.79048	2.48253	2.92401	2.87073	3.07851	2.9582	3.22712	2.88103	2.92797	2.79812	3.08834	2.76254	3.27993	2.92606	3.06247	2.6677
Ta.10745.1.S1_at	4.18151	3.76072	3.48465	3.63494	3.46198	3.52975	3.62916	3.62511	3.25222	3.30164	3.45103	3.46774	3.63429	3.33061	3.55753	3.4775	3.68249	3.29468	3.72046	3.07191	3.25068	3.32509
Ta.10746.1.S1_at	3.65429	3.53751	3.18283	3.29842	2.99841	2.70119	3.19822	3.01473	2.56257	3.11249	3.0098	3.04734	3.41556	3.11671	3.44651	3.29635	3.11815	3.26868	3.0035	2.96604	3.20339	3.30825
Ta.10747.1.S1_at	2.91647	2.87926	3.03579	2.7707	2.96527	2.96009	2.93901	3.05303	3.32443	2.86824	3.09666	2.98201	2.89195	2.99957	3.03167	2.59022	2.83678	2.63142	3.05347	2.65776	2.95295	2.87568
Ta.10748.1.S1_at	5.27646	5.22591	5.4982	5.68177	6.18062	6.14109	6.09969	5.8338	5.53796	5.43038	5.89936	5.54368	5.50219	5.41372	4.66647	5.21115	6.70259	6.61342	7.20143	7.09971	7.08541	6.92853
Ta.10749.1.A1_at	3.60783	3.50462	3.48857	3.28741	2.98714	3.46475	3.71714	3.63212	3.80708	3.33993	3.22299	3.32375	3.7826	3.54224	3.45926	3.3692	3.53838	3.97611	3.75033	4.09869	3.53662	3.95634
Ta.10750.1.S1_at	2.66854	2.76083	2.4086	2.83967	2.88984	2.72747	3.01633	3.95309	3.77365	3.28444	2.78409	3.44258	3.3197	3.8489	3.45329	3.96954	2.88104	2.71785	2.40379	2.86831	2.97489	3.18844
Ta.10751.1.A1_at	2.86881	3.68635	2.84473	2.65862	2.83957	2.37192	2.63854	3.23058	3.2552	3.29998	2.69168	2.81033	3.31846	3.3848	2.93296	3.22736	2.47886	2.66783	2.74954	2.79215	2.66796	2.39893
Ta.10752.1.A1_at	2.62297	2.23153	2.31315	2.34932	2.40912	2.33447	2.1305	2.29575	2.24874	1.99722	2.20542	2.14115	2.32193	2.38883	2.07931	2.25916	2.30729	2.70547	2.33369	2.0947	2.45174	2.40479
Ta.10754.1.S1_at	4.74838	4.7682	5.32573	5.23852	4.43616	4.15924	4.29936	4.03054	4.27635	4.12791	4.76554	4.81192	4.35049	4.38591	4.62106	4.35157	5.02588	5.07658	4.19781	5.46689	5.17174	5.03365
Ta.10755.1.A1_at	3.21533	2.91779	2.96061	2.74433	3.08856	3.52348	2.68702	2.82326	2.42897	2.66779	3.08615	3.09418	3.48209	2.96957	2.95574	3.18108	2.6894	2.99217	2.66731	2.87787	2.79094	2.70375
Ta.10756.1.A1_at	3.61384	4.90995	4.76214	4.73165	6.08261	5.91908	6.00334	6.035	5.63977	6.00167	6.21397	6.21707	6.30507	5.55021	5.00731	5.24233	3.04613	1.8068	2.22927	2.94609	2.72072	2.61061
Ta.10757.1.S1_x_at	5.14854	5.46477	5.10439	5.2831	4.78683	4.58742	4.89821	5.02665	4.70052	4.9689	5.02534	5.82608	5.64782	5.39478	5.10491	5.66074	4.48518	5.21606	5.27807	5.00148	4.8755	4.70165
Ta.10758.1.A1_at	5.13246	5.02584	5.27076	5.4221	4.93074	4.52917	5.06831	5.02633	5.0854	4.99634	4.76962	4.94407	5.1665	5.14792	5.17437	4.9782	5.52826	5.35167	5.11852	5.14792	5.16358	5.33122
Ta.10759.1.A1_at	3.65561	3.51721	3.68149	3.78338	3.59711	2.96778	3.42415	3.60322	3.46038	3.70188	3.72497	3.79994	3.86394	3.29322	3.91971	3.79773	3.92451	3.48316	3.46106	3.60263	3.55757	3.55321
Ta.10760.1.S1_at	3.75687	3.4905	3.71431	3.63255	4.57554	4.45405	4.32923	4.42041	4.81542	4.91577	4.69958	4.87233	5.2058	6.65464	6.46394	6.48927	3.55031	3.55559	3.81007	6.18133	5.28033	5.52653
Ta.10761.1.S1_at	2.83383	2.75722	2.59227	2.59437	2.56282	2.51582	2.5699	2.53724	2.67964	2.64039	2.95405	2.43538	2.85648	2.59871	2.70429	2.48139	2.59437	2.82933	3.02763	2.78115	2.55209	2.83836
Ta.10762.1.A1_at	6.15574	5.76925	6.01616	5.77421	5.20148	5.47399	5.54201	5.29707	5.61423	5.39937	5.39681	5.89426	6.51265	5.9433	6.49804	6.46617	6.2247	5.42958	5.71432	5.74413	6.08497	5.75405
Ta.10763.1.S1_at	6.34994	6.62961	6.19945	6.5754	6.9537	6.74552	6.60586	6.90027	6.53952	6.50816	7.02573	7.18781	7.19053	7.18444	6.65659	6.67729	4.60415	4.7581	4.25922	4.54167	4.82571	4.85061
Ta.10764.2.S1_a_at	10.1173	10.2807	9.87363	9.16189	10.2624	10.2897	10.3338	10.4328	10.467	10.3715	11.1636	10.746	10.5529	10.5221	10.4392	10.5061	10.2495	10.7902	11.2111	8.14963	8.68385	8.30658
Ta.10765.1.A1_at	2.91648	3.07232	2.9033	3.05041	2.66602	2.42965	2.70063	2.5749	2.59871	2.81891	2.46627	2.66936	3.17063	3.72706	3.96502	4.02808	3.01587	2.69185	3.01487	4.93697	2.8809	4.05427
Ta.10766.1.S1_at	6.74158	6.88359	7.07716	7.0727	7.9398	7.80381	7.79784	7.8613	7.75695	7.81315	8.15171	8.65815	8.65777	8.09898	7.96974	8.096	7.21186	7.03007	6.95893	6.94263	6.57113	6.7352
Ta.10767.1.A1_at	4.30595	4.2079	5.16733	4.75929	5.33196	5.63931	5.68699	5.24524	4.74827	5.48375	5.53468	5.99955	5.56739	7.1147	6.84472	6.80565	6.02373	5.56463	5.76948	6.62359	5.92736	6.06238
Ta.10768.1.A1_at	7.63626	7.58216	8.09599	7.92076	8.31419	8.25007	8.26785	8.37168	8.34092	8.36207	8.4334	8.40101	8.41814	9.56346	9.50829	9.61937	8.10585	7.43717	8.14186	9.44138	8.55977	9.25349
Ta.10769.1.A1_at	5.28368	4.56718	4.45437	4.64717	4.61607	4.46569	4.24528	4.34728	4.39859	4.32101	4.64304	5.38016	5.54997	6.28499	6.42234	6.38959	3.98082	3.97159	4.24107	4.33939	4.54186	4.58953
Ta.1077.1.S1_x_at	9.26417	9.48787	9.54969	9.49611	8.46318	8.53332	8.26419	8.44663	8.60587	8.51501	8.68214	7.8184	7.75569	8.40787	8.03433	8.21733	9.08371	9.29363	9.0466	8.66206	8.82436	8.83993
Ta.10770.1.S1_at	6.94802	7.38311	7.90068	7.99423	8.92562	8.87769	8.87729	9.13898	8.86285	9.05244	8.7586	8.28473	8.1364	8.35717	8.12476	8.25019	8.03867	8.23245	8.0118	6.97131	7.85194	7.03379
Ta.10771.1.A1_at	6.73295	6.65571	6.84653	6.89789	6.32644	6.17862	6.43518	5.85886	5.63642	6.06318	6.28904	6.72592	7.01315	6.19393	6.54217	6.41734	6.0729	5.83606	6.18218	6.29758	6.1617	6.60537
Ta.10772.1.A1_at	5.30479	6.67141	6.42816	6.36414	3.50527	3.50207	3.66909	3.44147	3.37271	3.12034	3.15661	3.27031	3.3356	6.21018	6.05555	5.94995	3.2558	4.05364	3.24915	9.58443	7.79231	9.97356
Ta.10773.2.S1_a_at	5.96491	6.48615	6.47231	6.49648	6.47896	6.78109	6.44195	6.55186	6.32657	6.32018	6.59723	5.95163	5.63924	6.06546	5.6778	5.63003	6.80367	6.96168	6.88466	6.36528	6.76486	6.49776
Ta.10774.1.A1_at	7.52543	5.93501	6.93063	7.96801	3.21998	3.46188	3.21998	4.36009	4.23197	4.21609	4.4167	5.96905	6.15103	7.24374	6.81641	6.80414	4.13895	3.09558	3.11197	3.06293	3.13957	3.58703
Ta.10774.1.A1_x_at	7.94345	6.43385	6.86884	8.12004	4.253	3.79677	3.84154	4.55376	4.75784	4.66476	4.56068	6.18399	5.94271	7.52366	6.65788	6.97449	3.7029	4.54889	4.7899	4.48333	3.97299	4.00276
Ta.10774.2.A1_at	6.82705	5.46477	6.18501	7.09068	3.17768	3.21227	3.04203	3.75875	3.17951	3.42013	3.27982	4.06213	3.62364	6.6177	6.07831	6.23655	6.9317	7.4512	6.40766	8.77497	8.14941	7.3135
Ta.10774.2.A1_s_at	8.13341	7.63226	7.58287	8.05407	6.57922	6.57605	6.35728	6.29382	6.26756	6.01162	6.64143	6.57545	6.56218	7.03311	7.01063	6.9407	7.9562	8.01198	7.55983	8.55782	7.99107	7.94639
Ta.10774.2.A1_x_at	7.29772	5.89503	6.28036	7.19711	3.64267	4.58885	3.66828	3.78532	3.61489	3.53573	4.1357	4.57507	4.22018	6.60565	6.30863	6.46872	6.78328	7.48065	6.53647	8.39837	8.38989	7.45517
Ta.10775.1.S1_at	2.72796	2.74941	2.56388	2.44688	2.66338	2.6061	2.96192	2.50792	2.7411	2.71337	2.75442	2.93958	2.89538	5.54162	5.65663	5.86074	2.71178	2.55024	2.53494	2.98219	2.64133	3.0372
Ta.10775.2.S1_at	4.25205	3.82023	4.1248	3.6988	2.79821	2.75748	3.05675	3.25664	2.92649	3.09026	2.85846	3.93559	3.60942	3.74791	4.45114	4.53231	3.64706	2.65391	2.82124	3.07835	3.25068	3.3362
Ta.10776.1.S1_s_at	6.6841	7.10442	6.98517	7.04185	7.51229	7.51242	7.57872	7.58342	7.33443	7.62648	7.64274	7.46455	7.02438	7.33159	7.13618	7.45484	7.12447	7.04394	6.79423	6.95552	7.1973	6.7015
Ta.10778.1.A1_at	6.65765	7.04564	6.72515	6.73917	6.52554	6.28876	6.28083	6.30917	6.0593	6.50258	6.86539	7.46901	7.20141	7.64013	6.76869	7.08663	6.08752	6.09051	6.31891	8.14176	7.41138	7.71472
Ta.1078.2.S1_a_at	13.709	13.6647	13.7851	13.7124	13.5588	13.292	13.452	13.5775	13.5714	13.6155	13.6012	13.4521	13.4472	13.6516	13.6298	13.6287	13.6124	13.5818	13.7414	14.141	13.7774	13.7679
Ta.10780.1.A1_at	6.69183	7.5853	7.04819	6.9745	7.29485	7.12655	6.9466	7.4376	7.07377	7.2679	7.27887	6.89119	6.8227	6.5749	6.34772	6.43863	7.04636	6.97097	6.86631	4.65408	5.45679	4.94237
Ta.10781.1.A1_at	5.21684	4.70396	4.84318	4.68108	4.31252	4.27787	4.41943	4.19404	4.35981	4.53212	4.02697	4.38165	4.48838	4.45504	4.45999	4.52364	4.3883	4.54521	4.68549	4.9338	4.60927	4.85239
Ta.10782.1.S1_at	6.87602	7.97272	8.33342	8.85136	9.95924	9.85831	9.87108	10.6364	10.6426	10.5939	10.6212	10.7262	10.8493	10.506	10.3548	10.3574	9.72907	10.1091	10.5719	10.5791	11.1186	10.4977
Ta.10782.2.A1_at	5.14144	4.3736	4.62455	4.44121	4.17443	4.15861	4.32316	4.25716	4.43403	4.49017	4.27015	4.28703	4.59754	4.52472	4.32245	4.73256	4.95916	4.44093	4.98329	4.92173	4.9829	4.54981
Ta.10782.2.S1_a_at	7.616	8.24618	8.40871	8.83649	9.7732	9.78688	9.46073	10.4021	10.283	10.3034	10.2167	9.2164	9.17108	9.67215	9.52091	9.48524	10.0231	10.3083	11.1015	10.6842	11.5552	10.8274
Ta.10783.1.A1_at	5.26718	5.88158	5.71372	5.66001	7.23922	6.9991	6.85064	7.06399	6.70359	6.92007	7.33037	7.53176	7.57976	6.9942	6.5082	6.85294	4.06069	4.5041	3.49475	2.72282	3.21914	3.08382
Ta.10784.1.A1_at	6.08776	6.36426	6.69331	6.51548	7.50634	7.40996	7.14966	7.48914	7.32787	7.48232	7.69365	7.85841	7.71259	9.54033	9.28088	9.40505	6.80912	6.38773	6.55957	9.09284	7.43917	9.12447
Ta.10785.1.S1_at	5.37104	5.41291	5.32573	5.52551	5.16501	5.21006	5.25546	5.41683	5.29296	5.27205	5.6365	5.00563	5.4181	5.14102	5.23685	5.1771	6.02548	5.51344	5.90339	5.30803	5.87644	5.36534
Ta.10788.1.A1_at	4.10687	4.15984	3.54837	3.90396	5.50352	5.55151	5.15219	4.48321	4.57955	4.76624	4.58085	4.10519	4.55142	4.58128	4.33837	4.43357	4.37193	4.03137	4.78576	3.47212	3.87622	3.98602
Ta.10789.1.S1_at	7.36093	7.79484	7.90878	7.95719	7.30146	7.05867	7.04404	7.67077	7.20147	7.50952	7.57327	7.79003	7.79661	7.09792	6.93315	7.10295	6.68733	6.99066	6.87327	5.72999	6.00098	6.39663
Ta.1079.2.S1_a_at	9.34433	9.4579	9.46421	9.4372	8.85936	8.98716	8.93129	8.93903	8.76839	8.98364	9.10398	8.13837	8.11375	8.86169	8.78142	8.64996	9.86566	9.93638	9.96652	10.0158	10.3134	9.78333
Ta.10790.1.A1_at	2.69862	2.43544	2.47837	2.51762	3.53305	3.09552	3.48337	4.08751	3.07485	3.39025	3.12537	2.74075	2.56385	2.79966	2.72741	2.6785	2.1366	2.80748	2.44851	2.32973	2.59352	2.58271
Ta.10791.1.A1_at	3.43462	2.73126	2.64557	2.73623	2.75208	2.97761	2.69237	2.78002	2.66387	2.67485	2.64261	2.8415	2.99323	2.94732	2.8415	2.50028	3.00424	2.7572	2.65158	2.4494	2.66972	2.3945
Ta.10792.1.A1_at	3.53944	3.4366	3.42431	3.63255	3.42041	3.32679	3.35105	3.48542	3.25401	3.40746	3.43926	3.95046	3.80431	3.41015	3.39786	3.56971	3.17305	3.08815	3.40366	3.37073	3.20967	3.20043
Ta.10794.1.A1_at	3.24558	3.13175	2.99945	3.686	3.02554	2.6052	2.87104	2.62056	2.91774	3.00518	2.9499	2.89779	3.01741	2.66202	2.94483	3.03815	2.8409	3.06367	2.94427	2.58578	2.74388	2.82073
Ta.10795.1.S1_at	8.48848	8.91015	8.67823	8.70383	9.6906	9.58543	9.3783	9.38625	9.21395	9.34794	9.87974	10.1089	10.2418	10.0268	9.70922	9.9364	9.3129	9.25684	9.21484	9.85698	9.47527	9.69906
Ta.10795.1.S1_x_at	9.00884	9.05368	9.01471	8.97555	9.52104	9.38137	9.41985	9.13098	9.00926	9.17116	9.69266	9.78116	9.88639	9.64268	9.30363	9.47427	9.04536	8.95605	8.80571	9.57111	9.31198	9.62051
Ta.10795.2.S1_at	7.50494	7.56354	7.17606	7.28148	7.91602	7.7151	7.66928	7.76707	7.7618	7.6813	8.1485	7.6681	7.74612	7.72525	7.53756	7.60568	4.61578	5.6488	5.17202	5.46106	6.04554	6.06367
Ta.10797.1.S1_at	9.24582	9.51017	9.21195	9.32403	10.5728	10.539	10.5559	10.5893	10.4789	10.4364	10.6697	10.8367	10.5434	10.4879	10.2475	10.3645	10.079	10.1758	9.76049	8.92683	8.92362	8.45889
Ta.10799.1.S1_at	8.55802	8.71497	8.58561	8.86111	8.44667	8.52199	8.31217	8.65401	8.72337	8.79523	8.87421	8.51084	8.2078	8.94204	8.70068	8.78124	8.39367	8.5068	8.61771	8.92581	9.5127	8.82575
Ta.10799.2.S1_at	3.24933	3.48971	3.085	3.45146	3.30092	3.13312	3.28389	2.86201	3.61489	2.98077	3.6096	3.54443	3.28107	3.65444	3.65582	3.75567	3.60068	3.23227	3.39456	3.47311	3.39819	3.94285
Ta.10799.3.S1_a_at	3.61629	2.98661	3.10245	3.51133	2.84181	3.75232	4.01113	4.20482	3.66843	4.14365	3.41196	2.94171	2.60382	3.85725	3.44919	3.46038	3.04876	4.31304	4.25572	4.06895	4.81707	4.50646
Ta.10799.3.S1_x_at	3.38654	3.4905	3.0923	3.42743	3.66561	4.21756	4.11514	4.45626	4.31398	4.2756	3.8657	3.30419	3.88031	3.96154	3.72295	3.86173	4.12057	4.45583	4.42624	4.70361	4.90965	4.79359
Ta.10800.1.A1_at	4.91851	5.02343	5.09574	4.96661	4.49924	4.63132	4.60165	4.61697	4.40096	4.67442	4.25811	4.48725	4.78076	4.5799	4.26401	4.43392	3.34141	3.64888	3.41037	3.90493	3.5516	4.23543
Ta.10801.1.A1_at	2.88716	3.39662	3.06835	3.28208	3.21488	3.9136	4.07043	4.61357	3.80889	4.29619	3.51893	3.54859	4.10519	4.35167	4.15323	3.97633	4.29954	4.60986	4.36989	5.40885	4.91051	5.3784
Ta.10802.1.A1_at	2.65327	2.43999	2.46953	2.46885	2.53816	2.05856	2.29573	2.02972	2.19713	2.32907	2.30054	1.88557	2.332	2.09539	2.01794	2.24675	2.49863	2.4986	2.49516	2.35388	2.62151	2.46621
Ta.10803.1.A1_at	4.70225	5.19148	5.16584	5.59064	4.46994	4.45871	4.62983	4.45725	3.77989	4.61311	4.11605	5.41909	5.35852	5.4953	4.8182	5.08218	4.99983	4.71608	5.57742	4.48252	5.13873	4.06921
Ta.10804.1.A1_at	3.85917	3.67359	3.41799	3.46669	3.42221	3.20967	3.41334	3.24965	3.37801	3.36314	3.61628	4.00955	4.16491	3.42082	3.4506	3.32618	3.40473	3.11156	2.93735	3.36387	3.05601	3.28352
Ta.10805.1.A1_at	5.41863	5.05137	5.03318	4.91533	4.94709	4.36861	4.66153	6.04387	6.07491	6.04396	5.21829	5.17029	4.93105	6.07198	6.08371	6.21593	4.93198	4.94676	4.97526	5.20756	5.20069	5.39827
Ta.10806.1.A1_at	6.07248	6.47841	6.398	6.08403	6.07895	6.308	5.91883	6.1197	6.04739	6.22015	6.30917	6.9988	6.85399	7.62878	7.41613	7.35305	3.13458	3.64912	3.04212	3.6511	3.65256	3.84119
Ta.10807.1.A1_at	6.00504	6.22702	6.71893	6.32233	6.52199	6.03261	6.17861	7.35927	7.05094	6.92551	7.66589	7.72843	7.62345	7.18157	7.01035	7.26238	4.49352	4.17613	4.33663	6.09066	5.80738	6.2233
Ta.10807.2.S1_at	2.9332	3.13175	3.10522	2.56453	3.13315	3.00087	3.08929	2.94506	3.13574	2.88663	2.9884	3.26089	3.42743	3.03167	3.10116	3.25396	2.91925	2.91425	3.45265	4.34474	4.30326	3.38179
Ta.10808.1.S1_at	4.26572	4.16251	4.41034	4.59661	4.88595	4.89647	4.79485	4.25506	4.47752	4.38673	4.70931	4.79524	4.13041	4.63494	4.58081	4.63307	4.26244	3.36529	4.29046	4.81549	3.88631	4.53231
Ta.10809.1.A1_at	4.23682	3.71108	3.92051	3.54308	3.77043	3.23269	3.84732	4.15945	4.15752	3.93346	4.15984	3.84083	3.76068	3.80952	3.90228	3.75648	3.24335	3.552	3.59222	3.41227	3.98253	3.82007
Ta.10810.1.S1_at	7.32893	7.50726	7.66621	7.51801	8.29487	8.29744	8.31535	8.2829	8.06724	8.08945	8.22786	7.99022	8.00527	8.20078	7.96181	8.00079	8.05727	7.89546	7.61954	7.32515	7.55498	7.2152
Ta.10811.1.S1_at	8.67701	9.06534	9.33348	9.29802	9.85612	9.70602	9.70571	9.68939	9.51773	9.6236	9.95121	8.96153	8.80146	8.96619	8.74332	8.85144	8.81713	9.1365	8.75464	6.97481	7.91747	6.80323
Ta.10812.1.A1_at	2.7485	2.74243	2.59161	2.68864	2.56007	2.28453	2.64087	2.4545	2.95494	2.47767	2.45987	2.97005	3.03375	2.94363	2.69899	2.84208	2.84749	2.50397	2.53074	2.58208	2.52532	2.56353
Ta.10813.1.S1_at	3.81574	3.59248	4.34535	4.43392	4.03336	3.76369	3.63352	2.94434	3.05997	3.10894	2.79201	3.97759	4.09409	3.50285	2.78528	3.00807	2.7007	2.82937	2.49998	2.61243	2.73806	2.09811
Ta.10813.1.S1_x_at	4.61381	5.21883	5.37037	5.58035	4.82209	4.34607	4.63745	4.1699	3.76896	4.01186	4.18921	4.88816	4.51296	4.30317	3.79817	4.22597	3.55392	2.91165	3.53626	2.97876	3.47001	3.14898
Ta.10814.1.S1_at	4.75722	4.7023	4.42562	5.20309	4.63643	4.52727	4.56572	4.73	4.41973	4.57212	4.82792	5.30289	5.14103	5.07651	4.90033	4.85914	5.89858	5.78345	6.0522	5.38974	5.16183	4.94959
Ta.10814.2.S1_at	3.66559	3.5906	3.57445	3.56992	3.48982	3.51302	3.74698	3.56093	3.72919	3.45703	3.40619	3.48141	4.01737	3.48745	3.36047	3.53101	3.93545	3.94377	3.99503	3.79322	4.02352	3.71217
Ta.10816.1.S1_at	7.5466	7.64721	7.31554	7.49426	7.36394	7.39439	7.39235	7.31433	7.04266	7.13047	7.46074	7.88383	7.7714	7.43916	7.21138	7.35676	7.16314	7.26938	7.22506	7.6296	7.12962	7.43986
Ta.10816.2.S1_s_at	7.30652	7.57932	7.4526	7.71811	7.5367	7.7016	7.57291	7.25594	7.2032	7.28646	7.39106	7.40407	6.82848	7.28608	7.05475	6.78147	7.028	7.43846	7.88856	7.6548	7.38458	7.29037
Ta.10817.1.A1_s_at	5.78575	5.97985	6.60189	6.5882	6.9687	7.01428	6.7728	6.64941	6.69976	6.75552	6.93352	5.64651	5.62622	6.281	5.96842	5.91331	6.08425	6.04036	5.80036	4.1483	5.21933	4.26041
Ta.10818.1.S1_at	5.84836	6.42276	6.53113	6.64787	7.02761	6.90239	7.0148	7.03145	6.80783	7.01613	7.10544	7.30629	7.40379	7.07613	6.81898	6.86271	7.05151	6.86622	6.97656	6.68598	7.0343	6.34197
Ta.10818.1.S1_x_at	6.2105	6.34753	6.27871	6.44937	6.92509	6.91252	6.78998	6.98292	6.51403	6.81755	6.90623	7.07386	7.00015	6.69566	6.89727	6.72186	7.08493	6.82326	7.18939	6.5351	6.68515	6.02657
Ta.10818.2.S1_a_at	5.53393	5.98683	6.1138	6.0868	5.92146	6.09227	5.97319	6.61873	6.19701	6.14449	6.31568	6.05553	6.35234	6.19056	6.12589	5.91547	6.60432	6.26364	6.49436	6.05476	6.33192	5.94956
Ta.10818.2.S1_x_at	4.39509	4.50956	4.8839	4.81172	4.97294	4.93514	4.92992	5.21177	5.14587	5.00262	5.31311	5.36814	4.94355	4.84764	4.75456	4.82708	4.77625	5.6247	5.3788	4.76653	4.51827	4.73896
Ta.10818.3.S1_x_at	5.5286	5.95988	6.01826	6.04269	5.96663	5.885	5.94589	6.37094	6.59435	6.48223	6.13789	6.06695	5.96375	5.93774	5.89664	5.48402	6.20532	6.11781	6.49901	5.80815	5.98718	5.81872
Ta.10819.1.S1_at	5.31633	4.9441	4.68419	4.71143	4.58346	4.35398	4.78012	4.9003	5.08394	4.9594	4.86652	5.32408	5.13688	5.12822	5.44042	5.28905	5.36892	4.95373	5.04529	4.87232	5.31661	5.71231
Ta.1082.1.S1_a_at	8.57012	8.73857	8.01632	7.71107	6.82988	7.12554	6.74134	7.27603	7.46937	7.25045	6.97416	6.99682	6.86335	7.19265	6.99919	6.9874	7.44166	7.6987	8.5094	7.54381	8.04915	7.55477
Ta.1082.1.S1_x_at	9.50798	9.39055	8.54346	8.43544	8.35631	8.17688	8.04328	8.53137	8.50428	8.60662	8.31611	8.04759	7.98839	8.36997	8.01435	8.23336	8.44723	9.01978	9.84064	8.56899	9.08505	8.60774
Ta.1082.2.S1_x_at	8.5305	8.76704	8.23783	7.46523	6.92509	7.06613	6.97367	7.37724	7.46779	7.35937	7.21296	7.09665	7.17133	7.16565	6.96583	7.06713	6.36204	7.99966	8.55485	7.33726	7.81727	7.46116
Ta.1082.3.S1_at	9.77279	9.82384	8.64574	8.22585	8.21929	8.15702	8.20093	8.26096	8.33495	8.34908	7.88491	9.54437	9.56796	8.50826	8.43887	8.50048	7.78798	7.60419	8.317	6.23341	6.00629	6.04711
Ta.1082.3.S1_x_at	9.13163	9.22219	8.55253	8.05022	8.13478	8.15635	8.00166	8.37254	8.35832	8.22957	8.14332	8.87058	8.77364	8.36966	8.2612	8.33123	7.63968	7.55232	8.5115	7.40962	7.99551	7.45751
Ta.10821.1.S1_at	7.29475	7.31715	7.21095	7.37341	7.64483	7.42323	7.33952	7.55372	7.58517	7.43554	7.79194	7.58374	7.29356	7.28292	7.03697	7.0899	7.97905	7.44372	7.70671	7.3378	7.48125	7.21098
Ta.10821.2.S1_at	3.69386	3.80485	3.86587	3.63055	3.79027	3.46516	3.85235	3.73433	3.84222	3.79774	3.83769	3.60105	3.61939	3.46457	3.83022	3.76408	4.08111	4.23934	4.44138	3.77074	3.89964	4.24845
Ta.10822.1.S1_at	9.19495	8.93359	8.76665	9.01251	8.99686	8.93976	8.94274	9.1141	8.75329	9.09075	9.26513	10.0543	9.85029	9.4286	9.80695	9.4356	7.30578	8.11095	8.28417	8.99681	8.34771	8.9034
Ta.10822.2.S1_a_at	5.09525	5.13952	6.02166	5.54988	6.51505	6.83548	7.24917	7.28136	7.55387	7.2344	6.56816	5.67885	4.88176	6.65899	6.41485	6.47511	6.60628	7.79958	7.32285	7.93007	7.48871	8.06939
Ta.10822.2.S1_at	2.86223	3.33382	2.94506	2.85177	2.70442	2.94545	3.0121	3.04571	3.17646	3.13014	2.97383	3.06002	2.92664	3.01988	3.03531	3.10395	3.29119	3.16304	3.07603	3.46797	3.27462	3.20559
Ta.10822.3.S1_a_at	7.07117	6.9408	6.88951	7.08338	6.94296	7.24666	7.2991	7.51938	7.061	7.447	7.33809	6.55531	5.85629	7.31727	7.12641	7.16733	7.01984	6.78383	7.18305	7.9896	7.29282	8.08466
Ta.10823.1.A1_s_at	8.94107	9.44676	9.62883	9.77787	10.214	10.0634	10.0409	10.3274	10.561	10.3987	10.564	9.96336	10.1351	10.0481	9.86528	9.95151	10.1636	10.1136	10.1768	9.58543	9.82928	9.26095
Ta.10823.2.S1_x_at	3.0206	3.52569	3.21354	3.39161	3.61912	3.58968	3.21096	3.27069	3.85989	3.30551	4.126	3.87431	4.18938	4.65932	3.84556	3.8387	4.66385	4.40126	4.0034	5.17211	4.63791	4.36451
Ta.10824.1.S1_x_at	6.41993	6.65417	6.47387	6.43541	6.77732	6.69691	6.41536	6.43699	6.73422	6.31906	6.52902	5.94805	6.14522	6.22339	6.13071	5.77397	7.23033	7.08239	7.02493	6.29423	6.36577	6.47894
Ta.10825.1.S1_at	4.76568	4.53039	4.6976	4.32198	3.95532	3.57182	4.26627	4.61932	4.8631	4.56715	3.99524	4.23393	4.45254	4.21422	4.59741	4.5848	4.8033	4.60545	5.33306	5.06449	4.65584	4.88867
Ta.10826.1.A1_a_at	3.23564	2.93684	3.61955	3.10365	3.51996	3.33835	3.538	3.24448	3.36448	3.33029	3.50436	3.10096	3.03345	3.45689	2.95921	3.39493	3.44922	3.03161	3.05141	2.70901	3.2833	3.04761
Ta.10826.2.A1_x_at	3.74253	3.38302	3.54236	3.32996	3.46497	3.40114	3.2608	3.32166	2.83979	3.48862	3.46049	3.81294	3.48115	3.11172	3.51299	3.24825	3.49896	3.15492	3.13024	3.27208	3.24301	3.10519
Ta.10827.1.S1_at	6.80728	6.862	6.80679	6.84199	6.93123	6.89529	6.75185	6.83996	6.72758	6.72257	6.81278	6.34672	6.27222	5.89918	5.7055	5.87998	3.46517	3.81886	3.27529	3.34536	3.16678	3.80798
Ta.10828.1.S1_at	4.17287	3.59117	3.381	3.51363	3.53048	3.27274	3.56624	3.62511	3.63465	3.64252	3.69319	3.27861	3.70225	3.89046	3.61676	3.35804	3.76359	3.65497	2.93865	3.71285	3.52295	3.06535
Ta.10829.1.A1_at	9.32229	9.46877	9.07477	8.49566	8.25139	8.33311	8.37478	8.50048	8.66942	8.54617	9.153	9.25811	9.15255	8.36689	8.08445	8.19411	8.30106	7.46442	8.00406	6.96221	7.57014	7.3551
Ta.10830.1.A1_at	5.75415	5.34378	5.07	5.50593	4.97211	4.78902	5.21997	5.24396	5.1682	5.13718	4.94703	4.99423	5.1362	4.80921	5.1073	5.21383	5.14915	5.64819	5.10646	5.51484	5.29958	5.14593
Ta.10831.1.S1_at	8.20203	8.92994	8.57071	8.68528	9.24215	8.99921	9.08887	9.60345	9.39222	9.58484	9.62554	9.74349	9.53376	9.17831	8.93818	9.09851	10.0181	9.84993	9.7051	9.23893	9.33148	9.03455
Ta.10832.1.S1_at	5.4829	6.13237	5.31872	4.75252	4.97206	5.00091	4.68324	4.50681	4.35427	4.55119	5.76929	5.36822	5.27726	4.74449	4.49585	4.49051	4.16457	4.59597	4.6264	3.93192	3.30318	3.18607
Ta.10833.1.A1_at	5.06558	4.83764	5.06686	5.09401	4.8815	4.6951	4.82339	4.76709	4.7756	4.77818	4.92727	5.11585	5.22839	5.065	4.73122	4.85766	4.91369	4.52241	4.56474	4.86602	4.73714	4.76832
Ta.10834.1.A1_at	3.43967	3.13472	3.25399	3.03859	3.21621	2.99496	2.91617	3.02372	3.15031	2.78129	2.96707	2.69809	3.03859	2.83	3.03356	3.1464	3.15724	3.07817	3.2569	3.25068	3.15793	3.11321
Ta.10835.1.A1_at	3.36313	3.00898	3.12827	2.71804	2.85372	2.95381	2.98271	2.99802	3.04744	2.76555	2.94417	3.14766	2.90569	3.12971	3.29322	2.55045	3.76205	3.00712	2.90855	2.86533	2.62262	3.28237
Ta.10836.1.A1_at	4.02479	3.43619	3.20457	3.44116	3.09612	3.20367	3.21163	3.24614	3.12678	3.25258	3.117	3.37957	3.37034	3.28498	3.3973	2.95066	3.71642	3.00817	3.24554	3.20702	3.50229	3.18257
Ta.10837.1.A1_at	3.43393	3.49125	3.12673	3.25243	3.04531	2.80418	2.91477	3.05562	3.00773	2.86373	2.95003	3.26387	3.37514	3.03997	2.87217	3.15765	3.66484	3.39511	3.91899	2.72098	3.4195	3.5756
Ta.10838.1.S1_at	9.16746	8.92501	9.06204	9.16055	9.06916	8.90687	9.21064	9.19458	9.52433	9.21479	9.01403	9.68368	9.76145	9.44727	9.56055	9.57556	10.1264	9.70976	10.0831	10.2371	9.94603	9.84544
Ta.10838.1.S1_x_at	7.30841	7.62759	8.18115	8.66435	8.26648	8.21152	8.26366	8.30992	8.13143	8.21204	8.30374	8.26136	8.53555	8.5867	8.55087	8.59102	9.62455	9.11383	9.18663	9.40059	8.99925	8.94053
Ta.10838.2.A1_x_at	6.72057	7.60818	8.32521	8.43719	8.12546	8.18603	8.02388	8.10504	8.2918	8.04838	8.69352	7.59469	7.5681	8.51056	8.16858	8.29636	8.26138	7.28214	8.299	8.12997	7.81288	7.84402
Ta.10838.3.S1_at	3.00183	2.58199	3.05626	3.25142	3.09873	3.09873	3.25473	3.20819	3.36021	3.4165	3.25671	3.15765	3.45767	2.97056	3.04002	3.19551	2.90262	3.07875	3.28893	2.96325	3.20465	3.25591
Ta.10839.1.S1_a_at	5.11129	4.93089	5.48039	5.47656	6.14774	6.07552	6.22644	6.0442	6.04058	5.97194	6.10689	5.65629	5.41208	5.99897	5.43946	5.60898	5.5492	5.38718	5.11651	5.28652	5.23729	5.37296
Ta.10839.1.S1_at	5.82663	5.57304	6.0373	5.89814	7.04108	6.92136	6.89774	7.07182	7.04515	7.2017	6.89239	5.96904	6.17404	6.76746	6.40945	6.49004	6.50786	6.66991	6.36051	6.38508	6.33201	6.24468
Ta.10839.2.S1_at	5.10775	5.59798	5.644	5.99032	6.47299	6.72403	6.59319	6.64502	6.08894	6.55567	6.89862	5.9909	6.44204	6.12019	6.15642	6.06183	5.14915	4.57114	4.11498	5.1138	4.72087	4.73572
Ta.10840.1.A1_at	4.68423	5.20751	5.23478	4.84727	5.79711	5.28209	4.90485	5.26927	4.98746	4.98098	5.42731	5.56656	5.62253	5.25429	5.2829	5.34011	4.7678	4.98959	5.08922	5.05542	5.59674	5.28745
Ta.10841.1.A1_at	6.27468	6.56174	6.50166	6.54314	7.50075	7.56384	7.65708	7.31907	7.25534	7.27957	7.53854	7.4964	7.30298	7.61737	7.22291	7.23375	7.04425	6.74215	6.24563	6.61629	6.19471	6.72638
Ta.10841.2.S1_at	4.30914	4.70396	4.57142	4.50676	4.90531	5.27292	5.13246	4.93955	4.62309	4.77638	5.08784	4.62397	4.74917	4.78215	4.80921	4.57044	4.71311	4.72512	4.69583	4.71861	4.09562	4.96348
Ta.10842.1.A1_at	4.06455	3.94403	3.99489	4.44483	3.67797	3.019	3.78266	3.63621	3.6753	3.54366	3.67263	3.98106	4.45726	3.30863	3.88089	4.04233	3.93043	3.65195	3.74917	3.61868	3.55141	4.2422
Ta.10843.1.A1_at	4.49699	3.86353	4.32797	4.23085	3.84635	4.01194	3.84339	3.90343	3.95311	4.00951	4.21413	4.26052	4.44621	3.68659	3.89427	3.93868	3.74802	3.64035	3.95754	3.72122	3.69698	3.8078
Ta.10845.1.A1_at	5.09947	4.25632	4.13925	4.60112	4.77477	4.53826	4.21356	4.58912	4.3043	4.39121	4.45308	4.04273	4.31663	3.88172	3.91556	4.47369	4.82998	4.28992	4.85377	4.66829	4.6975	4.36166
Ta.10847.1.S1_at	7.84592	8.14049	7.9153	7.96801	9.06549	9.2035	8.87547	8.93085	8.46976	8.88285	8.97902	8.96881	9.1091	8.8332	8.61323	8.54385	8.07818	7.97513	7.59429	7.10729	7.24443	7.00623
Ta.10848.1.S1_at	5.21197	5.2862	5.48197	5.63016	6.87736	6.83753	6.63828	7.0168	6.94917	6.86766	7.30511	7.32625	7.32895	7.11599	6.83712	6.98769	7.13724	7.28869	6.74106	5.80472	6.31355	5.89156
Ta.10848.2.S1_a_at	6.31548	6.46541	6.89825	7.19319	8.64051	8.37534	8.38664	8.56661	8.09778	8.50468	8.72367	7.96614	7.70759	8.37249	7.96422	7.8827	7.1629	7.54509	7.09312	6.14982	7.00511	5.53242
Ta.10849.1.A1_at	6.70046	7.23035	7.11645	6.91374	7.53839	7.50251	7.19985	7.69538	7.8377	7.47531	7.9112	8.02527	8.02702	7.80413	7.38697	7.63019	6.4181	6.93197	7.21982	7.13261	6.98046	7.04366
Ta.10850.1.S1_at	3.53305	3.31486	2.98384	3.30129	3.18725	3.24245	3.00559	3.16973	3.42275	3.18388	3.36611	3.32541	3.53946	3.25517	3.02728	3.32158	3.78525	3.65645	3.25307	3.49599	3.66038	3.36548
Ta.10852.1.S1_at	6.25599	6.79545	6.83185	6.95536	7.16474	6.90334	6.72969	7.28426	6.8801	7.15965	7.30067	7.41708	7.38124	6.93836	7.03447	6.98974	4.12814	3.31603	3.69068	4.3187	3.76844	4.05241
Ta.10853.1.S1_at	7.92885	7.77984	7.47156	7.59087	6.56599	6.40529	6.40342	6.12843	5.95125	6.11467	6.9103	6.78464	6.83892	6.10713	6.2575	6.2295	4.70294	7.20463	5.30133	5.27478	5.87533	5.65386
Ta.10855.1.S1_at	4.24378	3.85723	4.5558	3.87949	4.32301	4.29835	4.31365	3.92717	4.17197	3.95988	4.4761	3.96698	4.36155	4.57618	3.98885	4.18653	3.63803	4.11312	4.29835	3.76987	3.74573	3.65062
Ta.10856.1.A1_at	6.33862	6.936	7.06358	7.14721	7.38392	7.36438	7.30485	7.23488	7.33316	7.39996	7.30689	6.86238	7.04033	7.34248	7.10532	7.32947	6.7822	6.89703	7.3856	7.56578	7.94236	7.49555
Ta.10857.1.A1_at	4.95196	5.06749	6.27133	5.86457	6.30917	6.42911	6.33459	5.48763	5.50625	5.33737	5.55489	5.16902	5.09336	5.99087	5.95142	5.63086	6.33812	8.12482	6.7001	5.02362	4.54329	5.92958
Ta.10858.1.S1_at	5.91703	5.86749	6.37114	6.56847	7.20677	7.29912	6.82223	7.19095	7.03599	6.97459	7.02845	6.33289	6.75177	6.64763	5.83079	6.40135	7.52363	6.7746	7.15072	5.77761	6.28764	5.83969
Ta.10859.1.A1_at	5.79365	5.85136	5.48836	6.21433	7.36254	7.13671	7.04663	8.7563	8.76874	8.64099	8.66145	9.464	9.34444	9.58568	9.51623	9.25279	5.80015	5.70404	6.86205	8.94199	8.89409	9.10802
Ta.10859.2.A1_a_at	5.39369	4.95998	5.15045	6.08298	7.38931	7.2964	7.11405	8.62008	8.70744	8.53363	8.85099	9.66611	9.62874	9.72583	9.25873	9.48295	6.43306	5.67746	6.76623	8.50183	8.92904	9.10659
Ta.10859.2.A1_at	3.74115	3.65758	3.92764	3.9115	3.8856	3.74396	3.61729	4.08797	4.13416	4.03798	4.53731	5.61207	5.15633	4.13726	5.05119	5.26573	3.37625	3.3721	4.23632	4.65617	5.16183	4.86784
Ta.10860.1.S1_x_at	7.62205	7.95771	8.13081	8.10246	8.78146	8.89249	8.60232	8.41833	8.21189	8.40443	8.66864	7.64068	7.62189	8.65563	8.32347	8.33746	7.7546	7.63368	7.78757	8.50737	8.08439	8.47048
Ta.10861.1.A1_at	5.4756	5.71061	6.22861	6.27944	7.35338	7.48518	7.15803	7.36507	6.85221	7.27028	7.62449	7.22286	7.25801	7.55762	7.08451	7.3318	7.07207	6.61718	7.08526	5.73899	6.38006	5.57375
Ta.10861.2.S1_at	4.41343	4.02526	3.77558	4.28628	4.04199	3.55963	4.02509	3.73686	3.89427	3.85653	3.84287	4.46217	4.17995	3.67669	4.16608	3.8426	4.35197	4.17116	4.12143	3.827	3.8841	4.18217
Ta.10863.1.A1_at	2.12877	2.24341	2.13401	2.13949	2.09977	2.1016	1.9719	1.97472	2.15218	1.91866	2.20485	2.03107	2.06897	2.06388	1.87133	1.90052	2.18118	2.31512	2.04252	1.78735	2.04764	1.77084
Ta.10864.1.S1_at	5.57222	6.08121	6.1493	6.11943	6.57325	6.71743	6.39933	6.49284	6.01729	6.22686	6.80318	7.27993	7.26001	6.67331	6.60789	6.60918	6.93369	5.6729	6.7732	6.20465	6.55222	6.24277
Ta.10864.2.S1_a_at	3.53305	3.71605	3.99489	4.01273	3.8833	3.62507	3.73165	4.3187	4.07278	3.96564	3.85007	3.96271	3.74079	3.59641	3.91222	3.74716	4.68729	4.08362	4.18068	3.75695	4.09253	3.6167
Ta.10864.2.S1_x_at	2.3525	2.3345	2.64523	2.4014	2.47669	2.52195	2.27509	2.36635	2.40912	2.37192	2.46348	2.4254	2.29681	2.55729	2.42154	2.38941	2.51132	2.43713	2.7658	2.58118	2.17732	2.47963
Ta.10866.1.A1_at	2.31571	2.64738	2.86602	2.45977	2.37246	2.44851	2.41592	2.30447	2.34193	2.26985	2.41032	2.29394	2.41136	2.54744	2.20013	2.32877	2.55746	2.51039	2.34425	2.3237	2.87822	2.64398
Ta.10867.1.S1_at	7.60637	7.84697	7.71312	7.68653	7.76195	7.91924	7.56461	7.56518	7.40598	7.65339	7.65161	7.06741	7.03047	7.40009	7.00915	7.39567	8.11213	8.28945	8.08827	7.34763	7.64289	7.5241
Ta.10867.1.S1_x_at	8.10591	8.16861	8.12764	8.05488	8.121	8.2343	8.01231	7.95132	7.91313	8.04412	7.95842	7.74025	7.79079	7.76472	7.76773	7.87283	8.61181	8.37736	8.5699	7.68015	8.10701	7.77903
Ta.10867.2.S1_at	3.19345	3.09541	2.90273	3.0813	2.822	2.99588	2.95842	2.94054	2.74786	2.88903	2.7891	2.34018	2.16412	2.16412	2.90041	2.73724	2.64676	3.3051	3.84639	2.46462	3.31872	3.19255
Ta.10867.2.S1_x_at	3.34259	3.10472	3.18744	3.25243	3.00115	3.15754	3.05804	2.86511	2.75244	3.34605	3.21798	2.90396	2.37787	2.41942	2.9333	2.99188	2.58851	2.90561	3.5229	2.61654	3.5656	2.93033
Ta.10869.1.A1_at	4.52826	4.67646	5.1365	5.22578	5.85574	5.72372	5.57461	5.38676	5.73848	5.38143	5.73055	5.28176	5.68998	5.18284	4.95372	5.0244	5.29128	5.93634	5.51882	4.67102	4.70127	4.75754
Ta.1087.1.S1_s_at	9.37594	9.52495	9.79759	9.73822	10.3916	10.2336	9.98458	10.0637	10.3877	10.2031	10.3226	10.2847	10.5922	10.2005	9.98665	10.1151	9.78072	9.82486	10.2592	10.5525	10.7889	10.3336
Ta.1087.3.S1_x_at	7.9133	8.08076	8.58107	8.57646	8.05146	8.27251	8.16956	8.34921	8.67937	8.40735	7.99345	7.25408	6.9761	7.75891	7.59103	7.49279	8.76244	9.06412	9.26192	9.61438	10.1053	9.02708
Ta.10870.1.A1_at	2.26241	2.13161	2.21539	2.21156	2.24961	2.2532	2.08896	2.04892	2.12708	1.92361	2.24005	2.47825	2.47981	2.20915	1.95908	1.91382	2.93785	2.18976	2.48538	2.71514	2.72119	2.21175
Ta.10871.1.A1_at	6.60824	6.57231	5.42246	6.71534	8.09656	7.94647	7.90767	7.15904	6.88748	6.90224	8.3293	8.1897	8.41799	7.03711	6.79344	6.94278	4.29412	3.65758	4.0028	3.80664	4.09916	3.43711
Ta.10872.1.A1_at	4.00236	4.31027	3.88593	4.32198	4.95073	4.81689	4.96697	4.69174	4.49179	4.83477	4.81685	4.95307	5.32823	4.73806	4.4902	4.71314	3.38355	3.29287	3.31673	4.28927	4.18119	3.69807
Ta.10873.1.A1_at	5.46528	5.74854	5.88845	5.70146	5.97204	5.77186	5.76166	6.12154	6.0634	5.93425	6.15392	6.38486	6.23014	6.26552	6.21084	6.05541	2.68179	3.00676	3.01358	2.74434	3.20404	4.28124
Ta.10874.1.S1_at	3.35093	3.13175	3.48568	3.63255	3.42221	3.4698	3.49618	3.69774	3.51547	3.651	3.65993	3.84971	3.59498	3.31257	3.56871	3.46823	3.7659	3.81139	3.59005	3.7066	3.49146	3.7406
Ta.10875.1.A1_at	3.00026	2.72652	3.15443	3.05564	2.81892	2.74304	3.03163	2.85672	3.26279	2.84446	2.66119	3.14001	3.11994	2.66202	2.88294	2.96972	3.4037	2.8103	2.81088	2.61061	2.83735	2.9436
Ta.10876.1.A1_at	3.79499	3.54564	3.49917	3.38531	3.07652	3.09552	3.3496	2.9955	3.26117	3.36155	2.76684	3.12453	3.69353	3.17812	3.68676	3.26474	2.81669	3.15724	3.10592	3.21912	3.41042	3.4274
Ta.10878.1.A1_at	3.78566	3.97733	3.42955	4.0148	4.33333	3.94797	4.02078	3.61804	4.19974	4.03864	4.14936	4.51232	4.54091	4.53231	4.41491	4.60719	4.27633	3.66561	3.96373	4.651	4.21406	4.2956
Ta.10879.1.A1_at	3.45857	3.18615	3.69132	3.07034	3.16304	3.43665	2.85363	3.09609	2.9085	3.21768	3.16636	3.28792	2.98979	3.09156	3.3928	3.15435	2.58405	3.26996	3.20539	3.33391	2.82731	3.38473
Ta.1088.1.A1_at	9.74296	10.1438	10.751	10.7747	10.9762	11.0237	10.7811	10.4973	10.4075	10.4087	10.4046	9.61993	9.87624	9.79279	9.76156	9.70645	9.7955	10.0956	9.76138	7.78776	8.48247	7.97729
Ta.10881.1.A1_at	4.62685	4.04518	4.5505	3.81224	3.73287	3.00684	3.72553	3.09537	3.2349	3.59864	3.8329	3.5528	3.38807	2.90244	3.44431	3.10731	3.8367	3.15729	3.67541	3.4526	3.96035	3.77166
Ta.10882.1.A1_at	5.40348	5.25047	5.26687	4.97908	4.77828	4.52695	4.62325	4.09751	4.47445	4.49259	4.63942	4.99951	5.33345	4.44836	5.15215	4.76548	5.18767	4.82397	5.12921	4.38767	5.29463	4.98682
Ta.10883.1.S1_x_at	7.42883	8.07922	8.20673	8.25456	8.57978	8.43493	8.11193	8.08249	8.10975	8.12649	8.43664	7.89435	7.89791	7.5744	6.82604	6.96657	9.02421	8.62227	8.34644	6.27739	7.09926	6.97702
Ta.10883.2.S1_at	4.28687	4.70012	4.00881	4.3719	4.16163	4.05567	4.01591	4.08933	3.96915	4.51425	4.80233	4.73181	4.84134	4.89702	4.41151	4.62459	3.61418	3.22081	3.34388	3.52863	3.00594	3.51005
Ta.10883.3.A1_at	2.88716	2.68343	2.6046	2.47158	3.0286	3.28448	2.86439	2.94105	3.03289	2.71679	2.79858	2.76009	3.04927	3.09812	3.02556	2.82557	3.33529	2.96032	3.48059	3.51244	2.77008	3.18213
Ta.10883.3.A1_x_at	2.2921	2.69753	2.52855	2.52273	2.88925	3.23457	2.81149	2.8902	2.62791	2.70267	2.94244	3.03997	3.03451	3.07046	3.07643	2.99425	2.87746	3.0196	2.9041	3.23457	2.65605	3.02664
Ta.10884.1.A1_a_at	4.41343	4.65312	4.13633	4.76022	4.43616	5.0106	4.62602	4.71745	4.7491	4.65241	4.76488	4.5929	4.2326	4.22821	4.18077	4.15746	5.43175	4.90209	5.12638	4.9324	5.30936	4.59012
Ta.10884.1.A1_s_at	6.05786	6.88494	6.71893	6.5761	6.61775	6.5084	6.4668	6.72224	6.79197	6.74972	6.71103	6.50816	6.60064	6.32398	6.14843	6.23972	6.4249	6.17369	6.25267	6.25563	6.52335	6.10207
Ta.10884.1.A1_x_at	5.40928	5.26435	5.47611	5.81723	5.46183	5.43631	5.52719	5.7977	5.68784	5.42622	5.42578	5.48912	5.12039	5.29067	4.77419	4.88282	5.33665	5.70326	5.62878	5.44823	5.86697	5.20057
Ta.10885.1.S1_at	2.46845	2.39682	2.25365	2.49218	2.43003	2.10719	2.53602	2.38594	2.42308	2.48248	2.11799	2.56901	2.24926	2.09379	2.26219	2.36308	2.63336	2.55927	2.52431	2.5806	2.40484	2.73789
Ta.10886.1.A1_at	6.57434	7.13501	6.71893	6.88305	8.18078	7.97533	7.75685	7.98049	8.08406	8.0797	8.19991	7.37276	7.26969	7.22485	7.01815	7.02701	6.73444	6.61947	6.75758	5.43821	5.53028	5.12429
Ta.10887.1.A1_at	5.20516	5.2357	4.66179	5.02996	6.76289	6.74943	6.62309	6.01665	6.08638	6.33702	6.16977	5.56849	5.99561	5.51542	5.66768	5.52407	6.63127	6.3322	6.11813	5.96206	5.18827	5.25947
Ta.10888.1.S1_at	7.8616	7.91893	7.91357	7.89247	7.65918	7.64283	7.45279	7.46225	7.63988	7.41206	7.84353	7.55834	7.45613	8.14902	7.94353	7.99139	7.72185	7.83024	7.89273	9.27817	8.6773	8.86995
Ta.10888.2.S1_a_at	6.67877	6.99576	7.01223	7.09222	6.99049	6.86231	6.59859	6.94025	6.72237	6.82223	6.71602	5.71897	5.02191	7.49571	6.84806	7.05132	7.11872	7.36046	7.3329	8.89276	8.27813	8.39341
Ta.10889.1.A1_at	2.73978	3.34312	2.89111	2.79742	2.8088	3.18291	2.61607	2.54101	2.71349	2.39405	3.01252	2.91287	2.72593	3.11255	2.6615	2.84208	2.88424	2.89111	3.10878	3.2554	3.03251	2.48844
Ta.1089.1.S1_a_at	5.79555	6.5171	6.66202	6.67556	7.62809	7.53664	7.41834	7.15685	7.05155	7.01083	7.60281	6.12089	6.05482	6.23232	5.82565	5.81668	7.59236	7.84236	7.4652	5.88145	6.08188	5.72024
Ta.10890.1.S1_at	9.16588	9.11418	8.66983	8.31711	7.33024	7.46347	6.99821	7.74571	7.48509	7.55604	7.6684	7.86936	7.87189	7.87189	7.50096	7.73349	8.07205	8.02042	7.82851	8.32027	8.20481	8.24102
Ta.10890.2.S1_at	4.47338	4.3898	4.01807	3.45425	3.56314	3.51731	3.19486	3.89658	3.72979	3.56455	3.9781	4.03668	4.32438	4.95325	4.16512	4.22112	3.6599	4.63593	4.19435	4.90913	4.46211	4.79412
Ta.10890.3.S1_a_at	5.80761	6.02551	6.06558	5.05007	3.96893	3.7118	4.34705	4.9733	4.70703	4.84405	4.17478	4.24167	3.21681	4.75971	3.92113	4.23608	6.19492	6.56594	5.99315	6.46946	6.8454	6.29505
Ta.10891.1.S1_at	7.5933	7.97272	7.83851	8.11826	7.78005	7.78175	7.80292	8.09649	8.20987	8.08966	8.19572	8.24559	7.86854	9.0978	8.80175	8.87872	8.45912	8.01102	8.25842	10.1187	9.28535	9.67651
Ta.10893.1.S1_at	6.43951	7.02904	6.40282	6.68518	7.11639	6.92669	6.7019	5.5877	5.23869	5.2368	7.00126	6.80681	6.78118	4.89533	5.05822	4.67478	4.94783	4.86641	4.56532	4.39629	4.89679	4.39782
Ta.10894.1.A1_at	2.75365	2.52214	2.84173	2.6083	2.42693	2.31705	2.82662	2.2667	2.32704	2.31156	2.33369	2.52339	2.80123	2.53689	2.26105	2.56702	2.4715	2.31794	2.30028	2.49281	2.07262	2.74038
Ta.10895.1.S1_at	3.37619	3.19083	3.2746	3.35854	3.09665	3.24925	3.47046	3.57017	3.29923	3.38101	3.30448	3.45269	3.49825	3.05268	3.39062	3.33685	3.30041	3.32538	3.4303	3.55223	3.53881	3.67089
Ta.10896.1.S1_a_at	8.70521	8.60898	8.60679	8.46679	7.34167	7.22479	7.28402	7.85013	7.94174	7.85938	7.98194	8.92926	8.68769	8.40925	8.1892	8.32637	8.42445	8.14336	8.55185	8.78551	9.00946	8.60596
Ta.10896.1.S1_x_at	10.6467	10.5246	10.414	10.2734	9.2055	9.0443	9.1049	9.73946	9.57078	9.46553	9.75027	10.8439	10.7268	10.3461	10.1271	10.2853	10.0965	9.91295	10.2645	10.5081	10.6237	10.3072
Ta.10896.2.S1_x_at	3.65411	3.54065	3.59691	3.52945	2.97959	3.23269	3.23423	3.30549	3.18638	3.32917	3.13691	3.7068	3.81139	3.63656	3.39824	3.52161	3.54577	3.44539	3.53474	3.69189	4.03764	3.79078
Ta.10897.1.S1_at	7.78062	8.03651	7.97609	7.99423	8.33586	8.46312	8.14594	8.35484	8.3185	8.09552	8.34975	8.60894	8.65871	8.50476	8.39895	8.41021	4.89159	5.8337	5.09154	5.26562	4.87159	5.17833
Ta.10898.1.S1_at	2.59871	2.50066	2.4086	2.99036	3.04384	2.65471	2.62994	2.84901	2.87214	2.78944	2.8267	2.94132	3.17346	2.83046	2.67434	3.08311	3.19145	2.86391	2.79417	3.00593	2.83405	2.84767
Ta.10899.1.A1_at	2.88716	3.23349	3.10745	3.23941	2.99087	3.09652	3.36879	3.2135	3.446	3.13775	3.22046	3.36314	3.63711	3.15461	3.09142	3.1248	3.2082	3.66503	3.50004	3.08514	3.20653	3.01802
Ta.109.1.S1_at	3.09431	2.81225	2.78372	2.4503	2.70744	2.57499	2.274	2.51331	2.29705	2.33854	2.54005	2.60986	2.90442	2.88266	2.38619	2.77735	2.29778	2.59327	2.43784	2.543	2.62724	2.74097
Ta.10900.1.S1_at	5.23729	5.27039	5.5123	5.19856	5.31151	4.87278	5.53263	5.11997	4.82234	4.77292	4.86805	5.03057	5.61195	4.97526	4.40695	4.84055	5.41351	5.87968	5.98613	4.05385	4.96433	4.86212
Ta.10901.1.S1_at	7.27063	7.96414	7.93649	8.12709	8.91922	8.86485	8.90956	8.94098	9.02205	8.97395	9.18929	8.75794	8.57804	9.19502	8.91649	8.92034	8.49414	8.67737	8.61063	9.3729	8.88696	8.66485
Ta.10902.1.S1_at	2.98388	3.10465	2.74362	3.02998	2.65737	2.31858	2.80718	2.6599	2.63041	2.62495	2.37624	2.68204	2.89067	2.82253	2.88792	2.90279	2.53671	2.31581	2.55927	2.79505	2.45382	2.69145
Ta.10902.2.S1_at	8.93	8.42121	8.15585	8.29054	7.79609	7.52344	8.04962	7.82507	7.99794	7.95035	7.88134	7.92977	8.11291	7.58746	8.08526	8.02437	8.07894	8.2275	8.08445	8.17821	8.22231	8.21938
Ta.10902.2.S1_x_at	6.50166	6.26446	6.10579	6.1698	5.89426	5.8064	6.16209	6.00158	5.97994	5.84544	6.04556	6.13802	5.94534	5.85693	6.34941	6.08405	5.97558	5.90946	5.89846	6.10036	6.0886	5.83491
Ta.10903.1.S1_at	3.41688	3.47469	2.77072	3.26509	2.95251	3.08514	2.94131	5.24509	4.53358	4.51408	2.60979	2.94171	3.02881	6.20712	5.38015	5.8568	3.21793	3.03832	2.83926	2.67039	2.98657	3.10191
Ta.10904.1.A1_at	4.31859	4.92137	5.4982	5.75774	8.45976	8.31511	8.28556	7.61327	7.44132	7.67888	8.01482	7.11682	7.28745	7.08249	6.87196	6.97964	6.80941	6.5051	6.58658	3.66119	5.00125	4.3489
Ta.10906.1.A1_at	3.70003	3.74057	3.84869	3.49203	3.31567	3.16304	3.51086	3.57463	3.44899	3.49267	3.30011	3.76972	3.83493	3.48366	3.72023	3.4623	3.36021	3.33969	3.49914	3.20961	3.51255	3.21591
Ta.10907.1.A1_at	4.00069	3.85731	3.46346	3.65565	3.08008	3.04154	3.24548	3.36729	3.56413	3.24606	3.51336	3.43383	3.17196	2.92489	3.05219	3.07631	3.87567	2.97399	3.27033	3.2816	3.26924	3.48787
Ta.10908.1.A1_at	5.18824	5.37843	5.77966	6.0384	5.97215	5.80914	5.99319	5.60321	5.63243	5.77919	5.91558	5.92178	6.19673	5.71858	5.773	5.8132	6.56952	6.58511	5.82721	6.63861	5.83522	6.04711
Ta.10909.1.S1_s_at	12.3389	12.3485	12.3226	12.6209	12.8862	12.7284	12.9602	12.7102	12.4873	12.7101	13.0082	12.9538	12.9713	13.1486	13.2084	13.2385	11.1134	11.112	11.5114	12.4483	12.6316	12.4525
Ta.10909.1.S1_x_at	11.1762	11.0286	11.0653	11.4634	11.9818	11.8012	11.937	11.7822	11.6974	11.7778	12.1846	12.6169	12.7143	12.5938	12.8827	12.9289	10.1586	10.1783	10.4493	12.034	12.1229	12.0912
Ta.1091.1.A1_at	5.14875	5.47645	5.65295	5.63996	6.59192	6.43547	6.54727	6.32086	6.5319	6.42536	6.72726	5.99225	5.80089	5.32409	5.31785	5.02156	6.1493	5.85913	5.81952	5.16544	5.00125	5.16909
Ta.10910.1.A1_at	3.20963	3.13175	3.17985	3.35551	3.06237	2.78426	2.82423	2.91239	2.96286	3.21	3.302	3.45165	3.76337	3.2372	3.32149	3.50097	2.69853	3.11635	3.17145	3.29054	3.07079	2.98336
Ta.10911.1.S1_at	5.26853	5.32856	5.02314	5.00377	5.43675	5.15371	5.13157	5.16378	5.00534	4.92499	5.34075	5.65378	5.64346	4.93718	5.2829	5.00053	4.69187	4.45659	4.80234	4.8589	5.81845	5.08523
Ta.10912.1.S1_at	5.5206	5.75583	5.67811	5.45805	6.10711	5.97056	5.80831	6.04734	5.74594	5.83365	6.24798	6.918	6.96518	6.71144	6.47332	6.61595	4.46689	3.66561	4.43864	4.68413	4.70014	4.55196
Ta.10913.1.A1_at	5.24746	5.14227	5.24828	5.22462	5.0637	4.70149	5.19129	4.6615	4.7103	4.86965	5.03015	5.41713	5.30272	4.73408	5.03607	5.16852	4.52644	5.03045	4.84017	4.82971	4.99611	4.63075
Ta.10914.1.S1_at	5.16937	5.44442	5.4402	5.41164	6.10779	6.36046	5.85442	6.85468	6.67675	6.80484	6.21698	5.96411	5.8655	7.1284	6.41479	6.47577	5.53252	7.19115	5.86579	5.2528	4.99554	4.81158
Ta.10915.1.S1_at	6.37731	6.59639	6.48586	6.81687	7.7608	7.67787	7.38296	7.40862	7.4469	7.45683	7.88888	7.50299	7.91173	7.02373	6.9822	7.03539	4.5599	5.10654	4.33695	4.24603	4.34807	4.47647
Ta.10915.2.S1_at	5.06558	5.31146	4.60239	5.02058	5.16332	4.98915	5.25164	4.9262	4.97113	4.90922	5.09394	5.41671	5.38395	4.40071	4.64029	4.97555	4.52425	4.45323	4.47831	4.32324	4.43962	4.51731
Ta.10915.2.S1_x_at	5.17658	5.12601	4.77832	4.85458	5.27087	4.89135	5.20641	4.9073	5.09291	5.15147	5.24453	5.33189	5.49434	4.88373	4.6574	4.67542	4.71374	4.69229	4.61449	4.31039	4.01186	4.59741
Ta.10916.1.A1_a_at	6.01167	6.2085	6.05732	5.83666	5.86356	5.41424	5.58139	5.82827	5.52996	5.80294	5.96466	6.47984	6.2163	5.99023	5.94967	5.9065	4.31627	4.70802	4.91804	3.92423	3.89408	4.42468
Ta.10917.1.A1_at	2.82186	3.42135	3.04972	3.44308	3.48045	3.21243	3.17218	2.79532	3.0211	3.02417	3.19236	3.92748	3.90424	3.83411	3.47095	3.50182	3.49711	2.70621	3.09974	4.41959	3.40298	3.25396
Ta.10918.1.S1_at	2.65023	2.50066	2.57212	2.57323	2.55771	2.31078	2.22655	2.28333	2.4082	2.33739	2.58794	2.55478	2.29578	2.73536	2.33307	2.55989	2.96982	2.29876	2.52717	2.58244	2.7535	2.93018
Ta.10919.1.S1_at	2.88433	3.27019	3.3867	2.98094	2.79771	3.15374	3.02023	2.73433	2.80171	2.68561	2.86556	2.72349	3.30174	2.49329	3.61953	2.84001	2.49515	2.91739	2.83794	2.97046	3.11221	3.28105
Ta.1092.1.S1_at	7.62211	7.90656	8.0127	7.94938	8.31019	8.2259	8.37953	8.32839	8.14804	8.32808	8.3446	8.41226	8.18163	8.1804	8.27552	8.17312	8.31186	8.51709	8.43135	8.47299	8.59564	8.45077
Ta.1092.2.S1_at	2.0578	2.14875	2.35825	1.86801	2.33647	2.32567	2.43128	2.46121	2.32973	2.26203	2.31587	2.51409	2.13853	2.44192	2.32587	2.24232	2.64676	2.10504	2.49912	2.523	2.42331	2.61596
Ta.1092.2.S1_x_at	2.67698	2.67085	2.60926	2.63102	2.69942	2.30449	2.39687	2.59419	2.76283	2.63134	2.41095	2.07268	2.70133	2.37766	2.20826	2.55454	3.11815	3.18625	3.07784	2.71392	2.50066	2.80273
Ta.10920.1.S1_at	7.49017	7.6653	7.65926	7.67464	7.30501	6.8974	6.92654	7.27982	7.0689	7.16514	7.29969	7.12614	7.0919	7.67416	7.41677	7.46715	6.4295	6.8802	7.03716	8.35329	8.30255	8.26768
Ta.10921.1.A1_at	2.60367	2.2797	2.40735	2.40121	2.3564	2.32955	2.15008	2.51084	2.32849	2.37143	2.65526	2.57712	2.6503	2.29369	2.56777	2.37839	2.64551	2.53096	2.36309	2.3825	2.0632	2.6621
Ta.10921.1.A1_s_at	6.71844	6.86632	6.84837	6.17199	6.29229	5.69873	6.1233	6.65348	6.85908	6.75123	6.41977	6.43416	6.683	6.26511	6.74471	6.69505	7.59569	7.53499	7.47656	6.78212	7.37778	7.05867
Ta.10921.1.A1_x_at	2.76557	2.4416	2.5124	2.50433	2.48792	2.53944	2.50563	2.32077	2.38322	2.5768	2.33239	2.61455	2.56714	2.33239	2.34843	2.37686	2.88237	3.01515	2.55927	2.51402	2.66334	2.4615
Ta.10922.1.S1_at	8.49211	8.60792	8.28525	8.50006	8.32806	8.53529	8.18941	8.28867	7.89579	8.22049	8.533	8.86777	8.89357	8.88082	8.57341	8.67378	7.64857	7.52231	7.38626	8.328	8.07307	8.43687
Ta.10923.1.S1_at	7.28309	7.33458	7.71028	7.59925	8.16054	8.18264	8.17714	7.96259	7.91547	7.98777	8.31883	8.07119	7.83963	7.92562	7.83745	7.92539	8.42855	8.10817	8.35888	8.05243	8.42459	8.31793
Ta.10923.1.S1_x_at	7.85929	7.8501	7.96348	7.97279	8.24813	8.16573	8.23039	7.87712	7.88893	8.00504	8.45203	8.20725	8.06572	8.02733	7.97168	8.0866	7.9925	7.9653	8.08566	7.76442	8.25496	7.97923
Ta.10923.2.S1_x_at	5.55533	6.06918	6.07781	6.35289	6.44942	6.52642	6.30729	6.01649	5.87245	6.00988	6.522	5.74218	5.55672	5.83188	5.47555	5.59562	6.90315	6.39764	6.29609	6.20274	6.65323	6.1059
Ta.10924.1.S1_at	4.58083	4.71138	4.5451	4.44059	5.1365	4.78382	4.8263	5.03916	4.44977	4.8527	5.15863	5.00534	4.5687	4.51315	4.71742	4.35339	4.45817	5.37376	5.08983	4.03383	4.45948	4.72963
Ta.10925.1.A1_at	3.04658	2.80881	2.89227	2.96424	2.6857	2.45485	2.7934	2.57929	2.54428	2.55867	2.61378	3.01741	2.84764	2.80511	2.75179	2.57836	3.25373	2.68884	2.60715	2.74516	3.01642	2.73187
Ta.10926.1.A1_at	3.62458	3.4905	3.79971	3.43737	3.44482	3.85723	3.24967	3.46372	3.72292	3.61284	3.67566	3.51893	3.58195	3.74076	3.63872	3.37743	4.29558	4.1089	3.71856	3.87538	3.92829	3.72651
Ta.10927.1.A1_at	5.39661	5.74854	5.84461	5.96575	5.70028	5.68756	5.53422	5.88931	5.68243	5.98517	6.04658	5.97578	6.49784	7.98979	7.76768	7.97873	5.04779	5.26397	5.1703	8.86154	7.64033	9.18061
Ta.10928.1.A1_at	4.14385	3.18023	3.4447	3.25243	3.28067	3.35212	3.28307	3.25508	3.00051	3.13643	3.20391	3.35565	3.34331	3.23603	3.10797	3.33725	3.64567	3.8057	3.30627	3.55223	2.97725	3.78111
Ta.10929.1.S1_at	5.99338	6.46766	6.44253	6.46873	5.91367	6.12413	6.07117	6.29542	6.25305	6.48768	6.55536	5.96807	6.15496	7.55155	7.48074	7.72658	6.41476	6.11046	6.52014	9.06991	8.17731	9.09564
Ta.10931.1.A1_at	3.21533	3.29611	2.92394	3.17177	2.71069	2.84056	3.13555	3.07534	2.9648	3.1031	3.33696	3.04494	3.05039	3.2407	2.94171	3.04861	3.11666	2.98266	3.48374	3.20621	3.20297	3.33573
Ta.10933.1.S1_at	4.11964	4.87954	5.21634	5.51918	5.93395	6.34511	6.41893	5.6826	5.88872	6.02595	5.40792	4.53449	4.31914	4.5526	4.67927	4.73626	2.45495	3.24523	2.22927	2.76193	2.50066	3.30906
Ta.10934.1.A1_at	3.45805	3.65307	3.40551	3.07652	3.58829	2.74757	3.51187	3.538	3.1226	3.71321	3.59131	3.69935	3.58971	3.39021	3.2872	3.41707	3.65186	2.99194	2.83388	3.28499	3.35352	3.17457
Ta.10935.1.S1_a_at	3.74293	3.93508	3.82349	4.30001	5.02568	5.01292	4.81827	4.74553	4.72078	4.78137	4.97638	4.04741	3.72501	3.91963	3.88985	3.73089	5.04094	4.25675	4.81424	4.19041	4.93449	4.90697
Ta.10936.1.A1_at	4.30323	4.2311	4.16472	4.18625	5.11221	5.06247	5.05324	4.86001	4.69843	4.91048	5.13614	5.51771	5.4823	5.14133	5.04354	5.10463	5.18786	4.97506	5.28129	4.80532	5.07926	4.53459
Ta.10938.1.A1_at	3.28049	3.31376	3.49584	3.34207	3.61934	3.51787	3.60362	3.39559	3.7742	3.48441	3.32669	3.70086	3.3596	3.37614	3.53305	3.078	4.26403	3.37237	3.27949	3.51087	3.51675	3.47032
Ta.10940.1.A1_at	3.67419	3.84006	3.7904	3.71686	3.8748	3.52597	3.5538	4.18898	3.50131	3.79112	3.50362	4.27775	4.2326	4.02116	4.01183	3.91108	3.49425	3.5322	4.16098	3.59321	3.15503	3.93233
Ta.10941.1.A1_at	5.07823	4.85022	3.98978	4.53747	4.43068	4.10104	4.64634	4.59034	4.52058	4.73572	4.65311	4.38165	4.89307	7.09095	6.6018	6.48052	5.23599	5.13574	4.13903	7.94676	6.92216	7.58339
Ta.10942.1.A1_at	8.71786	8.92447	8.85389	8.89798	9.18988	9.21539	9.09053	9.02225	8.70389	9.01967	9.43975	9.50751	9.53677	9.17906	9.0025	9.08081	8.77724	8.70144	8.5057	8.96873	8.97456	8.74811
Ta.10944.1.A1_at	4.55543	4.53149	4.55559	4.65262	4.19711	4.08368	4.54908	4.48802	4.82928	4.53792	4.37862	4.71459	5.08447	4.21725	4.71913	4.60876	4.37252	4.36958	4.59785	4.70011	4.63977	5.05974
Ta.10945.1.S1_at	6.81046	6.60908	7.09043	7.12348	8.55267	8.52341	8.48229	7.88568	7.36143	7.87179	7.99561	8.01047	7.93336	7.96849	7.88739	7.78216	6.75414	6.22248	7.30943	6.10112	6.59733	6.41855
Ta.10945.2.A1_a_at	4.11496	3.7557	3.89478	3.807	5.33154	5.31913	5.3716	4.83264	4.43463	4.54726	3.66033	4.06775	3.81139	4.51479	4.18353	4.46982	5.39224	5.30581	5.55133	4.71058	5.20137	3.83792
Ta.10945.2.A1_x_at	4.71491	4.71705	4.88999	4.86422	6.17524	5.95216	6.10466	5.2011	5.08363	5.19578	4.48336	4.77138	4.59835	5.44725	5.36632	5.13464	5.94138	6.25383	6.2761	5.41711	5.6658	4.83727
Ta.10947.1.S1_at	12.3024	12.3566	12.3435	12.4616	12.6293	12.5819	12.8359	12.9851	13.0919	13.0233	12.9979	13.4213	13.4435	13.1602	13.2677	13.2701	12.6938	12.6364	12.626	13.0899	13.1646	13.031
Ta.10947.2.S1_a_at	9.7688	9.78233	9.89406	10.071	9.49641	9.6299	9.52393	9.86319	9.71005	9.91259	9.76112	8.69389	8.4725	9.62423	9.32548	9.38099	10.6724	10.8032	10.774	11.192	11.4224	11.2278
Ta.10948.1.A1_at	5.36075	4.46768	5.4982	4.90893	4.76387	4.78488	4.88222	4.81144	5.23747	5.01136	4.98483	5.76197	5.90568	5.09389	5.5115	5.22511	4.58112	4.70331	4.31094	5.03234	4.91051	5.09158
Ta.10949.1.S1_at	11.6636	11.69	11.5404	11.4062	11.3543	11.2776	11.1642	11.3832	11.5261	11.4721	11.3579	11.0827	11.2625	10.2737	10.2633	10.1463	8.81705	8.27694	8.31493	5.68541	6.57041	6.77987
Ta.10950.1.S1_at	6.19077	5.98435	5.92888	6.00146	7.32488	7.44706	7.05976	6.78486	6.73174	6.64193	7.52857	6.93352	7.28899	6.80876	6.3635	6.6314	6.17218	6.29254	6.34301	5.7715	6.31685	6.01889
Ta.10951.1.A1_at	6.84219	6.85364	7.0546	7.39719	5.93673	6.34498	5.88947	6.06947	5.59063	5.95992	6.31662	7.91547	7.87174	6.53611	6.38457	6.32196	4.46954	4.18474	4.32281	4.48538	4.80193	4.39331
Ta.10952.1.S1_at	3.32594	3.17931	2.86826	2.65586	2.60911	2.72397	2.54788	2.53596	2.67598	2.73379	2.60175	2.72905	2.83067	2.99025	2.97234	3.44621	3.70168	2.82219	2.84866	3.34512	2.93197	2.88586
Ta.10953.1.A1_at	3.21583	2.87849	2.75049	2.85956	3.03815	3.04114	3.06563	3.05358	3.06568	3.01062	3.18804	2.96861	3.15325	2.81753	2.96682	3.2316	3.36656	3.35737	3.08385	3.04713	3.17457	3.03167
Ta.10955.1.A1_at	4.96468	4.70396	4.4729	5.06475	4.70476	4.73113	4.51681	4.27922	4.87573	4.6172	4.64955	4.59925	4.53322	4.53231	4.70813	4.66666	5.17318	4.48763	4.70896	4.95801	4.884	4.66688
Ta.10956.1.A1_at	7.32124	7.74468	7.60488	7.68805	8.02595	7.88493	7.55664	7.94294	7.65414	7.8596	8.19302	8.66924	8.72176	8.38612	8.17216	8.25589	5.29964	5.06281	5.47949	5.20088	5.43233	5.2621
Ta.10958.1.S1_at	2.76019	2.97462	2.65339	2.66711	2.94171	3.03377	2.85833	3.14956	2.84744	2.78252	2.65526	2.73807	3.03676	2.58248	2.66214	2.54922	3.06015	2.855	2.96855	3.03852	2.8279	3.04701
Ta.10959.1.S1_at	5.81518	6.76704	6.17254	5.79567	8.39555	8.37466	8.13396	7.49282	7.65661	7.44712	7.63194	7.50569	7.42876	7.63385	7.37104	7.38272	10.184	8.87794	9.2346	9.42295	9.37044	8.68455
Ta.10959.1.S1_x_at	5.61995	6.34925	5.26896	5.39369	8.08831	8.05914	7.81101	7.34575	7.30708	7.40488	7.42674	7.39401	7.27347	7.42845	7.03733	7.05679	9.77494	8.57798	9.05447	9.2287	9.14301	8.47836
Ta.1096.2.S1_x_at	10.2724	10.2005	10.5234	10.1049	10.0937	10.0717	10.1033	10.0922	10.1428	10.1933	10.1821	10.3713	10.1992	10.2346	10.1827	10.2185	10.477	10.3512	10.5694	10.3311	10.6205	10.348
Ta.1096.3.S1_at	4.91479	4.65347	4.63145	4.65735	4.73503	5.00286	4.85381	4.48319	4.82537	4.67201	5.108	4.93064	5.23248	4.63718	4.73858	4.97603	5.09568	4.52532	5.60203	4.58196	4.76547	4.92137
Ta.10961.1.A1_at	6.25526	6.28974	6.12137	6.29988	6.01282	6.10931	6.15615	6.22093	5.71187	6.03879	6.39729	6.71488	6.72406	6.23901	6.11878	6.18492	6.60025	6.30406	6.24505	6.34855	6.21621	6.22331
Ta.10962.1.A1_at	5.46008	5.34965	5.11335	5.33711	5.089	5.113	5.17204	5.75532	5.34037	5.64529	5.57702	6.06631	6.09662	5.76442	5.41113	5.4731	3.9174	3.95535	3.73216	3.48688	4.03375	4.49087
Ta.10963.1.A1_at	3.3959	2.98007	3.2872	2.98121	3.93664	3.89753	4.40493	3.94464	3.42298	3.93361	3.68357	2.88837	3.33601	3.34475	3.44725	3.70476	4.54287	5.09915	4.46978	4.48636	3.81652	3.71978
Ta.10964.1.A1_at	4.44192	4.36818	3.91425	4.38826	4.31842	4.3651	4.68763	4.34804	4.50588	4.50675	4.3523	5.04228	4.89874	3.9594	4.14971	4.59957	4.90823	4.68804	4.3163	4.2959	3.93123	3.93528
Ta.10965.1.A1_at	2.63014	2.50066	2.47897	2.65252	2.43941	2.32657	2.44216	2.37756	2.53149	2.46205	2.39551	2.89404	2.52455	2.49329	2.32625	2.11877	2.67819	2.4872	3.43657	3.1541	2.78855	3.01187
Ta.10966.1.S1_at	8.22259	8.66839	8.82486	8.83383	9.60542	9.58013	9.45668	9.45061	9.52089	9.43356	9.24097	8.87143	9.09618	10.1817	9.68646	9.80123	9.20251	9.02432	9.16149	8.91798	9.06172	8.83451
Ta.10968.1.A1_at	2.73127	2.89312	2.68931	2.88306	2.78254	2.42579	2.4479	2.89791	2.6367	2.77668	2.74657	2.59497	3.04229	2.71112	2.72713	2.41894	2.45795	2.43284	2.62643	2.35675	2.62587	2.39342
Ta.10969.1.A1_at	3.90449	3.75963	3.24273	3.19277	3.17954	3.33463	3.19277	3.44593	3.14229	3.36999	3.33578	3.40219	3.5475	3.12982	3.1878	3.28789	3.60491	3.53435	3.3783	3.39852	3.47569	3.21143
Ta.10970.1.A1_at	8.24399	8.64272	8.36984	8.43863	8.13633	8.04444	7.95664	7.87714	7.94556	7.80186	8.11906	7.94626	7.99576	7.1871	6.93572	7.01757	8.73341	8.28153	8.17307	4.58031	6.48899	5.3865
Ta.10971.1.S1_at	3.09836	3.21917	3.09993	2.39946	3.09262	2.87863	3.25999	3.32133	3.13561	3.13561	3.43557	2.91726	2.85704	3.43422	3.30504	3.17129	3.0926	3.56398	3.0875	3.14362	3.41018	3.2112
Ta.10972.1.A1_at	5.21359	5.70584	5.55488	5.62461	5.27787	5.4182	5.86821	5.33272	5.24546	5.35945	5.15144	5.49239	5.34644	5.64978	5.46105	5.46054	5.68181	5.23211	5.48597	4.91993	4.76605	5.33176
Ta.10973.1.A1_at	6.70579	6.77149	6.81746	6.73423	7.53373	7.60959	7.48948	7.43646	7.28195	7.29257	7.62733	7.33641	6.8194	6.98249	6.54846	6.67783	6.60668	6.38188	6.78582	5.05466	6.23253	5.07166
Ta.10976.1.S1_at	4.42513	3.7159	3.54831	3.7314	3.83386	3.71844	3.68552	3.58083	3.27812	3.53073	3.69662	3.86901	4.45708	3.34849	4.34288	3.81139	4.11055	4.1164	3.95411	3.55354	4.02263	3.77853
Ta.10977.1.S1_at	6.40638	5.97046	5.5539	5.39002	5.4379	5.27374	5.38384	5.25098	5.70702	5.44323	5.43575	5.50178	5.39553	5.07326	5.42082	5.31671	5.94471	5.92815	6.09374	5.45826	5.11126	5.79934
Ta.10977.2.S1_at	5.49835	6.03981	5.39389	5.22861	4.93705	4.28307	4.9534	4.70521	4.68061	4.6369	4.8402	5.01836	5.3973	4.9102	4.97682	4.96606	4.99308	4.99305	4.96007	4.96747	4.77954	4.76643
Ta.10978.1.A1_x_at	2.6135	2.62726	2.4086	2.76191	2.15042	2.67705	2.35277	2.2621	2.56059	2.61949	2.1081	3.00407	2.82026	2.12541	2.53683	2.41894	2.58959	2.70618	2.97767	2.53253	2.5984	3.26744
Ta.10979.1.A1_at	2.5034	2.27523	2.8343	3.26205	3.77979	3.56752	3.66861	3.90218	3.48547	4.09322	3.40439	3.11187	3.27641	3.18881	2.97154	2.9909	3.35425	3.41908	3.70043	3.18997	3.17723	2.61514
Ta.1098.1.S1_at	9.84564	9.87111	10.3624	9.87049	9.40103	9.47571	9.22694	8.97415	8.99125	8.85169	8.76619	8.26306	8.10672	9.26394	9.01112	9.07923	9.94842	9.89102	10.4801	10.1483	10.3578	10.1939
Ta.10980.1.A1_at	2.75486	2.81162	2.94418	2.62822	2.66688	2.5821	2.67596	2.54942	2.37883	2.53094	2.65429	2.80726	2.92646	2.67639	2.82408	2.7789	2.89423	2.70525	2.72398	2.41718	2.56307	2.67193
Ta.10981.1.A1_at	4.41263	4.41747	4.91486	4.72416	4.4638	4.44329	4.576	4.4927	4.50088	4.75149	4.58712	4.55391	5.0578	4.82546	4.42809	4.54515	5.12584	4.35779	4.49476	4.8536	4.27922	4.76949
Ta.10982.1.A1_a_at	6.24192	6.39383	6.44718	6.23144	6.26028	6.10534	6.21435	5.9018	5.71773	5.90673	6.04994	6.00861	6.11471	5.33468	5.78873	5.44013	5.53999	4.53205	4.90703	4.69366	4.7206	4.86111
Ta.10982.1.A1_x_at	5.42247	6.45294	6.53598	6.28477	5.93087	5.70142	5.66494	5.65685	5.12449	5.32408	5.75454	5.65804	5.63245	4.9425	5.16863	5.25079	4.89545	4.67209	4.43686	4.11691	4.47023	4.42805
Ta.10982.2.A1_x_at	6.00508	5.97085	6.07331	5.77427	5.7903	5.74518	5.65466	5.22983	5.53258	5.88514	5.8375	5.85911	5.74946	5.34	5.19022	5.54298	4.85385	4.97178	4.81374	4.76579	4.90422	4.74486
Ta.10983.1.S1_a_at	7.74032	8.08091	7.91629	8.09504	8.43122	8.42354	8.47917	8.36458	8.09783	8.42947	8.76564	8.19078	7.98835	8.46355	8.03451	8.15124	8.83655	8.66023	8.5543	8.45057	8.62255	8.44096
Ta.10984.1.A1_at	2.44006	2.11741	2.4086	2.6287	2.64779	2.24205	2.48591	2.39724	2.6984	2.5107	2.66953	2.97091	2.63956	2.33369	2.45671	2.4085	2.29631	2.11226	2.10342	2.26024	2.37647	2.60997
Ta.10985.1.S1_at	6.76867	7.20708	6.78464	6.83491	6.85082	6.93056	6.99792	7.16651	6.84574	6.96639	6.94003	7.4474	7.45813	6.92287	6.96239	7.00025	5.92765	5.37054	5.43239	5.98823	5.15266	5.002
Ta.10988.1.A1_at	3.34957	3.9547	3.85663	3.69464	3.59862	3.7905	3.85401	3.82429	3.24862	3.57086	3.67934	3.95799	3.7655	3.43293	3.98883	3.7477	3.77637	4.15619	4.48528	3.95057	4.0395	4.24991
Ta.10989.1.S1_at	6.26155	6.09557	6.49021	6.41809	8.24579	8.22327	8.05169	7.88648	7.72796	7.77955	7.67008	5.95417	6.12933	6.69618	6.10619	6.20967	6.8204	6.95639	6.84416	5.16544	5.94013	5.71925
Ta.1099.1.A1_at	5.66462	5.92219	5.44965	5.55494	5.82941	5.46626	5.58091	5.25591	5.44247	5.25917	5.57702	5.24836	5.3722	4.91051	4.88366	4.7248	4.10264	3.22982	3.40082	2.92332	3.21886	2.88597
Ta.10990.1.A1_at	4.63865	4.46872	4.44917	4.93087	6.00701	5.64396	5.57143	5.49129	5.86099	5.67872	5.71552	5.29038	5.54123	5.4516	5.13136	5.12366	5.86857	5.71171	6.07208	5.3796	5.37374	5.58296
Ta.10991.1.A1_at	4.79391	4.10382	3.99489	3.99373	3.85957	3.66561	3.76423	3.538	3.28482	3.65412	3.81677	4.19321	4.63634	4.69379	4.58301	4.53918	4.09022	3.59513	4.01163	4.03466	3.9113	4.51296
Ta.10993.1.S1_a_at	5.27249	5.11149	4.99267	5.22861	5.43482	5.22803	5.12132	5.61115	5.59832	5.58188	5.30412	5.24008	5.29198	5.2803	5.22784	5.26334	4.34382	4.68142	4.77904	4.46051	4.13079	4.71923
Ta.10996.1.S1_at	5.8586	6.31403	6.58937	6.96354	5.58033	5.80625	5.57026	4.77861	4.69504	4.96802	5.83356	5.60253	5.47464	6.17857	6.05778	6.00711	3.87293	4.01235	4.13866	6.12086	5.71776	5.51314
Ta.10997.1.S1_at	9.05662	9.33241	9.47306	9.53169	9.27114	9.31631	9.14017	9.15701	9.14685	9.24248	9.43634	8.49587	8.37904	8.84351	8.40283	8.65384	9.84448	9.84347	10.0811	9.66036	10.1957	9.43151
Ta.11.2.A1_at	3.00659	2.68133	2.63907	3.06817	3.02743	2.94989	2.93078	2.85781	2.75495	2.96829	2.82974	2.61741	2.83528	3.085	3.09962	3.2579	2.88461	3.16357	2.91436	3.20232	3.80556	3.38613
Ta.11.2.S1_a_at	8.72394	8.88177	9.86831	9.94356	10.1031	9.99032	10.0814	10.0174	9.75228	10.0056	9.4182	9.08198	8.81192	10.7328	10.5665	10.6143	9.9409	10.3376	10.5096	12.5365	12.2437	12.8837
Ta.11.2.S1_x_at	9.20655	8.87184	9.24921	9.38493	9.65638	9.47393	9.5543	9.516	9.37528	9.48119	8.87541	8.65541	8.55846	10.0265	10.0184	9.99245	9.5357	9.77856	10.0292	11.9395	11.6565	12.1569
Ta.11.3.S1_a_at	9.97565	10.0624	10.5967	10.7783	10.996	10.882	10.8597	10.7982	10.9398	10.7914	10.5636	10.3688	10.0292	11.9029	11.6698	11.6833	10.9086	10.9696	11.094	13.0801	12.8378	13.1648
Ta.11000.1.A1_at	6.70562	7.05229	6.79379	6.99821	7.47805	7.20341	7.0545	7.62116	6.96448	7.32408	7.54917	8.29389	8.23966	7.62339	7.45232	7.61107	7.75562	7.08917	7.5996	6.79273	7.12933	6.67339
Ta.11000.1.A1_x_at	6.5408	7.04522	7.02253	7.09592	7.51982	7.10235	7.28777	7.49527	6.82301	7.32415	7.56383	8.40083	8.337	7.64881	7.46826	7.55755	7.60184	7.29968	7.55716	6.68975	6.88945	6.77987
Ta.11000.2.A1_at	4.68421	4.68634	4.75513	4.92345	4.72354	4.64884	4.98693	5.10235	4.76483	4.8885	4.69505	4.80106	5.08598	4.86471	5.00138	5.09356	4.93647	5.27165	5.3888	5.06952	5.36155	5.25471
Ta.11001.2.S1_a_at	5.9829	5.6029	6.34948	6.65177	7.86244	8.16468	7.63151	7.31905	7.51984	7.41035	6.85256	4.58388	4.79651	5.99239	5.60443	5.36059	7.90655	7.97906	8.10149	4.85389	6.50308	4.93053
Ta.11001.3.S1_at	5.04584	4.96636	4.56389	4.65898	5.9238	5.51971	5.70842	5.55318	5.74296	5.57959	5.56287	5.30296	5.0989	4.85566	4.8443	5.13537	5.32606	5.12002	5.47924	4.24416	5.21444	4.74981
Ta.11002.1.S1_at	4.79883	4.62755	4.5511	4.92375	4.13797	3.42073	4.18649	4.08626	4.15752	3.9849	4.05343	4.09145	3.96746	4.15624	4.27082	4.04673	4.73442	4.47258	5.01316	4.13257	3.9724	3.64928
Ta.11003.1.S1_at	2.76766	2.8562	2.93997	2.69513	2.63299	2.68405	2.64133	2.77326	2.88657	2.56591	2.47202	3.20626	3.21554	2.89693	2.88892	3.24665	2.86036	2.5996	2.62774	3.19597	3.13371	3.54157
Ta.11004.1.S1_at	2.07823	2.19287	2.35221	2.01587	2.60524	2.90666	3.30367	2.18762	2.12061	2.30078	2.46177	2.42777	2.27943	2.33608	2.42034	2.37294	2.24423	2.50288	2.4788	2.17595	2.38266	2.10774
Ta.11005.1.S1_at	3.77543	3.71854	3.27747	3.41408	3.00232	3.13774	3.16526	3.16019	3.25481	3.27033	3.27423	3.33547	3.43012	3.68262	3.44743	3.37975	3.44815	3.43027	3.60225	3.55223	3.41442	3.92169
Ta.11007.1.A1_at	5.52981	5.46477	5.85844	5.59425	6.25719	5.84868	5.89986	6.2485	6.26796	6.26796	7.6684	6.16766	6.43198	6.73009	6.40405	6.88426	5.06194	5.04336	5.16036	4.30268	4.98519	5.09603
Ta.1101.1.S1_x_at	5.93177	5.14859	5.31928	5.09996	4.40973	4.43854	4.49984	4.68236	4.67226	4.20159	4.91156	4.78468	4.86959	4.01766	4.16614	3.72844	3.59598	3.60738	3.97685	3.94927	3.77624	3.66757
Ta.11011.1.S1_at	2.59476	2.85352	2.7005	2.90481	2.50035	2.71623	2.58234	2.39462	2.38308	2.47376	2.52749	2.75135	3.19563	2.72677	2.59103	2.81813	2.68914	2.51839	2.53697	2.43482	2.54806	2.68025
Ta.11013.1.A1_at	4.64818	5.30936	4.72255	4.66177	5.4331	5.68571	5.32151	5.2076	5.23829	5.23729	5.79841	5.83039	5.53957	6.11847	5.56572	5.67731	3.52825	4.63948	4.46594	4.40742	4.78668	4.15576
Ta.11015.1.S1_at	4.16196	4.11468	4.1581	4.02172	3.69942	3.71566	3.67142	3.98244	3.89822	4.06048	3.92346	4.15984	4.47437	4.2781	4.18559	4.84249	4.51803	4.18873	4.5053	5.30482	4.61247	4.56195
Ta.11016.1.S1_at	8.9016	10.0262	10.3487	9.72332	6.4502	6.25605	6.15969	5.98647	6.06032	6.09301	5.64392	6.41582	6.47486	6.68294	6.27137	6.42583	7.35223	8.31449	7.78018	9.0323	7.91679	8.64387
Ta.11017.1.A1_at	2.77367	2.62244	2.05371	2.50563	2.16366	2.10719	2.07047	2.31771	2.41128	2.36608	2.35907	2.38324	2.60685	2.20091	2.38084	2.27851	2.37164	2.98364	2.55927	2.43541	2.37647	2.27808
Ta.11018.1.A1_at	2.86364	3.4905	3.26355	2.71335	2.64897	2.94023	2.58354	2.84895	2.56549	2.79128	4.06643	3.24689	3.09999	3.15434	3.21359	3.28961	2.66387	2.83214	2.95087	2.71659	2.75519	3.01346
Ta.11019.1.A1_at	2.94022	2.6139	2.46649	2.36647	2.21536	2.78488	2.34015	2.48785	2.5503	2.55291	2.64461	2.41813	2.56159	2.80983	2.61767	2.47691	2.47941	2.34087	2.42492	2.82925	2.56251	2.52672
Ta.1102.1.A1_at	7.78797	8.03541	7.86765	7.60409	7.2135	7.38185	7.22119	7.43504	7.72597	7.36782	7.41765	6.25363	6.65924	7.55694	7.24443	7.3763	9.11451	8.8329	8.57698	9.50113	8.69723	9.78293
Ta.11020.1.A1_at	3.00204	3.75445	3.63317	3.62209	5.90037	5.72975	5.64507	5.09652	4.92645	5.22147	5.47958	5.3338	5.5019	4.89901	4.16628	4.4717	2.96236	3.98858	3.20884	2.10091	3.41018	2.559
Ta.11021.1.A1_at	6.66178	6.98336	6.86343	6.79587	7.49878	7.37836	7.36008	7.41975	7.19043	7.36701	7.53226	8.00394	7.96278	7.87649	7.52446	7.50214	6.91357	6.89674	6.79328	6.29257	6.16003	6.25824
Ta.11022.1.S1_a_at	10.5517	10.8772	10.6468	10.1173	7.18764	7.22026	6.96083	8.14485	8.34931	8.13578	6.61805	4.35892	4.43181	6.53489	6.13599	6.09854	11.1308	10.7425	10.1731	7.82466	8.73773	7.87505
Ta.11022.1.S1_x_at	10.1826	10.566	10.2039	9.60835	6.69213	6.93046	6.36292	7.60896	7.62936	7.75733	6.02968	4.58388	3.30784	6.05984	5.8632	5.61491	10.1379	10.0214	9.46628	7.2031	7.52748	7.37726
Ta.11022.2.S1_at	11.652	11.7613	11.3913	10.8052	8.21372	8.15151	8.22911	8.86526	8.14624	8.81374	6.92765	4.87284	5.30308	6.29549	5.84616	6.04627	10.2187	10.6185	9.98747	5.06691	5.71122	7.0433
Ta.11022.2.S1_x_at	11.7621	11.8443	11.3746	10.9558	8.34762	8.22278	8.16258	8.84024	8.38489	8.90045	6.81989	3.98534	4.28724	6.05606	5.85497	5.95709	10.3857	10.9332	10.1808	5.12468	6.19825	7.20473
Ta.11022.3.S1_at	4.96636	4.53222	4.04014	3.90609	3.15856	3.49541	3.28832	3.40353	3.55054	3.43132	3.21333	3.79265	3.85794	3.28211	3.16304	3.42438	3.6004	3.41195	3.12795	3.43863	3.46752	3.4703
Ta.11022.3.S1_x_at	6.13392	5.84338	5.30599	5.98543	4.54078	4.30887	4.18991	4.54078	4.873	4.59124	3.63422	3.89175	4.32512	3.75197	4.00009	3.76569	5.16257	5.62404	4.98081	4.26017	4.45133	4.4669
Ta.11023.1.S1_at	9.22526	9.11024	9.40412	9.40961	9.28787	9.41115	9.41282	9.47601	9.49528	9.37648	9.66578	9.90061	9.70321	10.036	10.2045	10.0088	9.55315	9.28072	9.50358	10.2597	10.4463	10.4183
Ta.11025.1.A1_at	5.7026	3.41982	7.26998	3.25243	2.85228	3.30504	3.07766	6.39987	5.29852	6.04238	3.53664	5.48574	5.56237	11.811	12.2715	12.1299	3.45358	2.84243	5.24783	11.7298	11.2208	11.989
Ta.11028.1.A1_s_at	7.5557	7.52572	6.80878	6.719	7.26312	7.24573	6.99113	6.67226	6.38888	6.77977	6.81356	7.22247	7.08971	7.59195	7.0756	7.17563	5.6654	5.65585	5.4735	5.54643	5.0254	5.22958
Ta.11028.1.A1_x_at	5.77842	5.86323	5.49937	5.32713	6.2594	5.95143	6.07951	5.90797	5.72269	5.82696	5.90402	6.3966	6.45053	6.20162	6.21958	6.15598	3.91759	3.33922	4.21117	4.3865	3.24066	3.76681
Ta.11029.1.A1_at	5.58238	5.44453	5.29639	5.62177	5.10324	5.27834	5.44296	5.21293	5.48751	5.10972	5.28236	5.54563	5.63737	4.98532	5.46037	5.20462	5.24265	5.13508	5.02892	4.93301	5.33865	5.09948
Ta.1103.1.A1_a_at	8.76798	8.92593	9.13143	9.2164	10.0178	9.9943	9.84177	9.56311	9.60245	9.51085	9.84731	9.95078	9.95621	9.99395	9.69039	9.77041	9.65087	9.46759	9.85675	9.53082	9.63339	9.17021
Ta.1103.1.A1_at	6.59812	6.70029	7.17606	7.15497	7.924	8.00964	7.59511	7.43781	7.66083	7.47161	7.83714	7.30697	7.06894	7.7563	7.32802	7.39524	7.99895	7.95484	8.0718	7.73132	7.81492	7.22554
Ta.1103.2.A1_x_at	7.71762	8.06669	8.07961	8.24764	8.90688	8.86082	8.79366	8.59232	8.64296	8.60392	8.82127	9.01083	8.95289	8.85518	8.7433	8.76188	8.75847	8.38233	8.72718	8.33637	8.40132	8.15874
Ta.11030.1.A1_at	6.10001	5.92691	5.79403	5.60666	6.18102	6.07504	5.96116	6.87285	6.41944	6.67419	7.02313	6.76572	6.82226	7.36481	6.76716	6.98062	6.39067	6.1344	6.39067	6.53629	7.00337	6.59086
Ta.11031.1.A1_at	7.42145	8.17208	8.28299	7.92643	4.51626	4.55212	4.06002	4.17337	4.90754	4.45101	4.23991	6.13842	6.01061	5.77988	4.96168	5.39105	5.39022	5.8822	5.5286	5.09447	5.3796	5.51475
Ta.11033.1.A1_at	6.23223	5.63106	5.59733	5.7018	5.15601	5.13289	5.24926	5.19152	5.48801	5.17108	5.36058	5.52209	5.44235	5.13054	5.26214	5.6377	5.49413	5.37328	5.52597	5.48656	5.43	5.57145
Ta.11034.1.S1_at	5.04021	4.9852	5.21971	5.22617	6.2384	5.93683	6.21449	6.16902	5.82237	6.00632	6.60803	6.22356	6.33316	6.78077	6.01787	6.27382	4.07605	4.58351	3.88225	3.66119	3.99756	3.52253
Ta.11035.1.A1_at	4.88163	4.54845	4.47981	4.60112	4.06502	4.2484	4.36652	4.0937	4.12388	4.16384	4.08317	4.31712	4.25486	4.24104	4.82525	4.61733	4.46657	4.32035	4.18079	4.16131	4.6021	4.46412
Ta.11036.1.S1_at	3.26736	2.93884	3.59862	3.51966	3.39781	2.96484	3.19801	3.61398	2.97891	3.41513	3.70856	4.50652	4.05104	3.34814	3.63227	3.21355	2.86036	2.55927	2.49649	2.94609	2.62193	2.93253
Ta.11037.1.S1_at	5.43439	5.30486	5.4642	5.6143	5.17371	4.99748	5.38151	5.42481	5.70021	5.52873	5.39064	5.49233	5.43402	5.22995	5.51282	5.2327	5.44802	5.42398	5.329	5.48122	5.80041	5.71766
Ta.11038.1.A1_at	3.38111	3.70861	2.7615	3.48595	3.83387	3.71296	3.59435	3.48291	3.48771	3.45976	3.22055	3.42372	3.25471	3.85665	3.6345	3.3469	4.73655	4.84807	4.87731	3.20596	3.70365	4.14935
Ta.11039.1.A1_at	2.21987	2.33451	2.18975	2.10452	2.32531	2.29066	2.28302	2.30807	2.41519	2.24238	2.32085	2.32689	2.11374	2.03711	2.30887	2.381	2.09013	2.46759	2.33936	2.18616	2.52982	2.35938
Ta.11040.1.S1_at	7.88774	8.25527	8.22191	8.08785	8.32002	8.25552	8.3019	8.39133	8.2383	8.41475	8.65961	8.98352	8.86031	8.67005	8.50246	8.43045	8.19649	8.0438	7.82808	8.10491	8.03111	8.00819
Ta.11041.1.S1_x_at	5.73248	5.77664	5.95182	6.00511	6.85641	6.82825	6.84928	6.6838	6.11093	6.73071	6.93967	6.908	6.86606	6.70039	6.78494	6.96836	6.29651	6.49896	6.28384	6.27786	6.23845	6.02471
Ta.11042.1.A1_at	8.56879	9.04103	9.90174	9.85799	10.7247	10.6352	10.6836	10.1641	10.2372	10.2303	10.2664	9.93909	9.80617	9.96121	9.78545	9.79591	9.85518	9.47218	9.91406	9.41223	9.16496	9.18155
Ta.11043.1.A1_at	4.58156	4.64727	4.6807	4.66525	5.03605	5.12375	5.10724	5.84852	4.96476	5.44359	5.33182	5.57305	5.57209	5.81233	5.37402	5.59936	7.42381	7.54603	7.45788	6.20245	6.40948	5.83859
Ta.11045.1.A1_at	8.30886	8.51454	8.19953	8.19303	6.99609	7.0554	6.89124	6.8833	6.91687	6.86017	7.09643	7.32009	7.35662	7.03526	6.63193	6.91188	6.07636	5.72895	5.38874	5.78207	5.27067	6.07164
Ta.11046.1.A1_at	5.74805	6.13055	6.37611	6.43407	6.9089	6.80666	6.75692	6.17975	5.85739	6.06554	6.98055	7.48985	7.28511	7.06715	6.66731	6.76165	5.82378	5.3796	5.73436	5.92297	6.21421	5.52054
Ta.11047.1.A1_at	5.81138	5.98098	5.81354	5.98419	6.3932	6.26766	6.21671	6.32807	6.21029	6.58356	6.66615	6.87151	6.90182	6.37854	6.52531	6.38027	4.62287	5.10343	5.44375	5.706	5.5717	5.44156
Ta.11048.1.S1_at	3.01893	3.22304	2.87596	3.04959	3.01003	2.76541	2.57245	2.81546	2.43236	2.72998	2.67185	3.20349	3.2962	4.03663	3.26559	3.24174	2.44784	2.5171	2.51066	2.77967	2.64269	2.65754
Ta.11049.1.A1_at	3.56226	3.62621	3.67828	3.59618	4.47101	3.84124	3.91885	4.01206	3.65064	3.80701	4.31244	4.34049	4.06871	4.20823	4.00785	4.04969	3.00611	2.85383	3.08385	3.21368	3.31998	2.93907
Ta.11050.1.S1_at	4.3478	3.93711	3.86924	4.14656	4.56891	4.38528	4.07223	4.66937	4.45252	4.50093	3.94059	4.82471	4.66219	4.12266	4.05241	3.66049	3.0502	2.98968	3.27619	3.45781	3.0611	3.38084
Ta.11051.1.A1_at	3.24762	3.26648	3.53502	3.10818	3.66527	3.91678	3.56912	3.52998	2.8713	3.32474	3.43771	4.15616	4.18786	4.594	4.66873	4.53084	3.4492	3.49675	3.07373	3.40759	3.64465	3.66163
Ta.11052.1.A1_at	2.8249	2.61431	2.46506	2.66863	2.70569	2.63561	2.66863	2.2629	2.62251	2.62692	2.6969	2.73603	2.862	2.49856	2.56012	2.62773	3.11815	2.46506	2.80613	3.13457	2.47786	2.63736
Ta.11053.1.A1_at	3.67698	3.77613	4.06464	3.75043	4.05312	3.63311	3.75971	3.41183	3.68829	3.62353	3.67881	4.83516	5.04516	4.77944	4.86011	4.41638	3.322	3.73114	3.71273	4.78035	4.27371	4.2819
Ta.11054.1.A1_at	2.71544	3.20007	2.40896	2.8431	2.54837	2.58472	2.61459	2.72911	2.43466	2.47763	2.31419	3.41864	2.87626	3.18762	2.82458	3.1039	2.27635	2.57346	2.34388	2.67335	2.38155	2.43779
Ta.11055.1.S1_at	2.77627	2.67822	2.4086	2.70271	2.61362	2.6302	2.73126	2.32804	2.582	2.36328	2.64254	2.73694	2.81573	2.90053	2.44544	2.68444	2.63711	2.64577	2.36232	2.37006	2.34302	2.49631
Ta.11056.1.A1_at	4.64231	5.12921	4.92378	5.04218	5.58262	5.57261	5.74033	5.72407	5.11129	5.59432	5.61466	5.89658	6.03676	5.89285	5.80589	6.09774	5.11289	4.83265	5.90887	5.80336	5.13867	5.3609
Ta.11057.1.A1_at	3.31533	3.47731	2.80566	3.27986	3.81172	3.57085	3.60195	3.93664	3.31855	3.47743	3.63795	4.42538	4.07703	3.38034	3.65135	3.94095	3.31251	3.45786	3.38246	2.89496	2.89758	2.99248
Ta.11058.1.S1_at	4.85484	4.60472	4.95935	5.03575	5.13325	5.26194	4.99865	5.07768	5.24047	5.00905	5.3839	5.42124	5.84131	5.0165	4.54642	4.15984	4.71341	4.89395	5.1664	3.78843	4.94889	4.29906
Ta.11059.1.S1_at	5.53372	5.63954	5.95182	5.91553	6.60857	6.1004	6.10796	6.62999	6.41591	6.42054	6.93421	7.44862	7.31265	6.73934	6.25598	6.67361	3.64946	3.36398	3.1011	3.62642	3.75703	3.78195
Ta.1106.1.A1_at	3.27602	2.9232	3.12806	3.2417	3.51405	3.0677	2.84084	3.16222	3.15069	3.22356	3.30011	3.24805	3.63956	3.52253	3.27526	3.30682	3.29165	3.27636	2.55927	2.89664	3.28969	3.17457
Ta.1106.2.S1_at	2.94604	2.99894	2.77072	2.70331	2.44493	2.3416	2.70563	2.47227	2.75666	2.78054	2.62547	2.75884	2.727	2.67585	2.56304	2.90096	2.76212	2.58152	2.86486	2.84066	2.82625	2.73278
Ta.11060.1.S1_at	6.69405	6.94096	7.01656	7.04136	6.82779	6.64796	7.05625	6.8714	6.68931	6.57064	6.07656	7.66238	7.16519	7.23808	6.84159	6.88083	7.21377	6.72204	6.83376	6.15706	6.02654	6.05848
Ta.11062.1.A1_at	2.64178	2.46165	2.25873	2.40859	2.15322	2.22562	2.02849	2.22562	2.30243	2.22102	2.32466	2.28747	1.96615	2.176	2.08435	2.07955	2.85916	2.23355	2.24514	2.32973	2.78855	2.69907
Ta.11063.1.S1_at	3.72257	3.59631	3.53456	3.98422	3.35588	3.27394	3.43283	3.41742	3.18814	3.28226	3.26643	3.02259	3.1862	3.06369	3.35807	3.24123	3.37604	2.89838	3.69927	3.22511	3.92117	3.50184
Ta.11064.1.A1_at	3.74575	3.74843	3.62779	4.02128	3.89255	3.84573	3.63411	3.55314	3.78091	3.77456	3.80224	3.87076	3.81885	3.75695	3.49267	3.52943	3.96213	4.00076	4.66551	4.25925	4.68176	3.92169
Ta.11065.1.A1_at	8.28322	8.76272	8.10531	8.19735	8.52695	8.35708	8.43016	8.69326	8.33306	8.54395	8.71244	9.09663	8.93301	8.50301	8.25562	8.41238	3.58686	2.88587	3.55721	3.48689	3.4186	3.01387
Ta.11066.1.S1_at	4.99133	5.04898	5.12956	5.45199	4.92137	4.86966	5.36695	5.10044	5.08394	5.03328	5.23589	5.22859	5.24191	4.77585	4.86248	4.92188	5.12575	4.97835	4.67977	4.58719	4.6282	4.87717
Ta.11067.1.S1_at	4.95122	4.29179	4.48063	4.76209	5.59024	5.50699	5.65286	5.25589	4.86917	5.2537	5.32659	5.64046	5.76066	5.99538	5.31284	5.63315	2.65163	2.91004	3.18718	3.15765	3.41018	3.41111
Ta.11068.1.A1_at	8.37853	8.36989	7.81342	7.55681	7.16879	6.86467	7.34081	5.6045	5.29587	5.32059	2.38019	8.12967	7.56962	5.57704	5.54813	5.24548	3.66561	3.34347	2.9657	2.99387	2.7936	2.70884
Ta.11068.2.A1_at	5.25119	5.61872	5.65295	5.31698	5.38955	5.474	5.18795	5.26665	5.28706	5.18498	5.01347	5.68694	5.74981	5.13938	5.21567	5.15308	5.39276	4.99563	5.19595	5.27705	4.91051	5.52966
Ta.11069.1.A1_at	3.30759	2.67136	3.11747	2.94585	2.94362	2.96728	2.91284	2.96016	3.05397	3.0173	2.863	3.02176	3.32758	2.82047	3.20152	2.75565	3.19414	3.30151	2.96549	3.3533	3.23194	3.77744
Ta.1107.1.A1_at	3.19273	2.79821	2.65455	2.55181	2.59567	2.465	2.39634	2.48768	2.20134	2.56058	2.38318	2.53829	2.7334	2.36172	2.54052	2.78461	2.67773	2.52277	2.69778	2.50569	2.7944	2.71456
Ta.11070.1.S1_at	4.72469	4.84716	4.7424	5.32811	6.28028	6.24941	5.92098	5.94177	5.82696	5.9053	6.11598	6.43504	6.29705	5.96758	5.77808	5.74696	3.9147	3.09903	3.66648	2.72532	3.82447	4.02119
Ta.11071.1.S1_at	5.54021	6.06896	6.02399	6.23318	7.45501	7.40135	7.0803	6.90907	6.87748	6.93998	7.23544	6.45476	6.42826	6.24045	6.1345	6.19208	5.06189	4.8985	4.16823	4.66492	4.41113	4.53231
Ta.11073.1.A1_at	4.28964	4.51422	4.57935	4.00314	3.00405	2.95115	2.97568	4.08352	3.3569	4.02903	5.00515	4.17668	3.92947	3.31392	3.60749	3.7702	3.30261	3.22442	3.19613	4.23256	3.53254	3.73169
Ta.11076.1.A1_x_at	3.25884	3.13175	3.81166	3.37392	3.1378	2.85532	3.1109	3.19102	3.13526	3.31507	3.10034	3.14835	3.75306	3.23249	3.23394	3.15765	3.47448	3.28454	2.9872	3.19236	3.5477	3.0929
Ta.11076.2.A1_a_at	2.9377	2.84965	2.95438	2.9417	2.64262	2.31705	2.46085	2.73531	2.61312	2.64676	2.55193	2.85936	2.63528	2.5942	2.46205	2.54942	3.15665	2.94201	3.09198	3.20915	3.48446	2.89472
Ta.11078.1.A1_at	2.59871	2.38231	2.3747	2.25001	2.40174	2.38142	2.55707	2.53143	2.40865	2.46608	2.59495	2.34915	2.91232	2.75783	2.24944	2.35558	3.25338	2.62486	2.80468	2.43791	2.29762	2.27413
Ta.11079.1.A1_at	7.83575	8.17307	7.91629	7.99423	8.43059	8.4669	8.35693	8.3732	8.27421	8.58292	8.77531	8.98163	8.84104	8.96615	8.81611	8.87505	8.2162	7.94684	7.86193	8.78724	7.86038	8.65162
Ta.11079.2.S1_a_at	6.21307	6.52489	6.84806	6.66354	7.45741	7.5145	7.44551	7.33524	7.32343	7.42042	7.46074	6.73606	6.22948	7.48029	6.99674	6.8577	6.81714	7.05265	7.05184	7.817	7.15736	7.70143
Ta.11079.2.S1_at	5.54201	5.77034	5.74285	5.79524	6.24515	6.40744	6.70003	6.57485	5.95393	6.32051	6.4443	5.57731	4.52871	5.93464	5.67145	5.57263	4.65931	4.5072	5.09517	5.06697	4.73793	5.10563
Ta.11081.1.A1_at	7.35766	6.87967	6.80556	6.73134	6.70693	6.80924	6.67882	6.53978	6.54991	6.74924	6.75591	7.03006	7.08925	6.49004	6.96846	6.81381	6.7968	6.82437	6.57947	6.54733	7.10242	6.35105
Ta.11082.1.S1_x_at	3.53305	3.71411	3.6381	3.28015	3.16304	3.14023	3.26862	3.02617	3.15905	3.04301	3.02004	3.20348	3.09947	2.84217	3.36314	3.09045	3.02675	3.15625	3.11815	2.69173	2.9774	2.61061
Ta.11083.1.A1_at	3.50792	3.02789	3.17457	2.86036	2.96395	3.1863	3.40607	2.9586	3.33229	3.2325	3.27898	3.08873	3.16758	2.98274	3.09412	3.52588	3.33791	3.11004	3.30754	3.60185	3.2121	3.43531
Ta.11084.1.A1_at	3.99199	4.19646	4.37789	4.69645	4.14378	3.67434	3.83563	3.90199	3.85872	4.01342	4.04851	4.36998	4.47315	4.18696	4.53797	4.20381	4.75768	4.1089	4.27928	4.53731	4.26353	4.67838
Ta.11085.1.A1_at	4.14385	4.04885	4.27869	4.32198	4.85637	4.7951	5.19523	4.90318	5.33788	5.17797	5.26833	6.00539	6.31687	5.14752	5.75167	5.68354	4.97899	4.36211	4.10002	4.79573	4.3565	5.00861
Ta.11086.1.A1_at	2.38407	2.89461	2.73118	2.89958	2.66602	2.46094	2.37639	2.47131	2.47131	2.63703	2.41262	2.34516	2.53521	2.27246	2.36811	2.42256	2.58719	2.63057	2.73336	2.38978	2.92854	2.75128
Ta.11087.1.S1_at	6.88604	7.37261	6.56441	6.55666	7.07602	6.61772	6.55192	7.20657	7.25274	7.43329	7.17788	7.36214	7.59335	6.04859	5.89421	6.11999	5.1965	4.80647	4.93475	4.79054	5.0597	5.21166
Ta.11087.2.S1_at	2.55996	2.86984	2.72009	2.69733	3.01024	2.99662	3.07272	3.2511	3.01024	3.35644	3.52572	3.20936	3.92466	2.53795	2.4461	2.88531	4.26711	3.61025	5.90107	2.67717	5.68624	2.95597
Ta.11087.2.S1_x_at	2.88716	3.4161	3.15663	3.24249	3.5254	3.29613	3.80527	3.65797	3.29205	3.64836	3.5171	3.87283	3.96327	3.22356	2.94177	3.25252	4.50576	4.43813	6.86408	3.20988	6.31017	3.44002
Ta.11088.1.A1_a_at	4.42477	5.26955	5.22039	5.32899	5.61476	5.43576	5.49984	5.41883	5.34396	5.43108	5.4339	5.51685	5.42006	5.4953	5.22521	5.66537	5.45519	5.37006	5.74688	5.33028	5.42557	5.31114
Ta.11088.1.A1_at	5.2901	5.45685	5.37013	5.57984	5.95641	5.85133	6.05334	6.62694	5.33889	6.05876	5.96427	5.32124	5.48081	6.00683	5.80417	5.89636	5.19355	4.59418	5.88553	5.22628	5.58368	4.90164
Ta.11088.2.A1_s_at	3.70182	3.81646	4.02475	4.14965	4.14368	4.64275	4.50439	4.27922	3.51101	4.42756	4.15843	3.91698	3.72929	3.85906	4.18037	4.10675	4.24744	4.90796	4.64026	4.38246	4.23402	3.86507
Ta.11089.1.A1_at	7.28729	7.16829	7.06976	6.61178	5.41256	5.1525	5.4556	5.43445	4.95032	5.11226	4.68182	3.70463	4.10519	3.52943	2.88229	3.70101	5.94746	5.9058	6.00466	3.52404	3.77109	2.86896
Ta.11090.1.S1_at	4.65911	4.75238	4.35142	4.8402	4.35189	4.35397	4.12626	4.94672	4.74289	4.84418	4.83069	5.07862	5.26944	5.36848	5.19348	5.04043	4.81371	3.77262	5.38588	3.80192	5.46961	5.52082
Ta.11091.1.S1_at	6.4478	6.00273	6.82404	6.91115	5.71934	5.50525	4.98285	4.85752	4.78755	4.66679	5.2211	4.79076	5.27628	5.26719	5.16451	5.22121	4.40493	4.01844	3.73253	3.83937	3.60951	4.13046
Ta.11091.1.S1_x_at	6.35545	6.01238	6.94282	6.68356	5.12575	5.36496	5.19662	4.40706	5.08096	4.74888	5.19024	5.17162	4.96179	4.95208	5.17471	5.02539	3.94163	3.81139	4.12913	4.44258	4.44717	5.09158
Ta.11092.1.A1_at	7.36879	7.6486	7.88702	8.28774	4.33738	4.36051	4.41973	4.55012	4.61559	4.68464	4.57674	6.80205	6.87764	6.807	6.62427	6.67939	3.72976	3.88535	3.41971	3.11292	4.08916	3.82872
Ta.11093.1.A1_at	4.45545	4.5849	4.6782	4.29232	4.50831	4.46846	4.75743	4.91289	4.27255	4.62071	4.60501	5.35846	5.26714	4.12694	4.52606	4.528	4.65745	4.90351	4.65883	5.47098	5.29135	5.15602
Ta.11095.1.A1_at	6.23066	6.68984	6.61372	6.40352	7.54193	7.42894	7.22438	6.83724	6.6409	6.77166	7.69254	7.08111	7.21719	6.82822	6.11851	6.39123	6.25799	5.73862	5.78255	5.66679	4.55834	5.66993
Ta.11096.1.A1_at	6.79789	7.55444	6.85402	6.77127	8.19375	7.99012	7.93211	7.72219	7.51077	7.7006	7.98468	7.05279	6.9342	6.65464	6.55396	6.63498	7.90446	7.45391	7.1432	4.70043	5.78657	5.36785
Ta.11097.1.A1_at	7.25297	7.04564	7.16564	7.39719	9.37085	9.29261	9.40604	9.19995	8.9292	9.20879	9.03054	8.37875	8.27096	8.742	8.46901	8.45898	3.54261	3.7134	3.57055	4.14041	3.97373	4.14158
Ta.11098.1.A1_at	3.85917	4.30838	3.99489	3.99211	3.30451	3.75488	3.47806	3.69235	3.69957	3.68096	4.24661	3.75199	3.48179	3.35634	3.70353	3.69957	3.60228	3.92911	3.71048	3.66119	3.40635	3.58018
Ta.11099.1.A1_at	4.44178	3.96213	4.95668	4.93833	3.45576	3.57207	3.20697	3.55562	3.43712	3.10214	3.17483	3.11754	3.45576	3.48135	3.59045	3.6355	3.38629	3.4267	3.34505	3.19439	3.22459	2.87237
Ta.11100.1.S1_at	9.72754	9.44355	9.8425	9.72337	7.49348	7.48372	7.39941	7.34866	7.41049	7.49495	7.12565	6.86616	6.5165	6.73416	6.64868	6.50826	7.7869	9.11529	8.6874	8.2704	8.52596	8.16276
Ta.11101.1.S1_at	6.8908	6.74171	6.87725	6.77689	7.05804	6.93909	6.94864	6.907	6.5864	6.95922	7.16015	7.082	6.95005	6.96782	6.9308	6.9633	6.15405	6.39972	7.33171	6.93574	7.281	7.04983
Ta.11101.2.S1_at	1.9664	2.55995	2.11682	2.28855	2.35592	2.30773	2.03161	2.30906	2.24087	2.33993	2.20777	2.10986	2.03304	1.95121	2.11562	1.97415	2.14127	2.01535	2.33369	1.97119	2.13677	2.15878
Ta.11101.2.S1_x_at	2.63397	2.36028	2.79907	2.74747	2.82785	3.0723	3.10276	2.86718	2.99287	2.92936	2.9288	2.51738	2.52434	2.4316	2.36216	2.4226	3.20334	2.98951	3.27513	3.47395	3.0723	3.24301
Ta.11101.3.S1_a_at	3.3039	4.15984	4.57746	4.24101	4.23631	4.62754	4.58273	4.72002	4.69314	4.81554	4.69748	4.27922	3.45133	4.14385	4.11405	4.17805	5.01413	5.07658	5.66766	5.68093	5.77422	5.40066
Ta.11101.3.S1_at	1.99636	2.2239	2.40847	2.07087	2.3028	2.19697	2.21664	2.3274	2.11851	2.25829	2.38845	2.17979	2.11851	2.28169	2.14422	2.25884	2.36999	2.42848	2.32594	2.88246	2.24001	2.35308
Ta.11102.1.S1_x_at	8.75904	8.39123	8.49333	8.52952	8.60219	8.64934	8.88617	8.93538	9.11173	8.82778	8.92764	9.3739	9.42398	9.3931	9.29143	9.37633	8.00802	9.20541	8.21675	7.87726	7.88021	8.20872
Ta.11103.1.A1_at	4.45685	4.3679	4.24296	4.15451	4.91731	4.54021	4.70341	4.14622	4.19668	4.19063	4.44849	4.40235	4.51867	3.86198	3.91439	3.93613	4.11318	3.82774	4.2175	3.79413	3.91034	4.26883
Ta.11104.1.A1_at	7.96697	7.74468	8.04026	7.85971	7.8416	7.69739	7.84559	7.88408	7.4543	7.84482	8.00502	8.11517	7.673	8.04339	8.03954	8.13375	8.13074	8.22098	8.08313	9.02634	8.56438	9.08557
Ta.11105.1.S1_at	7.07696	7.43389	7.42486	7.25907	7.88191	7.8903	7.9575	7.93346	7.87357	7.85452	7.97614	7.79228	7.54392	8.20575	8.02597	8.0086	7.72414	7.75088	7.85222	7.96074	8.08503	8.25888
Ta.11106.1.A1_at	7.55341	7.79848	7.67698	7.73367	6.87537	6.80005	6.48991	6.12461	6.1789	6.22154	6.80574	7.47053	7.3908	7.20509	6.9722	7.14787	6.62305	6.90597	6.67387	5.9911	5.50481	6.52677
Ta.11107.1.S1_s_at	6.94278	7.35535	7.43617	7.78711	8.73602	8.70602	8.55769	8.30382	8.34682	8.33854	8.19285	7.72622	7.7609	7.22242	7.24981	7.33608	8.45403	7.82989	8.20763	5.77592	7.29696	6.57473
Ta.11107.2.A1_at	3.21533	3.13175	2.86636	2.97857	2.98832	3.01741	2.96988	2.94249	3.07163	2.89265	2.70139	2.83867	2.93329	2.7906	2.97595	2.88117	2.80368	2.92122	3.2947	2.96503	2.93359	2.99672
Ta.11108.1.S1_at	3.24817	3.12644	2.86295	2.94849	3.30116	3.25527	3.0435	2.85764	3.17099	3.0152	3.32721	3.44372	3.17063	2.85277	3.19882	2.84845	3.31767	3.13055	2.92239	3.05037	3.13446	3.08104
Ta.1111.1.S1_x_at	5.84732	5.74119	5.81825	6.21433	5.9006	5.92654	5.99571	5.90589	5.86278	6.10242	6.30955	5.9383	5.96724	6.0783	5.97386	6.20068	5.97054	5.89437	5.86726	5.59663	5.66178	5.63091
Ta.1111.2.S1_a_at	6.66688	6.97485	7.39758	7.4303	7.58171	7.68612	7.27824	7.74035	7.5302	7.70185	7.84155	5.93673	6.0691	7.04116	6.54217	6.5309	8.26038	8.12755	8.43757	7.02852	7.75688	6.8723
Ta.1111.2.S1_x_at	6.92685	7.17953	7.50017	7.64842	7.95352	7.76746	7.72686	7.7045	7.5756	7.67615	7.97955	6.8093	7.03791	7.36532	7.02315	7.27509	8.57824	8.3849	8.391	7.34136	8.01661	7.06144
Ta.1111.3.S1_at	4.0456	3.869	4.07219	4.12978	4.41604	4.57941	4.52463	4.42737	4.5928	4.7211	4.92425	4.09274	4.06431	4.14385	4.17159	4.44923	4.275	3.75272	3.12235	3.68292	3.69382	4.50131
Ta.11110.1.S1_at	8.06269	8.64807	8.622	8.61409	8.65296	8.69079	8.4104	8.5573	8.41473	8.36939	8.28968	8.5298	7.97097	8.82653	8.55197	8.52063	9.29293	9.72217	9.56193	8.8207	8.94478	8.43184
Ta.11110.1.S1_s_at	9.63463	9.98638	9.882	9.77506	10.4841	10.3199	10.2674	10.2879	10.3655	10.2951	10.346	10.7887	10.6752	10.5434	10.3151	10.3353	10.8604	10.7348	10.847	10.3562	10.582	10.0727
Ta.11111.1.A1_at	3.53305	3.67978	3.59862	3.33843	3.21505	3.22587	3.51658	3.76511	3.26807	3.33657	3.20356	3.44809	3.75441	3.0361	3.51932	3.28141	3.46204	4.05532	3.50172	3.39462	3.43415	3.50348
Ta.11112.1.S1_at	7.72674	7.70443	7.82895	7.84462	7.35161	7.42302	7.37184	6.06802	5.60829	6.00255	3.44913	6.41845	6.47904	5.39585	4.90371	4.75847	7.55555	7.8213	8.12735	7.08483	7.82716	7.60725
Ta.11112.2.S1_at	4.90802	5.29524	4.76209	5.2272	4.96131	5.02177	4.89326	4.75458	4.873	4.69657	5.09198	4.84179	4.88287	5.04422	4.93422	4.80966	4.91467	5.33268	5.10928	5.37532	5.08394	4.90828
Ta.11112.3.S1_at	8.87922	8.58079	8.36434	8.05597	7.10898	7.17651	6.66876	6.29214	6.25185	6.4164	6.1193	6.63072	6.6731	6.82497	6.71042	6.59009	4.11673	3.90521	4.64601	4.22166	3.17009	3.14429
Ta.11113.1.A1_at	7.20661	7.50207	7.34361	7.53117	9.06887	8.77575	8.7742	8.83198	8.37536	8.75014	9.03778	9.22725	9.05732	9.15187	9.10084	9.1881	7.15689	6.78671	6.93062	7.32518	7.21017	7.07281
Ta.11114.1.A1_at	6.58455	6.46751	6.23123	6.83046	5.50939	4.8076	4.97932	5.28328	5.25398	5.31596	5.24455	5.98429	5.4374	9.58774	9.29056	9.36762	4.8723	5.16713	5.09439	7.13046	5.50827	7.10261
Ta.11116.1.A1_at	6.5174	6.89272	7.01734	6.89864	6.52862	6.34148	6.36724	6.74423	6.6773	6.65912	6.30608	5.91444	5.93755	6.27252	5.78758	6.0788	7.25391	7.3168	7.49524	6.40818	5.57023	5.43142
Ta.11117.1.A1_at	3.74188	3.25296	2.77072	2.72275	2.86877	3.08766	3.20317	2.97704	3.19343	3.23202	3.16693	3.03433	3.11763	5.04109	4.70075	4.81052	3.5584	3.01009	3.21121	4.27842	3.3152	4.15429
Ta.11118.1.S1_at	5.66079	5.14179	5.36387	5.52031	4.93526	4.79999	5.32815	5.03855	5.1029	5.1424	5.0603	5.48932	5.57664	4.75564	5.36892	5.17998	5.52826	5.6718	5.61356	5.12314	5.69018	5.38274
Ta.11119.1.A1_at	3.85917	3.79313	3.27253	4.00769	3.56376	3.14649	3.42834	3.69506	3.83316	3.72575	3.6586	3.81365	4.03972	4.07935	3.8957	3.62289	3.72429	3.27878	3.47632	4.32975	3.99053	4.37851
Ta.1112.1.S1_at	2.44395	2.11997	2.74545	2.48033	2.24668	2.45287	2.72178	8.48778	7.74008	8.37591	9.50567	2.7706	2.9304	9.31574	9.21999	9.21692	2.32984	2.14674	2.35361	2.14905	2.2122	2.38108
Ta.11120.1.S1_a_at	5.23729	4.92137	4.41497	3.20887	2.73126	2.52046	2.96855	2.84197	2.72915	2.66811	2.82958	2.48611	2.67548	3.16304	3.01404	2.72023	4.84744	4.81214	5.6838	3.35552	3.25046	2.9951
Ta.11120.1.S1_x_at	5.66955	4.84222	3.81964	3.01688	2.80684	2.40704	2.52432	2.50969	2.54883	2.47721	2.41708	2.26263	2.10871	2.82347	2.79901	2.93655	4.51439	4.54115	4.52759	3.04286	2.53838	2.31185
Ta.11120.2.S1_at	4.2996	3.73578	3.99489	3.82403	3.41149	3.54773	3.47518	3.30392	3.22188	3.35194	3.62019	3.45165	3.50876	3.22356	3.29535	3.66561	4.10844	3.71736	4.13475	3.53905	3.36412	3.67178
Ta.11120.2.S1_x_at	4.94467	5.00917	3.93012	3.63382	3.04735	3.18706	3.11815	3.07554	3.12798	2.94569	2.9654	3.07495	2.72201	3.08658	3.22391	2.96273	4.41145	4.82693	4.33157	3.43514	3.90026	3.55211
Ta.11120.3.S1_x_at	4.3433	4.44923	3.69642	3.66068	2.8732	2.8812	2.95988	3.20363	3.30303	3.10477	3.14753	2.62899	2.93982	2.73957	2.77773	3.18152	4.00717	3.88244	3.91062	3.4321	3.45544	3.27314
Ta.11122.1.A1_at	2.94932	3.5608	4.16337	3.1443	4.8652	5.02768	5.07114	3.99555	3.93664	4.08828	3.84639	2.74304	2.81332	3.26137	3.39277	3.54833	2.44168	2.70565	2.42283	3.12682	2.38712	2.6815
Ta.11124.1.A1_at	2.53822	2.24926	2.61626	2.20409	2.10308	2.33832	2.2152	1.93722	2.12501	2.0645	2.25414	2.59959	2.36286	2.18068	2.3062	2.10774	2.19935	2.07738	2.41598	2.19824	2.32782	2.1922
Ta.11125.1.A1_at	1.78405	2.24926	1.90259	2.2037	2.23408	1.6966	1.95098	2.10082	1.9513	1.75919	1.9872	2.17242	2.20824	2.52566	2.42684	2.53296	2.36918	2.01675	1.82769	2.21291	2.50066	2.09793
Ta.11126.1.A1_at	2.88716	3.11573	3.18436	3.26204	2.78874	2.67945	3.17056	2.95324	3.11519	2.92675	3.01338	3.35663	3.01205	2.89225	3.07022	2.88404	2.86036	2.99123	3.08175	2.93084	2.97897	3.16691
Ta.11127.2.S1_a_at	2.23293	2.50066	2.45935	2.15788	2.25546	2.42379	2.06827	2.31144	1.98588	2.14514	2.28381	2.10007	2.35377	2.23621	2.08672	2.05391	2.45495	2.17383	2.21994	2.31461	2.31875	2.26098
Ta.11129.1.S1_at	5.53393	5.92991	6.04096	5.88003	6.41132	6.56803	6.02834	6.1633	6.10795	6.11106	6.40277	6.43759	6.34309	6.9264	6.77248	6.89018	5.82094	5.84891	5.59083	6.51513	5.65014	6.25677
Ta.11130.1.A1_at	6.5267	6.17494	5.92275	5.9112	5.77733	5.7552	5.67746	5.43345	5.4373	5.29843	5.31492	5.77848	5.44398	5.57702	5.19098	5.63765	6.37049	6.22107	5.95118	6.2198	5.78726	5.98422
Ta.11132.1.S1_at	7.88262	8.19538	7.95516	8.26141	8.016	8.03074	8.17898	8.37153	8.52544	8.2517	7.70457	8.05409	7.85094	8.4012	8.07609	8.11727	7.21193	7.47133	7.44163	9.45224	8.71594	8.94596
Ta.11133.1.S1_at	9.55472	9.15487	9.75044	9.96639	8.49018	8.55038	8.44181	7.72416	7.80474	7.99859	7.87158	7.37988	7.55539	7.49709	7.49542	7.52039	8.59502	8.34338	9.10785	7.51837	7.55836	8.12163
Ta.11133.2.S1_x_at	4.93387	4.88803	5.30535	5.31144	3.6755	3.4222	3.58904	3.62616	3.75151	3.6872	3.04667	2.8663	3.23435	3.49202	3.58904	3.50062	4.72352	3.84146	5.21518	3.61759	3.77617	4.42937
Ta.11134.1.A1_at	6.25652	6.50314	6.89458	6.65789	6.75958	6.54788	6.54715	7.14754	7.09243	6.9901	7.03197	7.07677	7.19203	7.0237	6.82218	6.8957	6.66642	6.17688	6.97453	6.70221	7.28715	7.33694
Ta.11134.2.S1_at	3.72754	3.79661	3.90745	3.65168	4.03126	4.03666	3.8006	4.13244	4.25336	3.6202	4.90093	4.66498	5.24581	4.66835	4.85718	4.37499	4.0696	4.12354	4.17809	3.83594	4.33167	4.40541
Ta.11135.1.S1_at	6.09086	5.96021	6.22973	5.89065	6.28899	6.40062	5.98348	6.15814	6.30061	6.08226	5.82097	5.39345	5.17405	7.12576	6.47515	6.62417	6.57664	6.87927	7.46829	8.01003	7.53965	7.65186
Ta.11135.1.S1_x_at	7.25753	6.77149	7.05923	7.04355	7.30224	7.23931	7.01724	6.96391	7.15735	7.05101	6.8863	6.69454	6.61639	8.14454	7.58825	7.71617	7.52659	8.02235	8.3777	8.83395	8.53872	8.45001
Ta.11136.1.A1_at	7.31508	7.78064	7.79901	7.91453	9.62774	9.64662	9.72855	9.4771	9.40032	9.41618	9.5906	8.87732	8.6942	8.7797	8.61425	8.62427	9.03756	9.20605	8.92937	4.94151	5.9633	5.58079
Ta.11136.2.S1_at	3.9928	3.4905	3.95707	4.19357	4.82217	4.29415	3.93002	4.14293	4.20849	3.84632	4.9311	4.52309	4.87821	3.93383	4.66136	4.1552	4.01582	3.96158	4.05929	3.64282	4.33883	3.69982
Ta.11139.1.S1_at	3.40284	3.02206	3.32477	3.556	3.01109	2.65224	3.10583	3.06653	3.31339	3.21045	3.10042	3.40689	3.57886	2.98793	3.11815	3.19269	3.06301	3.75562	3.0631	3.45372	3.02199	3.6671
Ta.11140.1.A1_at	3.17686	2.81114	2.81896	2.89682	3.07833	3.46458	3.1824	3.72566	2.9336	3.79342	3.97222	3.8905	4.26082	3.67377	3.97434	3.57929	3.93296	3.02808	3.56698	3.6752	3.40617	3.41962
Ta.11141.1.A1_at	3.81763	3.91218	3.94384	4.01828	3.76332	3.96457	4.10249	3.76392	3.84238	3.85412	3.75299	4.00341	4.00868	3.74191	3.88824	3.85915	4.18141	3.78798	3.82408	3.69321	3.97354	3.84567
Ta.11141.1.S1_at	3.65421	3.18756	3.59862	3.56196	3.1612	3.17582	3.46329	3.20639	3.34557	3.51254	3.10639	3.22088	3.5042	2.77956	3.41202	3.3303	3.42011	4.18061	3.84946	3.25328	3.8206	3.72337
Ta.11141.1.S1_x_at	4.65092	4.56289	4.81683	4.87818	4.45979	4.37734	4.55174	4.45672	4.56944	4.38766	4.24093	4.1361	3.96709	4.50201	4.44607	4.2519	5.52644	4.6418	5.31643	4.91001	5.03407	5.83923
Ta.11141.2.S1_a_at	10.6844	10.4581	10.483	10.5141	10.7446	10.6446	10.9737	10.8993	10.8022	10.8927	10.9509	11.2667	11.2413	10.61	10.9544	10.9044	9.93009	10.3111	10.7705	10.6399	10.9055	11.0288
Ta.11141.2.S1_s_at	12.4778	12.5285	12.6545	12.5452	12.8033	12.6819	12.889	12.8817	12.867	12.8971	12.9025	13.1478	13.0926	13.0781	13.0211	13.0383	12.8233	12.8565	12.9981	12.9267	13.1637	13.0214
Ta.11141.3.S1_x_at	12.0519	11.9758	12.0419	12.0143	11.8363	11.726	12.0013	12.0203	11.88	12.0238	11.9696	12.3847	12.4179	11.9518	12.2159	12.2296	11.6306	11.7534	11.968	11.9442	12.0684	12.2021
Ta.11143.1.A1_at	2.55858	2.53826	2.41423	2.72419	2.52167	2.58998	2.59208	2.50812	2.60595	2.58499	2.55323	2.68882	2.96264	2.65135	2.6623	2.69974	2.60339	2.84895	3.08542	2.57502	2.75115	2.9943
Ta.11144.1.A1_at	4.47611	5.0375	4.8661	4.7661	6.02997	5.7006	5.73048	5.71578	5.95816	5.57617	5.77567	6.48266	6.56395	6.15121	6.15533	6.17462	4.86515	5.22178	5.50288	3.35789	4.21996	3.81637
Ta.11145.2.S1_at	5.95208	5.73546	5.64568	5.67617	6.15309	6.14398	5.99443	5.95503	6.47758	5.91455	5.91453	6.13476	6.28331	5.72318	5.93418	5.7964	6.10536	6.04839	5.93123	5.9843	5.23543	5.97362
Ta.11147.1.A1_at	4.34611	4.36905	4.63352	4.12582	3.75207	4.10745	3.82303	4.18999	4.02326	4.17928	3.86611	3.66119	3.66561	4.60774	4.46732	4.27974	4.53559	4.40746	4.17928	7.00389	5.76367	6.61104
Ta.11148.1.S1_at	6.13428	6.55744	6.26842	4.93656	3.64459	4.0896	3.87069	3.64834	3.86359	3.79712	3.95823	3.12191	3.48638	4.53044	3.64846	3.62995	4.70104	4.79231	4.46409	4.30418	4.47664	4.93415
Ta.11149.1.S1_at	6.44188	6.42894	6.78614	6.52392	7.28143	7.36023	7.13673	7.24008	7.29638	7.09557	7.43964	7.33149	7.05967	7.35133	6.86945	7.08489	4.70947	6.00892	5.58917	4.64065	4.8561	5.25238
Ta.11150.1.A1_at	5.66462	6.18732	6.33781	6.5482	7.71939	7.51345	7.51306	7.50859	6.81305	7.37327	8.49147	7.93087	7.81337	7.13555	7.10972	7.16821	5.29128	3.97159	3.42905	3.85022	3.76511	3.45618
Ta.11151.1.S1_at	7.48089	7.54356	7.55755	7.60008	7.96287	7.93931	7.63964	7.88843	7.66808	7.84171	7.99393	8.16174	8.19033	8.01063	7.83672	7.94983	7.13504	7.45477	7.52372	7.75897	7.45431	7.4854
Ta.11152.2.A1_a_at	6.39296	6.80358	7.67752	7.83906	8.547	8.53379	8.70723	8.87547	8.61513	8.81971	8.76655	8.19869	7.9947	9.85931	9.39271	9.60277	7.08578	6.83032	7.32685	10.911	10.2815	10.2849
Ta.11152.3.S1_at	4.2457	4.38858	5.48686	5.54078	6.25748	6.53374	6.5362	6.82511	6.56314	6.75744	5.95231	5.63485	5.1069	7.52372	7.09029	7.19301	5.84328	5.92815	6.29697	9.74781	9.05156	9.11989
Ta.11154.1.A1_at	6.47342	6.8857	6.76557	6.88958	7.45477	7.43996	7.18117	7.19131	7.15331	7.22582	7.60106	7.63343	7.61161	7.54476	7.26369	7.36924	2.80437	6.93254	3.19617	3.05879	3.77772	2.9789
Ta.11155.1.A1_at	7.59277	7.62329	7.64367	7.62153	7.56411	7.5338	7.4679	7.40335	7.33878	7.43749	7.80721	7.6026	7.82062	7.36631	7.3169	7.22296	7.52455	7.95423	7.33843	7.32753	7.33451	7.43398
Ta.11156.1.S1_at	6.76442	6.94869	6.74394	6.83491	7.30923	7.14035	7.05336	7.10898	6.87468	7.0621	7.37563	8.04129	8.07773	7.06907	6.91694	6.96843	5.24984	4.79023	5.16727	5.82058	5.3796	5.73752
Ta.11157.1.A1_at	6.64091	6.50166	6.32153	6.82602	5.56931	5.54922	5.20288	5.53363	5.59099	5.52826	5.94205	6.08155	5.8627	5.07081	5.31258	5.53393	5.14925	4.48183	5.00928	4.16233	4.55249	4.96843
Ta.11158.1.A1_at	8.7158	8.70626	8.29974	8.49782	8.10031	7.90006	8.05958	8.28408	7.863	8.11445	7.93738	8.41176	8.20884	8.41461	8.35728	8.27293	7.38247	7.83257	7.8078	9.07208	8.40729	8.51973
Ta.11159.1.S1_at	8.07888	8.27278	8.31906	8.18967	8.61882	8.48781	8.39175	8.64694	8.66396	8.74038	8.7781	9.23065	9.03633	9.54738	9.49475	9.52586	7.96116	8.13018	8.47555	9.86227	9.33585	10.0469
Ta.11159.2.S1_x_at	6.19775	6.4765	6.79146	6.67485	7.1519	6.99814	7.19005	7.37603	7.54743	7.33263	7.20843	7.00937	6.66948	7.43959	7.02984	7.17413	7.84833	7.74284	7.89472	8.69919	8.60371	8.46771
Ta.11159.3.S1_a_at	6.55327	6.68504	7.17606	7.03722	7.25587	7.36878	7.38443	7.84715	7.70843	7.63019	7.37018	6.3124	6.00974	7.52202	7.25786	7.19864	8.27753	8.23669	8.82273	9.315	9.508	8.96106
Ta.1116.1.S1_a_at	9.54687	9.69769	9.90814	10.157	10.792	10.6773	10.623	10.5736	10.4931	10.5754	10.681	10.8646	10.919	10.5664	10.5453	10.6158	10.4967	10.1173	10.3455	9.59222	9.92636	9.34556
Ta.1116.2.S1_at	4.65911	4.88072	4.75125	4.60112	5.07803	4.72869	4.62531	4.89602	4.44034	4.80475	4.91732	5.58264	5.51028	5.12953	4.84939	5.03057	4.80673	4.99106	5.20656	5.26594	5.4057	5.12574
Ta.11160.1.S1_s_at	3.91586	4.82622	3.60613	3.63602	3.31035	3.52348	3.45823	3.54046	3.68562	3.24913	3.73751	3.32452	3.17063	2.5765	3.09546	2.87248	4.70862	5.28131	4.48071	3.13144	4.00726	3.37518
Ta.11161.1.A1_at	4.08235	3.45494	3.90185	3.63068	3.55248	3.60331	3.42713	3.64438	3.5929	3.68493	3.53448	3.84548	3.84538	3.51707	3.68859	3.60462	4.10511	3.92097	3.97039	4.61459	4.60991	4.55905
Ta.11162.1.S1_at	4.52339	5.04517	5.51528	7.09349	9.38818	9.45414	9.23444	10.1341	9.80621	10.0842	8.74001	8.23494	8.29918	7.81629	7.44265	7.58588	3.80832	4.08352	4.03631	3.89464	3.41054	3.471
Ta.11163.1.A1_at	6.72782	6.9504	6.30328	6.45643	6.69346	6.33907	6.66086	6.87677	6.48628	6.52535	6.74026	7.25691	7.26595	6.68007	6.41617	6.66127	7.25073	6.22399	6.62372	7.31179	7.06389	7.22361
Ta.11164.1.A1_at	3.85358	3.47119	3.26877	3.31357	3.73134	4.79035	4.11201	4.19252	4.11266	4.28087	3.56547	3.6097	3.65838	3.50326	3.5781	3.61728	3.18527	3.41456	3.17702	3.0714	3.19987	3.32289
Ta.11165.1.A1_at	3.68442	4.10666	4.66021	4.327	3.7276	3.40832	3.538	4.76811	4.42845	4.74892	4.07234	5.16678	4.80305	6.08241	5.98591	5.94952	3.66561	3.74348	3.19509	3.50502	3.18922	4.03469
Ta.11166.1.A1_at	9.25808	9.27749	9.36994	9.48151	9.61004	9.6604	9.59995	9.50638	9.35456	9.52566	9.82574	9.69366	9.64572	9.90271	9.65281	9.62182	9.48536	9.43339	9.16283	10.7024	10.4454	11.2687
Ta.11166.2.S1_at	3.72959	3.63054	4.205	3.81175	3.87951	4.18746	3.65956	3.53452	4.0297	3.54189	4.18404	4.91148	4.84993	4.81867	4.44569	4.46041	3.37884	3.0592	3.27626	4.36639	3.51342	4.76971
Ta.11167.1.A1_at	2.88716	2.83282	2.63356	2.72567	2.82845	2.72816	2.77745	2.67529	2.83866	2.83579	2.51013	2.73448	2.73693	2.71338	2.81922	2.40341	3.01825	2.75281	2.82436	2.78935	2.91477	2.65832
Ta.11168.1.A1_a_at	6.26845	6.66007	6.49607	6.75839	5.85597	5.76534	6.18705	6.04659	6.71338	6.21977	6.14554	6.03755	6.31327	6.20636	5.94952	5.73354	6.49931	6.12173	6.28533	6.00306	6.08277	6.23911
Ta.11168.1.A1_at	3.10823	3.13175	3.41758	3.11092	3.07594	2.47736	3.02803	2.76131	2.67825	2.77303	2.64794	3.28667	2.87106	2.29576	2.81602	2.84208	3.07401	2.99595	3.1887	2.68569	2.76478	3.13959
Ta.11168.1.A1_x_at	4.25786	4.23389	4.58449	4.12309	3.94568	3.81915	3.9773	3.77437	4.14991	3.84409	3.24613	3.94613	4.10519	3.48794	3.94343	3.41707	4.16378	4.25685	4.34412	3.97549	3.69921	3.66623
Ta.11168.2.A1_at	3.98576	4.43284	4.39222	4.1372	4.27783	4.13966	4.31882	4.14683	4.08615	4.10056	4.06146	4.67594	4.64439	4.06495	4.12217	4.25336	5.1307	3.9721	3.99725	3.73593	3.5653	4.19953
Ta.11169.1.S1_at	4.65911	4.57913	4.73847	4.8635	5.59044	5.78646	5.84852	7.12904	6.7515	6.71442	7.27902	7.12756	6.93651	6.33575	6.28353	6.23611	4.11384	4.35103	4.14752	4.67602	4.18806	4.31296
Ta.11169.2.A1_at	3.43263	3.04938	3.06257	3.3985	3.11895	2.984	3.50709	3.67254	2.96875	3.39392	3.38985	3.67254	3.217	3.09061	3.33908	3.55205	4.08656	3.68775	3.83314	4.16667	3.76585	3.44455
Ta.1117.1.S1_at	13.2838	13.2941	13.3425	13.4214	13.3126	13.1125	13.4755	13.5046	13.5257	13.4971	13.4378	13.5903	13.5443	13.3469	13.3311	13.382	13.3597	13.2945	13.282	12.8227	13.2362	12.8406
Ta.11170.1.A1_at	4.32766	4.80009	4.12635	4.26634	5.7022	5.5172	5.50797	5.72595	4.96948	5.37545	5.76187	6.25443	6.04538	5.28547	5.28282	5.21934	5.40324	5.26567	5.26443	3.81751	4.28079	3.83377
Ta.11170.2.S1_at	2.59871	2.21177	2.22629	2.26271	2.29703	2.37647	2.33758	2.23499	2.35059	2.5875	2.29485	2.27652	2.46182	2.13318	2.62322	2.53028	2.45036	2.55841	2.30621	2.27242	2.15053	2.25427
Ta.11171.1.A1_at	4.79679	5.88488	4.32491	4.06188	3.23178	2.92936	3.16572	3.00922	3.21343	2.67371	2.94889	3.3271	3.13321	3.53764	3.70815	3.28858	3.71017	3.50443	3.3848	4.61592	4.02263	3.83709
Ta.11173.1.A1_at	3.1052	2.83929	3.07179	2.95352	3.11325	3.13282	2.99278	3.13237	3.08303	3.16673	2.74776	2.99634	3.17801	2.92154	3.03167	3.15937	3.23016	3.07179	3.15722	3.16199	3.58911	3.19401
Ta.11175.1.A1_at	2.66254	2.70276	2.35229	2.52304	2.37809	2.38799	2.63123	2.36977	2.72821	2.27413	2.1074	2.42703	2.7228	2.2101	2.69716	2.95357	2.48609	2.30098	2.80715	2.61752	2.64133	2.54467
Ta.11178.3.S1_a_at	7.96008	7.99859	8.08161	7.77019	8.1466	8.24875	8.06799	8.01874	7.84712	7.94446	8.0137	6.72514	6.69616	7.58175	7.2388	7.30517	8.14248	8.41836	8.36023	8.32716	8.26193	8.4085
Ta.11179.1.A1_at	7.40502	7.77572	8.07741	8.32687	8.08426	7.74429	7.8887	7.78793	7.14722	7.5186	8.30791	8.57287	8.47027	5.92124	5.78107	6.23357	2.95666	2.66158	2.45086	2.6506	2.38899	2.82571
Ta.1118.1.S1_at	8.22973	8.3922	9.25003	9.53187	10.0626	10.01	10.1232	10.0791	9.95804	10.0494	9.3328	7.69466	7.30814	8.39879	7.96812	8.11953	10.6732	10.5386	10.6846	8.15917	9.3688	8.01876
Ta.11180.1.S1_at	6.76033	7.25244	7.09178	7.20162	7.34446	7.25873	7.2249	7.40099	7.20182	7.27719	7.58844	7.358	7.34439	7.30563	6.88384	6.99791	8.64068	8.63699	7.71857	6.23227	7.59107	6.99718
Ta.11181.1.A1_at	4.20602	4.09688	3.78155	4.23331	4.47718	4.31266	4.30613	4.41754	4.04609	4.19713	4.04851	4.79394	4.53598	3.86624	3.92039	4.36923	4.62867	4.88099	4.91621	3.22398	2.88076	3.78359
Ta.11182.1.A1_at	4.14065	3.48557	3.75562	4.07869	4.3798	4.10614	4.15091	4.24271	4.14796	4.34458	4.49009	4.78422	4.49357	4.25473	4.55764	4.597	4.1473	4.14055	4.16507	3.82364	4.29664	4.07845
Ta.11183.1.A1_at	5.2203	5.46477	5.87775	6.02536	7.38813	7.38864	7.06762	7.19177	6.84442	7.10126	7.27167	6.57733	6.82678	6.6329	6.19381	6.53207	6.56952	6.57953	6.92793	3.89806	5.91725	5.27313
Ta.11184.2.A1_a_at	5.27174	5.35628	5.88859	6.03556	7.43058	7.31971	7.46464	7.70186	7.45019	7.69673	7.30008	6.54371	6.46909	7.79246	7.32827	7.45212	4.66573	5.09476	4.04734	3.35789	3.86804	3.77862
Ta.11185.1.A1_a_at	5.74052	5.64981	6.01334	5.4648	7.22052	7.18794	6.9706	7.22892	7.24378	7.13065	6.66852	6.07068	6.07892	6.54514	5.95501	6.1113	5.07273	5.67937	5.14233	4.92252	4.53972	4.72027
Ta.11185.1.A1_at	5.99338	5.75843	6.48005	5.63657	7.7112	7.76822	7.59668	7.69943	7.44776	7.84305	7.01015	7.10088	6.95992	7.5742	7.32324	7.36424	5.40082	5.07764	5.26443	5.27241	5.49427	5.57016
Ta.11185.2.A1_at	6.21711	6.23265	6.52768	5.84254	7.98839	7.87119	7.6848	7.29792	7.50786	7.52649	7.30616	7.12266	7.1427	7.16491	6.96303	6.84029	4.97768	5.62404	6.71955	4.66065	5.08547	5.08651
Ta.11187.1.A1_at	3.38814	3.48601	3.27504	3.84962	3.64796	3.24701	3.40477	3.47619	3.62961	3.46385	3.24665	3.55481	3.22746	3.1359	3.42451	3.23337	3.63847	3.58991	3.95634	3.66119	3.41018	3.60571
Ta.11188.1.A1_at	5.59428	5.46477	4.66143	4.28299	3.65004	3.72804	3.69565	3.60143	3.40981	3.74122	3.74886	3.75269	3.99826	3.47564	3.49325	3.2684	4.30786	3.90852	3.715	3.76028	3.79523	3.53562
Ta.11189.1.A1_at	2.69816	2.73282	2.59583	2.92446	2.65582	2.43964	2.43208	2.51206	2.47062	2.38086	2.71222	2.78979	2.60012	2.60178	2.86467	2.35154	2.50437	2.09009	2.55031	2.46941	2.48642	2.59576
Ta.11190.1.A1_at	3.6604	3.33169	3.23611	3.78622	3.14899	2.8502	3.04376	2.74155	2.64497	2.74317	2.93078	3.35571	3.25392	2.86991	3.66828	3.35705	2.85521	2.8502	3.11909	2.90968	3.24579	3.19635
Ta.11191.1.A1_at	2.76372	2.50066	2.54295	2.54715	2.36359	2.65731	2.54148	2.5127	2.37449	2.58599	2.2766	2.51056	2.50026	2.23632	2.50073	2.54942	2.44333	2.67843	2.43235	2.42553	2.99517	2.47572
Ta.11192.1.A1_at	5.51699	5.85967	6.14142	5.83154	6.5976	6.38544	6.46341	6.39022	6.1493	6.39271	6.54322	6.84745	6.99183	6.62083	6.34743	6.40724	6.37927	7.48329	6.60847	7.06913	6.80185	6.75306
Ta.11193.1.A1_at	3.85917	4.25294	4.09136	3.82627	3.83228	3.71891	3.83495	3.62658	3.23606	3.30922	3.69026	4.27002	4.22248	4.47292	4.27586	4.0032	3.38355	3.52714	3.0974	3.48704	3.57303	3.51199
Ta.11194.1.S1_at	10.3628	10.4624	10.4268	10.507	10.1644	10.1429	10.1288	10.1529	10.2034	10.0782	10.058	10.1559	9.95218	10.6886	10.534	10.5845	9.78274	9.82641	9.82926	11.399	10.7138	11.4139
Ta.11194.2.S1_at	5.62888	5.81155	5.8956	5.94899	5.4006	5.51971	5.53108	5.30167	5.35367	5.58331	5.25463	5.25049	5.21159	5.91121	5.40671	5.58419	5.2643	5.33289	5.6599	5.72795	5.23729	5.67262
Ta.11194.3.S1_at	2.29439	2.24926	2.44481	2.1962	2.01782	2.25069	2.41979	2.34123	2.53979	2.29573	2.32487	2.27984	2.2394	2.48262	2.07047	2.54738	2.32473	2.41978	2.50888	2.96599	2.15008	2.38052
Ta.11195.1.S1_a_at	11.0124	11.2745	10.9818	10.8748	7.42596	7.43032	7.07898	7.4847	7.04372	7.48128	8.08289	8.66083	8.74803	9.99525	9.82118	9.69601	9.29662	9.28544	9.3335	9.69606	9.30074	9.44701
Ta.11195.1.S1_at	8.5436	9.01921	8.614	8.60282	5.11125	4.81945	4.943	5.24961	5.23427	5.23231	5.95309	6.19484	5.94033	7.11351	6.86256	6.90113	6.86142	6.84926	6.8293	7.35162	7.11919	7.21519
Ta.11195.1.S1_x_at	9.9115	9.99227	9.62574	9.50282	6.29618	6.40058	5.99014	6.36493	6.24849	6.38619	6.88232	7.14443	7.26359	8.46687	7.89336	8.10054	7.97298	8.06082	7.77083	8.3671	8.17702	8.22782
Ta.11195.2.S1_at	8.15605	8.20367	8.18776	8.14315	5.36611	5.59124	4.90867	5.73451	5.78082	5.60346	5.79564	6.47044	6.04463	8.07666	7.63105	7.68242	5.90304	6.75541	7.01142	7.00864	6.61072	6.65828
Ta.11197.1.S1_at	3.05803	3.20355	2.85239	3.03122	2.95508	3.13837	2.78817	2.78636	2.86864	3.06088	3.17357	3.43483	3.25095	3.07097	3.39285	3.21533	2.99608	2.6149	2.78527	2.93614	2.96819	2.78586
Ta.11198.1.S1_at	7.83407	7.81825	7.71121	7.89774	7.82261	7.80453	7.71097	7.92886	7.94025	7.89908	8.10428	7.88942	7.95342	8.28707	8.17724	8.26753	7.87708	8.13662	8.40646	8.46798	8.41648	8.62505
Ta.11199.1.A1_at	5.39301	5.58315	5.27947	5.32618	7.02254	6.78529	6.74923	6.82473	6.43584	6.86126	7.36504	7.62443	7.42398	6.24945	6.3487	6.30503	5.16647	5.35307	5.20418	5.0714	4.87644	5.15608
Ta.11199.2.S1_at	5.36617	5.82477	5.05938	4.50608	5.53957	5.75563	5.49093	5.32164	5.55002	5.51398	6.05183	5.80681	6.35206	5.34739	5.84663	5.55932	4.51405	4.83332	5.0762	4.86142	5.23729	4.84375
Ta.1120.1.S1_at	11.5928	11.4214	11.5604	11.864	6.99049	6.81602	6.63892	8.26744	8.56911	8.51607	7.58864	8.16898	8.06622	7.15199	6.77885	6.86539	9.16642	8.53114	8.93654	6.7496	10.5065	8.08016
Ta.1120.1.S1_x_at	11.4429	11.2782	11.3851	11.8045	6.71043	6.62878	6.51065	8.03917	8.24687	8.14361	7.36981	7.90297	7.96768	6.75527	6.45201	6.76362	8.95904	8.55881	8.7294	6.60525	10.3259	7.69014
Ta.1120.2.S1_at	3.77941	3.94505	4.05532	4.3423	3.01855	2.63128	2.79047	2.99949	3.03229	3.03754	2.56778	3.10694	3.40111	2.63246	2.9948	2.99621	4.30548	3.38253	4.06003	3.28122	5.23534	3.88717
Ta.11200.1.S1_at	7.40321	7.68603	7.8364	7.88632	8.6659	8.56924	8.66625	8.06697	8.02863	8.14298	8.03931	8.63687	8.72965	8.9918	8.71182	8.89089	7.75841	7.4366	7.74789	8.70707	8.2232	8.16365
Ta.11201.1.S1_at	8.98432	9.26775	8.83766	8.5935	8.81523	8.65576	8.74491	8.84199	8.34515	8.86444	9.16568	9.26812	9.17037	9.28934	9.31483	9.23954	9.03945	8.92725	8.952	9.72111	9.21749	9.6558
Ta.11201.1.S1_x_at	9.25914	9.59608	9.11025	8.78904	9.02012	8.85	8.83635	9.07821	8.57584	9.09737	9.25318	9.51294	9.43107	9.59039	9.44692	9.47542	9.26023	9.31009	9.25841	9.91492	9.48931	9.96542
Ta.11201.2.S1_a_at	4.37578	3.65175	3.81135	3.80945	3.93113	3.78901	4.08978	4.10535	4.12267	4.20959	4.06468	3.00856	3.24805	3.69769	3.48405	3.39588	5.7231	6.06521	5.88553	5.54177	5.13965	6.15216
Ta.11201.3.S1_at	2.25363	2.28988	2.1622	2.16844	2.24504	1.97662	2.28132	2.36112	2.60337	2.30385	2.22927	2.77977	2.35827	2.38236	2.3233	2.17367	2.30445	2.21405	2.29522	2.41263	2.25212	2.27413
Ta.11201.3.S1_x_at	2.79587	2.65833	2.57329	2.49869	2.74885	2.80434	2.63905	2.85136	2.92155	3.01001	2.80452	2.78629	2.8175	2.7768	2.59622	2.60822	3.11006	3.37944	3.11378	3.18745	3.13551	3.29636
Ta.11202.1.S1_at	5.16889	5.03675	5.22502	5.01484	5.78379	6.03233	5.85585	5.06421	5.03712	5.28472	5.25418	6.47721	5.99942	5.69825	5.60265	5.5064	3.95353	4.01582	4.28592	4.4288	4.72499	4.18217
Ta.11203.1.A1_at	3.21533	3.27866	2.99507	3.30093	3.04232	2.8605	2.81355	3.02274	2.71643	3.00521	3.01497	3.09524	3.22949	2.88202	3.25894	3.04502	3.05467	2.86274	3.11815	3.01672	3.25218	3.30501
Ta.11204.1.S1_at	2.59871	2.4234	2.45358	2.68444	2.73126	2.39581	2.71719	2.54942	2.86445	3.07477	2.62193	2.74062	2.30938	2.37451	2.75188	2.69778	3.44034	3.17594	3.01398	2.82259	2.85632	2.66132
Ta.11205.1.A1_a_at	10.7745	10.8098	11.0543	10.9223	8.72599	8.6796	8.80141	8.3501	8.04378	8.46276	8.66589	8.33499	8.0954	9.2033	9.11044	9.08033	8.34286	8.50992	8.10802	7.67099	7.35873	8.99628
Ta.11205.1.A1_at	7.09732	7.23035	7.07363	7.38542	5.78341	5.36901	6.05482	6.24603	6.56675	6.25767	5.60408	5.68536	5.43878	6.70835	6.7831	6.57498	5.73517	6.21298	6.17467	5.84388	5.75138	6.52047
Ta.11206.1.A1_at	7.2599	7.7977	8.0815	8.27553	8.71217	8.65007	8.74256	8.42894	8.23456	8.2425	8.93643	9.37931	9.31703	9.27589	9.03642	9.07258	8.44178	8.24441	8.85698	8.58241	8.94524	8.46069
Ta.11206.2.S1_at	5.35762	5.16568	4.46516	4.94094	5.16183	4.61304	4.70396	4.84246	4.857	4.857	5.26361	5.8345	5.59622	5.63361	5.56615	5.44252	5.08187	4.91212	4.92838	5.39884	4.82198	5.12525
Ta.11207.1.A1_at	5.15153	5.17135	4.79305	5.24615	4.60804	4.27922	4.92353	4.73482	4.78857	4.66044	4.4761	5.45885	5.11322	4.44927	5.1886	4.81607	5.91951	5.2712	5.72951	5.18125	5.28363	5.48926
Ta.11208.1.S1_at	8.6663	9.00926	8.73996	8.70893	9.68887	9.62109	9.73275	9.6834	9.71215	9.63062	9.76746	10.3164	10.1712	10.0656	10.0276	9.97092	9.36025	9.23938	9.1359	9.73256	9.29321	9.62264
Ta.11209.1.S1_at	6.39682	6.75518	6.76102	6.93646	6.60575	6.26585	6.08279	6.10427	6.10659	6.20945	7.38172	5.89767	5.58774	6.30548	5.84243	5.91496	5.04257	4.36146	4.57033	4.5944	3.57692	3.66601
Ta.1121.1.S1_at	10.663	10.8108	10.9708	11.1355	11.0868	11.0425	11.212	11.1776	11.094	11.1724	11.2828	11.1074	10.7675	10.9622	10.9531	10.9475	9.9901	10.095	10.5225	10.721	10.6223	10.7473
Ta.11211.1.A1_at	3.54679	3.58388	3.78541	3.99849	4.14389	4.34615	4.06576	4.25765	4.03426	4.09339	4.30913	4.38165	4.55146	4.4242	3.97398	4.44376	2.92841	2.60289	2.84011	2.62344	2.60675	3.01811
Ta.11212.1.A1_at	7.58385	7.77494	7.68607	7.64501	8.05864	8.08451	7.84319	8.06372	7.93186	8.02763	8.3139	8.47084	8.52899	8.34177	8.11523	8.21419	7.90894	7.44418	7.22379	7.90951	7.48816	7.64486
Ta.11213.1.A1_at	3.8694	3.84831	3.75663	4.01165	3.82563	3.75706	3.538	3.61365	3.89179	3.54325	3.78837	4.22666	3.9579	3.40928	3.82928	3.71085	5.89115	4.62325	5.82618	5.56463	4.8964	5.41603
Ta.11214.1.A1_at	3.20888	3.81837	3.70901	3.63203	4.05742	3.57367	3.77867	4.59283	3.75475	4.34019	3.76593	4.18669	3.99248	3.88138	3.28098	3.63495	3.16951	2.90868	3.61077	3.05648	3.99899	3.20335
Ta.11214.2.S1_at	2.3952	2.50315	2.66249	2.3825	2.54652	2.56701	2.18757	2.48985	2.40253	2.51606	2.59889	2.43012	2.49988	2.49021	2.56701	2.24207	2.4547	2.28174	2.33369	2.46462	2.57879	2.62792
Ta.11215.1.A1_at	6.8509	6.8857	6.88534	6.94382	7.01584	7.33121	7.25606	7.35043	7.02455	7.27518	7.09908	7.4266	7.46069	7.18475	7.51345	7.38012	6.45819	6.63789	6.54619	6.50548	6.87519	6.38934
Ta.11216.1.A1_at	5.23729	5.48298	5.20073	5.04422	5.48525	5.26739	5.05654	4.97874	5.21737	4.87529	4.8283	6.2037	6.46805	4.84249	5.08796	5.09225	4.99308	4.8577	4.49999	4.35519	4.89966	4.26718
Ta.11218.1.A1_at	4.03822	5.07733	4.91486	4.87028	5.42487	5.46626	5.04084	6.09765	5.46967	5.82871	6.175	5.76548	5.51897	6.06675	5.52896	5.81581	4.62409	4.09437	5.45945	5.49134	5.50967	5.47617
Ta.11219.1.A1_at	4.50218	5.46477	5.35593	5.11854	5.52962	5.24235	5.18172	5.44624	4.88705	5.25296	5.56368	6.15603	5.9141	5.88569	5.50074	5.74307	3.23063	4.33627	4.25504	4.95181	4.789	4.56247
Ta.11221.1.S1_at	4.16469	4.80456	4.39216	4.1725	4.39511	4.47933	4.15801	4.37836	4.24608	4.04123	4.36406	4.85844	4.62241	4.5142	4.31935	4.38587	3.88223	3.34049	3.79912	3.5297	3.60249	3.50371
Ta.11221.2.A1_at	5.43534	5.88405	5.84042	5.48869	5.63445	5.77857	5.35304	5.72214	5.38689	5.48719	5.52178	5.51685	5.40005	5.74182	5.11983	5.29929	5.31088	4.05511	4.71961	4.89369	4.82018	4.44847
Ta.11222.1.A1_at	5.47325	6.36779	5.97232	6.20985	7.80549	7.78983	7.59147	7.85056	7.47789	7.66743	7.96912	6.98481	7.10674	7.20391	7.05535	7.07063	6.22027	6.01592	6.33795	6.1128	5.80686	5.88542
Ta.11223.1.A1_at	5.42915	5.96201	5.88846	5.92571	5.24938	5.35006	5.28076	5.04785	5.20357	4.85195	5.71659	5.40723	5.92354	5.80005	5.11115	5.08995	5.19497	5.15533	5.25705	5.18469	5.04095	5.62941
Ta.11224.1.A1_at	3.26825	2.86944	2.96499	2.81639	2.68891	2.59805	2.59871	2.86655	2.76899	2.95361	2.82332	3.05947	3.12085	2.61273	2.69065	2.77392	3.47701	3.2993	2.92775	3.64911	3.11374	3.48591
Ta.11225.1.A1_at	5.57471	5.49039	4.40309	4.76685	3.88201	3.45134	3.5911	3.22348	3.06966	3.54416	3.76298	4.1178	3.51085	2.98257	3.60237	3.0855	4.25531	4.22671	3.99119	3.06719	3.11461	3.71017
Ta.11227.1.S1_at	4.89245	4.83939	4.52229	4.76281	5.61355	5.64551	5.63027	5.38041	5.14088	5.1982	5.53339	5.08394	5.53957	4.95245	4.65555	5.04043	3.89386	3.88644	4.50262	4.24858	4.05359	3.48458
Ta.11230.1.A1_at	3.80997	4.3208	4.42892	4.60238	4.08122	3.86198	4.0921	4.53342	4.04773	4.41886	4.07293	5.08394	4.72216	4.72069	4.61304	4.41005	3.20966	3.30198	3.02079	2.6243	3.03439	2.72579
Ta.11231.1.A1_at	3.04379	3.12981	2.80366	2.74784	3.1591	2.79394	2.80359	2.76531	2.53376	2.92069	2.79844	3.01964	2.68275	2.69289	2.79192	2.94171	3.00562	2.64807	2.77993	2.67716	2.58718	2.65059
Ta.11231.2.S1_at	3.02587	2.80904	3.08558	2.89238	2.68515	2.89282	2.67097	2.75744	2.4726	2.81461	2.84453	2.39568	3.06074	2.77074	2.88449	2.72026	3.03711	2.97073	2.64072	2.83524	2.60031	3.32708
Ta.11232.1.S1_at	5.95872	6.8778	6.74771	6.60108	7.01907	6.79992	6.98694	7.26092	6.84265	7.20098	7.11318	7.29448	7.4099	7.22203	6.6982	6.88294	6.33592	6.41455	6.68728	5.82715	6.01984	5.7951
Ta.11233.1.A1_at	3.26413	3.39403	4.05548	3.5416	3.42255	3.64251	3.58968	3.22272	3.39702	3.26377	3.76333	3.53753	3.73542	3.15976	3.17125	3.54769	3.43638	3.46521	3.98253	3.42452	3.30351	3.73988
Ta.11236.1.S1_at	3.27838	3.13175	2.90285	3.09496	2.88466	3.27605	2.88466	2.91069	2.91886	3.03407	2.87047	3.26676	3.22528	2.61575	2.90328	2.87948	2.45495	3.1237	3.01999	2.74667	2.91581	3.31372
Ta.11236.2.S1_x_at	5.81143	5.21103	5.32573	5.46089	4.85952	4.66647	4.71183	4.7742	4.84747	4.74892	4.72955	4.84388	5.16547	4.63056	4.87561	5.05042	5.28769	5.55544	5.13423	5.24005	5.31102	5.81271
Ta.11238.1.A1_at	4.16647	2.92246	3.29575	3.37361	3.07401	2.79289	2.91458	2.88659	2.86035	2.89544	2.70562	2.76975	3.22118	3.14374	3.48163	3.30874	3.47614	3.00623	2.83053	2.72979	2.75494	3.42595
Ta.11238.2.S1_at	2.81692	3.10577	3.03188	2.67786	3.06317	2.73064	2.63214	2.53683	2.772	2.59482	3.17958	2.73859	2.95549	2.7516	2.61092	2.74349	3.25697	3.78049	2.87001	3.53012	3.42975	3.08878
Ta.11239.1.A1_at	6.64579	7.04299	6.90881	6.7856	6.7795	6.65597	6.81529	6.81596	6.58539	6.85902	7.20629	7.20988	7.21057	6.85685	6.7422	6.67532	6.6346	6.06729	6.3704	5.69978	6.27647	6.22697
Ta.11240.1.A1_at	6.26637	6.24034	6.50166	6.11891	6.96082	7.04024	6.85066	6.43104	6.28331	6.41415	6.28937	6.47302	6.45564	6.67041	6.30545	6.44859	3.51355	3.12814	3.64643	3.75327	4.27922	3.92169
Ta.11240.2.S1_a_at	5.22224	5.31631	5.41893	5.06026	5.7784	5.54825	5.78776	5.25464	4.52089	5.47492	4.96591	4.73695	4.25989	4.91495	4.67063	4.84249	2.8073	3.28254	3.41971	3.73326	3.68973	3.3421
Ta.11240.2.S1_at	2.91332	2.91157	2.86239	2.75706	2.69464	2.85178	3.15394	2.85877	2.9688	2.82624	2.91505	3.2031	3.28964	2.79718	2.99891	2.94624	2.76277	2.48537	2.91505	2.88326	3.06226	2.99767
Ta.11241.1.A1_at	3.85917	4.15334	4.28972	3.82963	3.38492	2.85716	3.40998	3.23354	3.2026	3.13514	3.27259	3.36314	3.48139	2.85097	3.28773	3.04469	3.40998	3.28723	3.62788	3.45459	3.34275	4.05969
Ta.11242.1.A1_at	2.88574	2.7123	2.68404	2.76191	2.70156	2.74717	2.46984	2.50943	2.37392	2.52892	2.93787	2.81033	3.09999	2.70777	2.68599	2.76191	2.74801	2.80262	2.64799	2.69605	2.34883	2.74213
Ta.11243.1.S1_at	4.52946	4.50489	4.39934	4.76126	4.20604	4.5106	4.47707	4.52778	4.45691	4.46854	4.36527	4.48456	4.27412	4.2947	4.52336	4.24101	4.42881	4.74508	4.8149	4.52892	4.48999	5.14185
Ta.11245.1.S1_at	3.30003	3.00148	2.50588	2.99953	3.07889	2.84032	2.84516	2.96229	2.68413	2.48529	3.02718	2.92014	2.8151	2.96623	2.85749	2.91299	2.75916	2.91189	3.70943	3.07801	2.98687	2.71982
Ta.11247.1.A1_at	7.41357	7.13452	7.11387	7.16253	6.49611	6.05788	6.59969	6.72526	6.76701	6.71081	6.48216	6.61728	6.35625	6.64615	6.7764	6.64566	7.10321	7.3804	7.28966	7.89606	7.37997	7.2692
Ta.11247.1.A1_x_at	6.86467	6.74216	6.54698	6.8504	6.76643	6.41626	6.74217	7.04576	7.24582	6.86816	6.83928	6.78064	6.87691	6.89646	6.9538	6.86541	7.40888	7.41532	6.90877	6.79057	7.28923	6.54003
Ta.11247.2.A1_at	5.78575	5.47321	5.28931	5.62359	4.99884	4.959	5.49798	5.1214	5.11665	5.33275	5.08473	5.66307	5.68786	5.09275	5.87347	5.60139	5.02365	5.07657	4.81509	5.08377	4.87729	4.82109
Ta.11247.2.A1_x_at	5.16309	4.98283	5.00241	5.13629	4.89079	4.5876	5.06934	4.95485	4.97371	5.05063	5.13692	5.82048	5.56739	4.86161	5.54494	5.43717	4.73997	4.92229	4.9635	4.48161	5.21433	5.33194
Ta.11248.1.S1_at	10.2199	10.4024	10.4619	10.2928	10.3052	10.4144	10.3676	10.4357	10.1197	10.4834	10.4828	11.0569	10.9472	11.0163	10.9872	11.0372	9.93513	9.83694	9.98793	11.1365	10.9656	11.3195
Ta.11249.1.A1_at	8.73871	8.87026	8.74247	8.21374	7.26977	7.05059	7.09958	6.6676	6.92081	6.53942	6.98836	7.46853	7.74438	6.6813	6.68907	6.44859	8.91468	9.35312	8.1431	6.50112	7.60758	6.51124
Ta.1125.1.S1_a_at	8.7689	8.91764	9.35746	9.21272	8.8332	8.96806	8.99613	8.98565	9.01352	9.03131	8.97813	8.79185	8.61761	9.43205	9.45258	9.50399	8.40567	8.95151	9.41371	10.5283	9.68759	10.4351
Ta.1125.3.S1_at	3.21533	2.85676	3.59902	2.86036	2.86422	2.63948	3.07733	2.81344	3.29585	3.1179	2.67591	3.39962	3.83878	2.97838	3.50605	3.50445	3.13389	3.06576	3.01892	3.32763	2.97838	3.28897
Ta.11250.1.A1_at	5.65595	5.91034	6.16422	5.6279	5.66119	5.39497	6.09086	6.02708	6.16133	6.16818	6.18414	6.19431	6.17026	6.01409	5.80413	5.86762	5.73752	5.39239	5.41325	5.89982	5.99226	6.11497
Ta.11251.1.A1_at	6.34886	6.68131	6.57303	6.4473	7.54229	7.39143	7.48147	7.43709	7.57397	7.35094	7.85217	7.60115	7.62542	6.87037	7.04557	7.12113	6.21859	6.04051	5.92185	5.03145	5.50447	5.0272
Ta.11252.1.S1_at	10.3489	10.5302	10.5044	10.5852	9.93494	9.9569	9.9597	10.01	10.2179	10.0367	9.72456	9.96303	9.68865	10.2213	10.0041	10.0897	9.89212	9.67975	9.65121	10.7602	10.9505	10.5128
Ta.11252.2.S1_at	5.5656	6.05286	5.96731	6.04769	6.27302	5.89404	5.50768	5.55271	6.07258	5.57702	6.08105	6.84976	6.86929	6.08136	6.15365	6.19208	5.81951	5.82749	6.1745	7.23165	6.93998	7.60333
Ta.11253.1.A1_at	2.51835	2.69019	2.59812	2.53382	2.45676	2.8713	2.73126	2.43798	2.85368	2.48601	2.56086	2.96344	2.68414	2.80821	2.78559	2.80361	2.86322	2.69788	2.53119	2.61765	2.71991	2.61582
Ta.11254.1.S1_at	8.48709	8.70446	8.72803	8.72063	9.11916	9.21314	9.2491	9.25485	9.17305	9.15679	9.35794	9.03207	9.04141	9.15627	8.95773	9.04141	9.13175	8.88159	9.094	8.96467	9.00557	9.13875
Ta.11254.2.S1_a_at	2.66427	3.84791	3.89932	3.78756	5.11502	5.71432	5.89851	6.0067	5.83583	5.88471	5.13031	3.9527	3.04639	5.14589	4.8402	5.24232	5.80308	6.49548	6.22631	6.15354	6.28938	6.21209
Ta.11254.2.S1_at	2.20236	2.2371	2.35947	2.20082	2.28908	2.77549	2.50312	2.40217	2.3226	2.45792	2.32653	2.217	2.18491	2.34535	2.24451	2.19985	2.54723	2.47221	2.6005	2.57265	2.39908	2.45451
[truncated: 59,291 more rows]

## Sheet: Tolerance RMA
	GSM2327797_C306_C1.CEL	GSM2327798_C306_C2.CEL	GSM2327799_C306_D1.CEL	GSM2327800_C306_D2.CEL	GSM754881.CEL	GSM754882.CEL	GSM754883.CEL	GSM754884.CEL	GSM754885.CEL	GSM754886.CEL	GSM754893.CEL	GSM754894.CEL	GSM754895.CEL	GSM754896.CEL	GSM754897.CEL	GSM754898.CEL	GSM788207_Krugman_T._RC1.CEL	GSM788208_Krugman_T._RC2.CEL	GSM788209_Krugman_T._RC3.CEL	GSM788210_Krugman_T._RD1.CEL	GSM788211_Krugman_T._RD2.CEL	GSM788212_Krugman_T._RD3.CEL
AFFX-BioB-3_at	6.82963	5.57553	5.63567	7.00649	7.1324	7.74212	7.60747	7.44518	7.73867	7.50203	9.59108	8.02012	8.86511	8.20133	7.59604	7.05181	8.54863	7.77526	9.22131	7.91931	7.20559	7.41503
AFFX-BioB-5_at	7.24007	6.26725	6.40145	7.45369	7.36687	7.77538	7.61027	7.87985	7.74495	7.59094	9.58918	8.01685	9.05591	8.20745	7.72829	7.42574	8.49554	7.8997	9.075	8.24998	7.60562	7.66921
AFFX-BioB-M_at	7.04597	6.00105	6.10778	7.33752	7.38246	8.00363	7.80085	7.47189	7.61923	7.33568	9.58791	8.19057	8.8801	8.37658	7.68794	7.36667	8.65813	7.95684	9.37908	8.27823	7.5296	7.6413
AFFX-BioC-3_at	9.20178	8.06424	8.0807	9.27031	9.25428	9.63622	9.61301	9.49674	9.63119	9.67898	11.1573	9.96061	10.7153	10.0406	9.52834	9.17449	10.4774	9.80026	11.0993	9.77056	9.35139	9.17937
AFFX-BioC-5_at	8.26266	7.05884	7.29904	8.38449	8.6591	9.02073	8.91956	9.08335	8.96979	9.04302	10.7214	9.51166	10.2928	9.50083	8.96315	8.61921	9.96359	9.17232	10.6651	9.34062	8.8702	8.8333
AFFX-BioDn-3_at	10.8715	9.79237	9.79245	10.8116	11.4787	11.6621	11.6677	11.7945	11.7708	11.7394	12.9989	12.0174	12.6414	12.1006	11.6431	11.4984	12.3452	11.7597	12.6983	11.6591	11.3765	11.1595
AFFX-BioDn-5_at	9.97461	8.77928	8.82277	10.0082	10.172	10.5244	10.508	10.3077	10.4241	10.4094	11.7103	10.7569	11.4387	10.9155	10.3113	10.3865	11.1844	10.5779	11.7276	10.5895	10.0524	10.0934
AFFX-CreX-3_at	12.6385	11.6649	11.688	12.5847	13.1083	13.1833	13.2203	13.0843	13.1012	13.0592	13.9419	13.4229	13.8353	13.5025	13.1501	13.1669	13.6263	13.2353	13.8326	13.3492	13.0391	13.1081
AFFX-CreX-5_at	12.3115	11.2857	11.2835	12.2693	12.7292	12.808	12.883	12.4113	12.5788	12.4433	13.7438	13.0575	13.6044	13.0655	12.5614	12.9032	13.2346	12.8919	13.554	13.0691	12.6799	12.6296
AFFX-DapX-3_at	9.85972	9.6032	9.00096	9.11048	12.8786	12.9585	12.9712	12.6545	12.2148	11.9529	13.8274	13.4115	13.6751	12.3784	12.2997	12.2342	9.70971	10.0812	9.84782	10.3217	9.81283	9.8767
AFFX-DapX-5_at	5.65663	5.67248	5.01126	4.75416	10.8764	11.6168	11.4231	11.3504	10.9962	10.3562	12.7508	12.1397	12.4558	10.7314	10.9715	10.4292	7.80707	8.35258	7.43264	8.52203	7.77861	8.02275
AFFX-DapX-M_at	8.22529	8.08282	7.31385	7.2165	11.8925	12.2394	12.1878	11.8504	11.3809	10.995	13.0638	12.7104	12.9953	11.3076	11.4253	11.2817	8.74388	9.40822	8.82096	9.488	8.92814	8.93374
AFFX-LysX-3_at	7.38886	7.34476	6.76381	6.63992	10.9283	10.9465	11.0694	10.4692	9.94615	9.44935	12.1634	11.5867	11.8492	9.85983	9.85301	9.9334	6.83164	7.94102	6.28123	7.75151	7.12865	7.22288
AFFX-LysX-5_at	4.74581	5.26901	4.62746	4.75772	8.56675	9.25739	9.07904	8.81509	8.2709	7.60349	10.1689	9.81895	10.1028	7.83571	8.00013	7.42023	4.83937	5.94858	4.44276	6.00574	5.36534	5.52513
AFFX-LysX-M_at	5.6512	5.35443	5.0807	5.12216	8.95847	9.4895	9.24278	8.9057	8.42574	7.88787	10.892	10.23	10.6997	8.37679	8.25778	7.95435	5.6601	6.32884	5.0674	6.52205	6.04377	6.12629
AFFX-PheX-3_at	7.03128	6.94137	6.36766	6.41902	10.1105	10.3561	10.274	10.4107	9.6648	9.15543	11.4903	10.8468	11.3144	9.35795	9.39048	8.98798	6.72724	7.45024	6.66525	7.44533	6.83892	6.97659
AFFX-PheX-5_at	5.11134	5.23614	4.64135	4.37547	8.83892	9.73561	9.39564	9.33504	8.899	7.93617	10.8241	10.4261	10.5842	8.53699	8.89095	7.90475	5.56577	6.78792	5.56521	6.7674	5.83511	6.25884
AFFX-PheX-M_at	5.73467	5.51382	4.81051	4.92339	9.27551	9.91952	9.74759	9.44821	9.04211	8.37509	11.2337	10.5972	10.8924	8.88464	8.88109	8.29185	5.90593	6.71237	5.24325	6.64114	6.09918	6.14652
AFFX-r2-Bs-dap-3_at	10.0269	9.8029	9.24026	9.57187	13.0358	12.9965	13.084	12.4123	12.0604	11.686	13.7955	13.4368	13.6404	12.1927	12.0787	12.6635	9.53099	10.2454	10.0261	10.5981	9.90768	9.92364
AFFX-r2-Bs-dap-5_at	6.29899	5.99905	5.28229	5.32662	11.3509	12.0312	11.8147	11.8066	11.4071	10.9914	12.9513	12.578	12.7815	11.0137	11.0794	10.8496	8.56243	9.06614	8.55697	8.99009	8.31717	8.46448
AFFX-r2-Bs-dap-M_at	8.94732	8.8364	8.13226	8.13262	12.3902	12.4971	12.5428	12.1675	11.8388	11.1544	13.3325	12.8673	13.2193	11.6047	11.6879	11.9139	8.77176	9.65624	9.08676	9.72283	9.19947	9.2242
AFFX-r2-Bs-lys-3_at	6.40881	6.78576	6.17748	6.14835	10.3096	10.4976	10.4582	9.77734	9.00281	8.61357	11.3555	10.8937	11.1465	8.9634	8.84379	9.33446	5.63914	7.20102	6.25417	7.17441	6.58139	6.91156
AFFX-r2-Bs-lys-5_at	5.28186	5.68213	4.84208	4.73535	9.16888	9.81104	9.55517	9.4423	8.85371	8.20239	10.7553	10.4596	10.5125	8.56688	8.64587	8.04656	5.22128	6.37804	4.23414	6.62295	5.49946	6.29633
AFFX-r2-Bs-lys-M_at	5.38606	5.03687	4.69554	4.87746	9.24372	9.49873	9.41271	8.70506	7.96356	7.63819	10.9556	10.1264	10.5529	8.41196	8.05079	7.81462	4.44407	5.73987	4.17865	6.32635	5.10163	6.0445
AFFX-r2-Bs-phe-3_at	7.81677	7.62493	6.89239	7.13375	10.8149	11.1048	11.027	10.5376	10.24	9.60777	12.1966	11.6299	11.955	9.92975	9.82305	9.90159	7.09654	7.95004	7.27395	7.88176	7.13638	7.38116
AFFX-r2-Bs-phe-5_at	5.37441	5.81733	5.17493	4.89472	9.46718	10.4694	10.0526	10.2577	9.77029	9.01826	11.6258	11.012	11.2385	9.40102	9.6411	8.63743	5.98207	7.5255	6.00102	7.44451	6.7852	7.02951
AFFX-r2-Bs-phe-M_at	5.46449	5.35712	4.77701	4.94914	9.5228	10.0249	9.82099	9.6078	9.10885	8.43301	11.3746	10.7538	10.9888	8.90242	8.66457	8.51294	5.86416	6.87139	5.48175	7.00353	6.33363	6.47471
AFFX-r2-Bs-thr-3_s_at	8.41365	7.76274	7.21622	7.53576	11.4034	11.8502	11.7273	11.8593	11.1565	10.7995	12.7636	12.3567	12.7688	11.0786	11.0484	10.3175	7.82292	8.31394	7.90353	8.68461	8.04066	8.0909
AFFX-r2-Bs-thr-5_s_at	3.85042	3.82341	3.4513	3.46691	9.80765	10.7464	10.3492	10.7677	10.3744	9.76793	11.846	11.5296	11.7437	10.2998	10.1597	8.95615	6.77555	7.3007	6.78955	7.67977	7.06241	7.00859
AFFX-r2-Bs-thr-M_s_at	6.12376	5.98985	5.37214	5.54416	10.4447	11.2036	10.9421	11.2541	10.7206	10.2153	12.1523	11.6941	12.0195	10.4665	10.4487	9.6369	7.20935	7.68931	6.6961	7.98666	7.30518	7.36956
AFFX-r2-Ec-bioB-3_at	7.47643	6.46417	6.54899	7.52906	7.88416	8.27098	8.09968	8.43964	8.24714	8.35681	9.93278	8.57378	9.13286	8.42226	8.07884	7.54932	9.03353	8.50403	9.79635	8.60621	8.16513	8.10428
AFFX-r2-Ec-bioB-5_at	7.48282	6.71092	6.64034	7.68542	7.46097	8.233	8.00962	7.99639	7.55736	7.94854	9.84716	8.60331	9.32123	8.43657	7.81774	7.59856	9.09492	8.62357	9.99161	8.51184	8.11906	8.0737
AFFX-r2-Ec-bioB-M_at	7.99312	7.05056	7.1287	8.20017	8.07752	8.57402	8.55716	8.50078	8.5368	8.61063	9.95602	8.9583	9.43153	8.86419	8.55798	7.99825	9.46313	8.83992	10.2812	9.22039	8.70147	8.69229
AFFX-r2-Ec-bioC-3_at	9.55887	8.42238	8.37324	9.64462	9.66726	10.1568	10.0578	10.4537	10.0685	10.3491	11.5137	10.4844	11.1516	10.3836	10.086	9.5919	10.961	10.4213	11.5619	10.1967	9.97297	9.73243
AFFX-r2-Ec-bioC-5_at	8.60119	7.53526	7.60561	8.73535	8.96858	9.55862	9.41161	9.89122	9.5013	9.45498	11.2876	9.92454	10.6688	9.99049	9.40516	8.96119	10.4421	9.78297	11.1509	9.86313	9.5132	9.29923
AFFX-r2-Ec-bioD-3_at	11.4099	10.3415	10.4629	11.4253	11.8282	12.1571	12.1221	12.2688	12.0861	12.0907	13.2877	12.4174	12.9599	12.4426	12.0997	11.9744	12.4977	12.2562	13.1105	12.1346	11.9791	11.9005
AFFX-r2-Ec-bioD-5_at	11.0748	9.75566	9.80314	10.9752	11.3352	11.6123	11.6082	11.8623	11.6919	11.7586	12.8813	11.9411	12.5954	12.1199	11.6162	11.4467	12.4924	11.8177	12.9309	11.7253	11.5147	11.4029
AFFX-r2-P1-cre-3_at	12.9582	12.0116	12.2553	12.9224	13.4411	13.5673	13.5253	13.4232	13.3554	13.4187	14.0114	13.7119	14.0264	13.689	13.4912	13.5117	13.8258	13.6349	14.0161	13.6398	13.5936	13.5346
AFFX-r2-P1-cre-5_at	12.9457	12.1142	12.2397	12.9675	13.3907	13.4793	13.4895	13.2386	13.167	13.2608	14.2208	13.7466	14.071	13.6793	13.3384	13.6558	13.8969	13.6887	14.0813	13.7321	13.601	13.6267
AFFX-r2-TagA_at	3.55574	3.3134	3.43304	3.36988	3.46437	3.009	3.31943	3.87201	3.13588	3.40778	3.37688	2.89382	3.42039	3.68774	3.58841	3.27214	3.37004	3.15764	3.7355	3.70666	3.64427	3.52736
AFFX-r2-TagB_at	3.29629	3.39621	3.27554	3.14886	3.61941	4.23467	3.82667	3.32634	3.17872	3.12445	4.14443	4.09942	3.75439	3.07611	3.18777	3.28246	3.64993	3.49034	3.84799	3.503	3.52955	3.62521
AFFX-r2-TagC_at	2.48785	2.52352	2.61912	2.94016	2.83241	2.69169	2.7749	2.7961	3.02633	2.51403	2.55323	2.34115	2.62915	2.83312	2.47162	2.61796	2.74177	2.68548	3.73739	2.66433	2.56693	2.79177
AFFX-r2-TagD_at	3.17293	2.94455	3.11355	3.04768	3.2795	2.84011	2.85462	3.39884	2.9497	3.47601	3.11083	3.28796	3.17339	2.99784	2.76941	3.17191	3.18814	3.17293	3.4765	3.15645	3.186	3.07424
AFFX-r2-TagE_at	2.58758	2.7893	2.7155	2.64251	2.86598	2.55399	2.68496	2.73754	2.82805	2.76166	2.48137	2.77903	2.65905	3.3014	2.83869	2.82535	2.86187	3.01224	2.77395	2.97941	2.83869	3.01224
AFFX-r2-TagF_at	3.90385	3.89265	3.93626	3.81573	4.11399	3.36832	3.86134	3.4957	3.30126	3.39682	4.24903	3.71058	3.8308	3.82578	3.3047	4.20583	3.70023	3.85081	3.92655	3.54342	3.89328	3.29604
AFFX-r2-TagG_at	4.04683	4.26321	3.80675	3.78518	4.02097	3.78216	3.99365	3.85568	4.89618	3.46858	3.45541	4.15246	4.1595	3.7359	3.69434	3.95228	4.0179	3.80675	4.30752	4.32819	4.21338	3.81488
AFFX-r2-TagH_at	4.03443	4.08902	3.8521	4.14835	4.47333	3.84232	4.08823	4.38312	4.11391	3.48436	4.85747	4.24045	4.43737	3.27902	3.71832	4.16927	4.26378	4.0841	4.23983	4.51838	4.20148	4.14657
AFFX-r2-TagIN-3_at	4.09427	4.0214	3.92482	3.89869	3.55336	4.10975	3.75539	4.55538	4.17734	3.97982	4.30456	4.47307	3.79514	4.12503	4.08994	4.1005	3.74775	4.19638	4.10975	3.91808	3.87223	3.54142
AFFX-r2-TagIN-5_at	3.91141	3.79629	3.50093	3.83568	3.82323	3.67862	3.62762	4.3114	4.28151	3.88237	3.52938	3.54223	3.71257	3.91929	3.78248	3.57681	4.13752	3.87503	4.6064	3.67046	4.32366	3.54133
AFFX-r2-TagIN-M_at	3.4371	3.6629	3.72	3.61148	3.61119	3.52805	3.72831	3.73839	3.43345	3.78906	3.82688	3.58262	3.93138	3.66403	3.65423	3.73371	3.45033	3.63927	4.97453	3.81131	4.02961	3.31334
AFFX-r2-TagJ-3_at	3.74267	3.71474	3.52696	3.82927	4.03028	3.77951	3.86296	4.17801	4.30359	4.10044	4.28346	4.08192	4.23232	4.12655	3.43296	3.9694	4.1465	4.06591	4.08468	4.36526	4.60159	4.32675
AFFX-r2-TagJ-5_at	2.63281	2.97456	3.0247	2.94779	2.99867	2.80865	2.76258	3.21734	3.88071	3.21458	3.18308	2.95206	3.22515	2.24837	3.24154	2.97437	3.2869	2.84243	2.72278	3.14018	2.84017	2.93598
AFFX-r2-TagO-3_at	3.31084	3.16257	3.09222	2.98065	3.22736	2.87812	3.17216	3.29697	2.89168	3.0612	3.11083	3.34562	3.22507	2.69502	3.41329	3.23622	3.52906	3.173	3.2816	3.61358	3.45311	3.04403
AFFX-r2-TagO-5_at	3.20732	3.14915	3.29827	3.03654	3.02212	2.93791	2.7936	2.90715	2.58541	3.08863	3.1679	2.94665	3.10215	2.86589	3.05849	3.00719	3.07692	2.92547	3.48617	3.08267	3.38308	2.98541
AFFX-r2-TagQ-3_at	3.7842	4.05336	4.13011	4.01319	3.68997	3.61729	3.76134	3.62004	3.70111	3.56882	3.36524	3.65945	3.34723	3.6473	3.62906	3.849	3.84611	4.10608	3.71074	3.73451	4.50495	4.11685
AFFX-r2-TagQ-5_at	3.14746	3.09775	3.1475	3.08208	3.66766	3.55905	3.54873	3.22559	3.35231	3.42035	3.12327	3.41922	3.50533	3.19472	2.92446	3.17638	3.17625	3.21447	3.73371	3.32994	3.21818	3.13039
AFFX-Ta-actin-3_at	4.62998	4.69071	4.41459	4.70016	3.61426	4.03445	3.71008	3.76913	3.63915	4.07837	4.68275	4.06105	4.15292	3.438	4.01917	3.8926	3.98321	4.63628	3.55902	4.21346	4.05805	3.94085
AFFX-Ta-actin-5_at	5.35822	5.1725	5.44912	5.3595	5.62333	5.22699	5.68624	5.85726	6.06148	5.93276	6.09832	5.41881	5.59233	5.81242	5.98501	5.69523	5.96599	5.46382	5.24287	5.85866	5.8022	5.55614
AFFX-Ta-actin-M_at	6.28278	6.27632	6.15664	6.221	5.99645	5.75245	5.97307	6.01387	6.07434	6.18894	5.52232	5.62637	5.57001	5.87534	6.11974	6.35862	6.45736	6.36083	7.55111	6.7792	6.567	6.58743
AFFX-Ta-actin-M_x_at	4.98323	4.7483	4.75806	4.78729	4.47548	4.55427	4.67719	4.78156	4.91836	4.87744	4.38719	4.23712	4.42132	4.52529	4.78186	4.69933	5.53668	4.85945	5.79821	5.13177	4.90968	4.92098
AFFX-Ta-ef1a-3_at	3.86469	3.63083	4.00405	3.97287	3.85103	3.79125	3.84499	4.14844	3.80946	4.0752	3.89449	3.72906	3.90068	3.96338	3.91195	4.03445	3.98904	4.359	4.07443	4.4526	4.17162	3.84437
AFFX-Ta-ef1a-5_at	3.71388	3.80526	3.85381	3.83251	3.16082	3.25108	3.61534	3.40167	3.11546	3.15934	3.09835	3.46205	3.4422	3.3065	2.7209	3.55022	3.01655	3.51785	3.42287	3.70632	3.49075	3.40013
AFFX-Ta-ef1a-M_s_at	3.86153	3.92636	4.17688	4.0822	3.65637	3.8353	3.77636	3.75843	4.76707	4.33987	3.89882	3.88957	4.349	3.49792	4.20509	4.00316	5.75951	5.63635	6.43746	5.12604	4.62665	4.61008
AFFX-Ta-gapdh-3_at	3.91343	3.69366	3.95268	3.71922	3.93707	3.76629	3.83063	3.92567	3.84885	3.9508	4.25717	3.64846	3.64296	3.12148	3.65701	3.77606	3.38107	3.8287	3.64447	3.75485	3.83063	3.64597
[truncated: 61,226 more rows]
